# Supplementary material for: Wolbachia Variants Induce Differential Protection to Viruses in Drosophila melanogaster: A Phenotypic and Phylogenomic Analysis
Source: PLoS Genet. 2013 Dec 12;9(12):e1003896. doi: 10.1371/journal.pgen.1003896 (PMC3861217; doi:10.1371/journal.pgen.1003896)
Supplement: Dataset S1 — fna file of assembled genomes of wMel, wMel3, wMel2_a, wMel2_b, wMelCS_a, wMelCS_b, wMelCS2_a, wMelCS2_b, and wMelPop. (ZIP) [file pgen.1003896.s001.zip › Dataset_S1_Chrostek_et_al_wMel.fna]

>wMel
tgatcaattttaatgtttTTATAccctttacaaCCCATCAAAAAATCACCATAATTTTTA
GTATGTATTAAGTAGTATTAGCTTTTCATTTTGCAGCAAGCTATTGATTATCTTATATTT
TTCTAATTATTGCTTTTTTCTTGGTGTGGTATATGAACTTAACTAGCCCTAAGGTTTCTA
CTATGTTTTTTGATCAGATTATTACAGTAACGGATCACAATGTTACTTGGGAAAAAATCC
AAAATTGTCTTTATAATCTTTATGGAGAAGCAACATATAATAGCTGGCTGAGTTCACTAA
AATTTGTCAGTAGCAGAAATGGGGAAGTTCTTTTATCCGTGTCAACAAGGTTTATAAAAG
AGTGGATTACAGTTCATTACATGAAAAAAATATTATCATTATGGCAAAGCGAAGATAAAA
GTATACGTTCTATTGATATTCAAGTAATTGAGGAGAGGAATTCAAATTTTAATGTTATAC
TAAAAAACAGAGAGGAAAGTAATCATAATCTTGGTTCGCCGctggatccaaggttcACCT
TTGATAATTTTGTAGTGGGAAAGCCAAATGAATTAGCATTTAcGGCGGCAAAGCGTGTGG
CAGAATCTATAGATCCAATATTAGGCAGCAATCCTTTGTTTCTATATGGTGGAGTGGGAC
TTGGTAAAACACATCTAATGCATGCTATAGCTTGGCACATAGTCAATTCCCCATCAGCAA
AAAGAAAAGTGGTGTATTTATCAGCAGAGAAATTCATGTACCAATATATTACAGCGCTGC
GAAGCAAAGATATTATGTTATTTAAAGAGCAATTTAGATCAGTAGATGTATTGATGGTAG
ATGATGTGCAATTTATCAGTGGTAAAGATAGTACACAAGAAGAATTTTTTCACACTTTCA
ATGCATTGATAGACCAAAATAAACAATTGGTTATATCAGCTGATAGGTCTCCTAGTGATC
TTGATGGAGTGGAAGAAAGAATAAAATCACGACTCGGTTGGGGGTTGGTGGCAGATATTA
ATGAAACAACTTTTGAATTAAGGCTTGGTATATTGCAGGCAAAAGTGGAGCAGATGAATA
TGTATGTTCCGAAAGATGTCCTAGAGTTTTTAGCAAGGAACATAAAATCTAATATAAGAG
AATTAGAAGGAGCATTAAATAAGGTTACCCATACCTCATTAATTGGAAGAAGTATGACGG
TAGAATCAGCTAGTGAAACCCTAATCGATCTTCTTAGGTCAAATCATAGGTCAGTCACAA
TAGAAGAAATACAAAAGAAAGTAGCTGAATTTTTCAATATAAAGGTTGCAGATATGCAAT
CCAATAGAAGGCTTCGCAGTCTTGCAAGGCCAAGACAAATAGCTATGTATTTTGCCAAAA
AATTTACGCAAAAAAGCCTACCAGATATTGGGAGAAACTTTGGTGGCAGAGACCATGCTA
CTGTTATACATGCAGTAAAACAAGTAGAAAATTTTATAAAGACCGACTCAAAATTTGCTG
ATGAAATCAATCGATTAAAAAAAATGTTTAAGTAGCGTTTTTAAAATAGCTAATAACAAA
TCCTAAAATGAATCGACTATAGTTTTAATCCGTTTAAGTTTAAAATCTTCTGTTAGCTTC
GCAGAATACATTTCCTTATTGTGTTGATTATAGAAGGTAAATTCGTGATCATCTAAATTT
AGTATTGCAAAGCCAAAGCCAAAAAAGTTTCTAACCTCGTGTGCTAAGTAGTTTTTACCA
TTTGAATAGTCAAATTCTACATTTTGATAAACAGATTCTTGATCTTGAGCGTGTAATGAT
GCACCACCGTTTCCAACTATAATTTGGTCTGGAACATTATCCATTAATAAAATCTGGGCT
ATATGAATGTGGCCAGAAACTATGGTAGTAACATTGCTTGGAAATTTATCTCCAAAAGCT
TCGATTTGTGTAAGATTACCATGGCTTTTTAATGTCAAAAATTCTTTTTTTGGAGATCTC
CAAAGCGGTTTATGAGTTAAAAACCACATGGGCTTGTCAGAACTATTTTGTATCAATTTA
TCAAATTGCCTCTCAAAAGCATCAATTGTGCTTTGGGTTGTAAAAATATCCTCACCGGAT
GAAGAGTCGAAGATAAAAAATTTCATCGGTCCAGCATCTAAGGACCAACTAGAAACGAAG
TTTCCACATTTTTCAGACGAAAAGGGGTATGAATCTAGATAcctgaACCATCCTTCATAA
GCTCTATCACAACTCTCATGGTTTCCACGAACAAAAAGGAAAGGGGATTGTGATAAAATA
TCCTTTGCAGGCTCAAACCAATCAGCGTACCAAACTTCTTTATTATATCCATAAATATCG
CCACACTTTTTTGTATTTCTACATTTTGTTTGTCTATAATGATAATCACCAACATGGATA
ATTAAATCTGGTTTATGAAGGGCGATTGAATCTAAATTTTTTTTTAAAGGCCAGCTATCT
ACCGAATTACATTCCTGCTGAAATAACATATTTATTCTACAGCCCGTGTCACCAATGAAA
GCAATTTTATTAACCTTTTTTGGTAATATAGGAACCCGTAGATCCTCAATACTAATGTTT
TTGGCACTTGTTTGTACTGTCAGTTCACAAACTGTTTCGTTATGACCACCATTGTTAATT
GAGCTGCGATTCAGCATTTCTGTTTCCTCGCCATCAACATAAACAATGGGACACATGTCA
TTGTCCGTAATTGCGCGTATGCTTAGTTTATTTTCTGGGATAACTTGAGACCATGTGTAT
AATATTTGTGCATGGACGAAATGAAAGCTAGTTATAAGAGAGAGAGCTAAAAAAATAAAG
ATATTAGCTATATTCATTTGTATAAAAACCTAAGTTAAAAATTAGTAGTAAGGTTATCTT
AAATGATTAAAATTTATAATCACAAAATTCATAATCAAATTATACAAACAATTTCTAAAT
TATTCTAGTATCAGATTGACACTCTAGATGAAAAATTCTAAAATGATTAAGTAATTTAAA
ATAATTATATAAAAACTAGAATATAGTGCGGCCGTGGTGGAATTGGTAGACACGCAGCGT
TGAGGTCGCTGTGGCTCATAAGGCCTTGGAAGTTCAAGTCTTCTCGGCCGCACCAGTTTT
TATCGCTGTTTAATATGGGTAAAAATGTTTATAGGAAATCAGAGTAGCAATAAGGTAGAA
AGAGCTATCAGCGAAATCAGGCGCGGTCGGCCAATTGTAATATATGATGAAAGTAATTAC
CTATTGTTTGCTGCTGCTGAGGCTTTAGAAAGAGATTTATTTAATCAATACAAGCTTACA
TCAAGTAATGTATATGTTACTTTAACTTCAAGTAAGGTAAAATACATATCTCAGAATAAA
GAACATAACAGCAAACGTCTGTTGGTGAATAATTTTGATGAACTGCTCTATTTAATAAAC
TGTTCAAAGGAAGATTGCATAAAAGAGTTGCAATGCTCAAAGACAATAGATGAATGTGCT
ATTGCCTTGCTTAAGTTCTCAGAATTATTGCCATACGCGTTAGTGGCTGATATGACTTTT
GAGAATAACCATGAAATGCGAAATTGGTGCGAGAAAAATGACGTTATTGCACTGGACACG
TCATTCATAAATAATTTTCAAGAAAATCAGGATGTATATGAAGTGTGCAAAACATCATTA
TTTTTAAAACAGACTCAAGAAGTAAATATCATATCTTATAGAACCGAAAGTGGTGGAAGA
GAACATCATGCAATTATCATTGGCAATCCAGATAAAGATGACGAACCATTAGTGAGAATT
CATTCTTCGTGCTATACGGGTGACTTGTTAGATAGCTTGTCATGCGATTGCAGAAGTCAG
TTACATCAAGCAATTCAAATGATAGCTGACTCTGGAAGTGGTATTATATTGTATTTGATG
CAAGATGGAAGAGGCATTGGTTTAACTAATAAGTTAAGAGCGTACAGTATGCAAAGAGGA
CATAATCTTGATACTGTTGATGCAAATAGAATATTGGGTTTTGAAGATGATGAAAGGAGT
TTTGCTGTTGCAGCTAAAATGCTTAAGAAATTGAACATTAACAAAATCCAATTACTTACA
AACAATGATAGGAAATTGTCAGAATTGGAAAGTAGTGGTATAGGAGTTACAAAGTGTCTA
CCACTTATTGTGGAACGTAATAAATATAACGATTCATATATGGAGACAAAGTTTGGTAAA
TTAGGCCATAGATTAAGAGTTTTTTAGCTTTTTTGCTGTAACTACTTTGTTAATTTGCTA
TGTTTATTAACATAAGTTAAGATTTTTAGGAATACTAAAATGCTAAGATTTTTTAAGCGA
GAAAAAAATACTGAATCCTTAGATAAGGATATAAATTGGAATTCAAACCGCTACAGCACA
GTTATTGCTCAAAGGAATATTCTACTTTTATTTGCATTAATATTATTAGCAACGATCTCT
ATCAGCATATTAGTCATATTTAAAATTAGCACAAGTAGCACTATTGAGCCATTTGTTATA
GAAATTGACAAGAAATCAGGAATAGTGCAATTGGTTGATCCTGTCACAGTAAAACAGTAT
TCTGCAGATGAAGCGCTAAACGATTATTTTATTTCAGAGTATATAAAAGCAAGGGAGGTT
TTTGATCCATATCATTATAATTATAACTATTATACAAAGGTGAGGTTGTTTTCCTCACCT
GATGTGTATAATGAATTTAGAAATTATGTAGGATCGCAGAATATGGATGATCTTTTTAAT
TTATATTCAGATACCAAAAGTGAATTTAAAATTCGCTCAATTCAAAAGTTGGGTAACGAT
GCTCTTCAGGTGAGATTTTTTGTGGAATTTACACGGAAAGATGGAAGTTCTACGAGAAAA
AATAAGATAGTTATTATGTCATATAGATATGCATCGCTTGAAATGGATAATCAGCAAAGA
TATATTAACCCATTAGGATTTCAAGTTATTTCATATAGAGTAGATGATGAATATGTATAG
GATATTATTAGTTTTAGCTTTACTTGTAAGTGGCAATTTAAACGCATCCATTAATTATAA
TGAGCCTATTTCTATAGATAGTAGAATAAAGACTTTTGTGTATAGCCCTAATGAAGTATT
TACGGTGGTTTTTAGTCAGGGTTACTATTCTTATATTGAATTTGCGGAAGGAGAAAAAGT
TAAAAATATCGCTGTTGGTGATGCATCAAGTTGGAAAATTAATCCTTATGACAATAAATT
GCTTATCATGCCATTTGAAGTTAGTAGTCGCACCAACATGATTATTACGACAACTAAAAA
AAGAAATTACATTTTTGATTTAATCTCAAGGCCAAACTACGATAAATACCCGGATACTGA
TGCTAAGAAAGTAGATCACGATTATTCTGCTGAAAAGGATATATCTTACGTAGTACGTTT
TTATTATCCTCAAGAAGAAGGTGAATTTGATGTTGATTTAGATGAGGTTTCTTTACCTAC
TCAAATGCAATATACTACAGACAAGCTAGAAAAAATAATACAAGAAAATGATACGAAGTA
CAATTATACATATATTGATGAAGGTGGTAATGCGGATATAGTTCCGATCGAGTTATTTGA
TGATGGTTATTTAACCTATTTAAAATTTAGAAATAATAATAAAATACCTCAGGTTTTTGT
AGAAGGGGAGGATAAACCTTGTAAAAGGCTGTTATTTGGTGATTATGTTATAATAAAAGG
AGTACATAAAAAGCTATTTATGCGTTATGAAGATGGTGAAGTTGAAATTATAAATAGGTC
ACTTTAGCTGTGGTACATGCAATATGAATAAAGAAAGGCGTAACAATTCAGAAGATGAAT
CAGAAATAGAGAATAAGGTAGTAACAGTTGGCTCTAATCAAGGTCATAGGGCATTGATGG
TCATTATTTTAGTGCTTCTGGCTGGTGGAGTGTATTATCTCTATTTTAGTCCTTCTCCTA
AAGAGGGTTCAGAAGTTATTAAAAAAGAGGAAACAAAGCAAAACGTTCAAGAATTGAAAG
GAAAGTTGGAACAAGTTCCAGATAATGTAATGGTTCCTGAAAGAATAATAACTGATCCCT
TACCACCCTTACCTCCTCTTCCTACACCACTAATCATACCAGAAATAAAACAAATTAGAA
AAGAAGAAGTGATGAAAAAAGAAGAAGAGAAACCAAAAGAAACTCCTGTGTCAAATATAC
CTATTTTGCCAAAGCAAAATTTTCCTTCTAGTAATGTTATGGGCAATTTACCTACCTCGT
TTCCTACAATAGGGGGTGGCGGTTATCCTAGAGACAGACGTAGTGCACAGATGTTGACAA
TTTCAGGTGGTAGTGGAGAGAACAAGGCTGCTGATGCTATTTTATCCGACACTTCAGCAC
AATCGAGCAAAGCTACCAGAGTGGGAAAGCTTGGTTTAATGATTACTCAAGGTAAAATTA
TTGATGCTGTTCTTGAAACTGCAATAAACTCTGATCTGCAAGGAATGCTGCGTGCTATGG
TGAGTAGAGATGTTTATGCAGAAACTGGTGATACAGTTTTAATACCTAAAGGCTCAAGAT
TGATAGGCAGTTATTCATTTGACTCGAATGTTGCTAAATCTCGTGTAAATATAAACTGGA
ATAGAGTGATTCTGCCACATGGAATAGATATTGCAATCTCATCACTTAGTACTGACGAGC
TTGGTAGAGCAGGAATAGCAGGAATAGTTGATAACAAAATAGTAAGTGCGTTATTCTCTT
CGGTGACACTTGCTGGTGTTTCGATTGGTTCTGCTGTTATAGGGCAAAAGGCTTCTAATC
TTGTTGATACGCTAACTGTCAGAGATGCAGTAAAGTCTATCACTGCAACCGAAATAGATT
TTTCTTCTCTCCAACTCATTATTGACCCAGAAAAGAAGATATCTAGTGACAAATGGAAAT
TAGGCCTTGGGGCTATCGGAAGAATTCGGAGTGCCAAAAGCAGACAAGATTTACTAAAAA
TAATGAAAGAGGAAATAGCAAAAGCACTAGGAATTGAAGAAGACGAGGTAAATATAAGCC
TGGAAATTGTAAATCAACTGTTAGAACAAATTCAAAGAAAAAGCAAGTCTGTTTATGATG
AAGCAATCGGGAAATCAATCGAGGATTTTTCTAAAGATATGCGGGATGTAGTGGGCAGAT
ATACAGATAAAAAACCAACTATTTATGTTGATCAAGGCACTGCATTGAAAGTATTTGTTA
ACCAAGATATAGTATTTCCTCCACAGGCAATATTAAATCAATGAAATGAACTATGCTGCA
CTTGATACATATTTGGAGCCATTACAAGGCATATTTCAAGAAGAAGGCGTAAATGAAATA
TCAATAAATAAGCCAAAGGAAGTATGGATTGAAAATCGCGGTGAAATAAGGTGTGAAAAA
TTAGAAGTATTCGATCTTAACCATTTGAAATCTCTTGGCAGACTGATTGCTCAAGCTACA
GAACAAAAACTTAGCGAAGAAGCGCCGTTACTTTCGGCAACATTACCAAATGGTTATCGT
ATACAGATAGTATTTCCGCCAGCATGTGAACCTGATAAAGTAGTCATGTCGATTCGTAAG
CCTTCTAGCATGCAGTTAGCACTCGATGATTACGAAAAAATGGGGGCTTTTTCTGAAACT
GTTACAGAAGCAACTGATAATCCAGTTGACCGTCATTTGGATTTATTGTTAAGGCAAAAA
AAAATAAAAGAGTTTTTAGAATACGCTGTAATAAGTAAGAAAAATATTATAATTAGTGGT
GGAACTTCCACTGGTAAGACTACTTTTACTAATGCTACTTTGCGTGCTATTCCAGATGAG
GAAAGAATTATTACTGTTGAGGATGCAAGGGAAATCGTTTTGAACGATCATCCCAATAAA
GTCCATCTAATTGCCTCTAAAGGAGGGCAGGGCAGAGCAAAAGTAACCACTCAAGATTTG
ATAGAAGCGTGCTTACGTTTAAGGCCAGACAGAATAATAGTTGGTGAGCTCCGTGGAGCG
GAAGCTTTTAGTTTTCTTAGGGCGATAAATACTGGTCACCCTGGATCAATATCAACCCTT
CATGCGGATAGTCCAACAATGGCCCTTGAGCAAATAAAACTGATGGTTATGCAAGCAAAC
CTTGGCATTCCTCCAGACCAAATTATACCATACATTAGAAATGTGATTGATATTGTTATT
CAGCTAAAAAGAACCGGTGGGGGCAAAAGAAGCATTTCTGAGATATTATTTACTAGATCT
GCGAGTGAAAATGCTTAAATTTATACATAAGTTAAGGAAGAGTAGTTTATGAGTAATAGA
AATCACCTACGTAATATTCTCATAGGAGGTGTAGTAGCTTTTAGCGTACTTGAGTTTTGC
TTCTATCTATCTGGTATATTGTTTGTTCTGTTTGCTGATGGTCCGGATGCTGTGGATTTT
AAGGCAATTAATCCTAGTTTGACGCCTTTCCCTCAAGCTCTTTGGCCAACGATTTTTAAT
CATATACAATATTGTTGGCATCATCCAGAGTTATATAGCCTTGAGCTCAAAATCACATTA
ATTATATCTTCTGCACTGCCTATCATTGTTTTAATGATTATCTTATGGAATTTAAGAGAA
AGGATAATTGAGTGGCGACCATTTAAAAAGAAGGAATCACTTCATGGAGATTCGCAGTGG
GCATCAGAGAAAGACATACGAAAAGCAGGATTAAGAAGCAAAAAGGGATTATTGCTTGGT
AAAGATAAAAGAGGATACTTCATTTCTGATAGGTTTCAGCATGCATTGTTATTTGCACCT
ACAgGTTCTGGTAAGGGTGTTGGCTTTGTAATTCCTAATTTATTATTTTGGACTGACTCG
GTAATTGTACACGACATAAAATTAGAAAACTATGAAATAACAAGTGGTTGGCGAGAACGA
CAAGGACAAAAAGTATACGTATGGAATCCAGCGCAGCCAGATGGAATAAGTCACTGTTAC
AATCCATTACAATGGATTAGTGAAAAACCTGGGCAGATGGTTGACGAtgtgcagAAAATA
GCTAACCTAATCATGCCTGAACAAGACTTTTGGCAGAATGAAGCAAGAAGCTTATTTGTT
GGAGTGGTATTATACTTACTTGCTGCACCAGAGAAAGTTAAATCTTTTGGTGAAGTTGTG
CGTACGATGCGTAGTGATGACGTGGTTTATAATCTTGCTGTTGCTCTTGATACAATGGGT
AAAATACTACACCCTGTAGCATATATGAATATTGCAGCTTTTTTACAAAAAGCTGATAAA
GAAAGGTCAGGTGTTGTATCAACCATGAACTCATCACTTGAATTGTGGGTAAACCCATTG
ATTGATACTGCAACTGCGTCAAGTGATTTTAATATTCTAGATTTTAAAAAGAAGAAAATT
ACAGTTTATGTTGGTTTAACTCCTGACAACTTGACTAGGCTCAGGCCTTTAATGCAGGTT
TTTTACCAACAGGCAACTGAGTTTTTATGTAGAAAATTGCCATCGGATGACGAGCCTTAT
GGCGTATTGTTTTTAATGGATGAGTTTCCTACACTTGGAAAAATGGAGCAATTTCAAACA
GGTATTGCATATTTTCGTGGTTATCGAGTTAGGTTATTCTTAATTGTTCAAGATACTGAG
CAGCTCAAAGGAATATACGAAGAAGCAGGGATGAACTCCTTTTTGTCAAACTCGACTTAC
AGAATAACTTTTGCAGCCAATAATATTGAAACAGCTAATTTAATATCGCAACTTATAGGA
AACAAAACTGTACAACAAGAATCGTTGAATAAGCCTAAATTTTTAGATTTAAATCCTGCT
TCAAGGTCATTACATATCTCTGAAATACAGAGAGCATTGCTATTGCCTCAAGAAGTTATT
ATGTTGCCACGTGACGATCAGATAATTTTAATAGAGTCGACTTACCCAATTAAATCAAAG
AAAATTTTGTACTACAGTGATACCACCTTCACAAGAAGGCTGCTCAAACAAACTCGTGTG
CCTACACAAGAACCATATGACCCAAATAAAGTTCTTTCTGCCGCTGcgagCAAAGATAAg
gttaataacgaggggaataatgttcttgagggacctaattcagttgatTATcctgctgaa
actaaaaccgaagatgcagtATATGATGAATCAGATGAATTTGCAGACGAAGATATTGAT
GATGAAGATATCGACGATAAGTTTGAAGATGATGACGAGGAAGATGAGGATAAATTAAAA
AATGACGAGAAGTAAGGTTAACTTTGCCTATTTTTAGCTCAGAAAAGTGCAAGTTATGCA
AATAATTAGGTTTTTCATATTAAGCCATTTTTAATTAATTAGTATTAGATTAGCTATTTT
AACTAGGGGAGTAGTAATGATTAGTAAAAAAACATTAGCGGTTACAGCATTTGCTTTATT
GTTGTCACAACAATCTTTTGCAAGTGAAACAGAAGGGTTTTACTTTGGTAGTGGGTATta
cggtcAATATTTaaataacaCAAGCGTACTAAAAACAAGCACTACAGgTATCAAAAATTT
GTCTATAAATGACAGGGGTGCTCAGAACACAGAAGGTCAGTCACTAAGTGAGTATAAAGG
AGATTATAATCCACCTTTTGCTGCAAATGTGGCATTTGGTTACACAGGGGAATTGGGTAA
CAACAGCTATAGGGCTGAATTGGAAGGGATGTATTCTTCTGTAAAAGTGGATAATATTGG
TTTAACAAGTAGCCAAATAACTGTTTCATaccTAAAGGAGACTGGTGAGGATCCTGATAA
AGAAACTTATCTCTATAGTGCTGCAGTTAGTCATGACCAAATTGAGAACATATCTGTAAT
GGCAAATGTTTATCATCATTGGAAAAGTGACCGTTTCtCTTTTTCTCCTTacgttggtat
tgggatcggtgcaacaAgAATGACGATGTTTGAAAAACCGTCAATAAGACCCGCAGGTCA
ATTAAAAGCTGGCTTTGACTATCGCATAAACGAAGATGTAAATATGCATATCGGATATAG
AGGTTTTGGTGCTATTGGTAGCGATATTAAGCTTACAGCAAAAAGGTTAGGACAAGTGGT
AGACGACCCTAATAATGATAAAAAAAAGAAGCTTAATCCTAGCTCAGGTAGCAAAGTAAC
TGAGGAAATAAATATAGGTAATCAACTATTTCACACACACGGTATAGAGGCTGGTCTTAC
TTTCCATTTTGCCAGCAAAGCTTAAACATGTTGCCCTTTAAAAAATGCATAAAACCGTTC
CTGTCGTCCTATGGCTTGACCATAGGATCTAGTTAAATATAGATCCAAGTAGTCACGCTA
CTTGGATGACTAGGTAGAGGGTACTGGGATGATATAGGATAATATGGGATGAAGGCAAAA
AAACATTAGCTATGTTCTTTTCACAACAATGCATCTCTTCATTCCCGCTAAGTCATATAC
ATATTCCTGAAAAGCTAATTCGTATGAGGGGATTATTTTGTCAATATTGCTTTGATCTTC
ACCTATCTCCAATATCGCAAACCCATTTTTTTTAAGGCACTTTCTCAATATTGGAAAAAT
GCTCAAGTAACAGCTCAAACCATCAATACCACCATCAAGGGCAATTCTTGGTTCCTTTTG
CACTTCAGCTTGCAAGTCTTTCAATTTGCTTCTTTTAATATATGGAGGATTACTGATTAT
AAGATCGAATGAACCTCTGCACTCTGTCCACGAACTTGGAAATATTTTGGCTCTGCTGAG
AAGATCATGTTTTTTTGTGTTCTGATAGGCAACTTTATATGCTTCCAAGCTTTTTTCAAA
ACCGACGCCAACAGCATATTCATACTCACTAAGTACGGATATCAATAAACAACCTGTGCC
TGTACCAAAATCTGCAATTTTTAGTTTCTGTTTTTTGTTTGGGTAATATTTTAACACTGC
TAGGATTATTGTTTCACTATCTGGCCTTGGATCTAAAACATGCTGGTTAACTATAAAATT
TTTACTCCAGAATTCACGATTACCTATTATTTGCGATATTGGATATCTTTCCGCTCTTTT
TTTTGTTAATTTCCAAAATAAAAGTTCTTTCTCCATCGGCACTTGATCAGCATGGTTCAC
AATTATAAATGATCTTTCCACTCCAAGTACGTGCTGCATGATGATTTCACAATCTAAATG
TGGTGATTCAACTTTATGTGACGATAATAACTCCGATCCTTCTTGAATTAAAGTGCTGAT
TGTTTTCATTATTCTAAAAATATGTTTCTTTCAGCCAAAAATAGCAAGATGAGCTTCCAG
TTTAGGGTAGCTGCACTAAATCCCAGTGTCAAGCACGCAGCTGTACGAACATTGCAATTT
GCAGATCCAAGTAGCTTGACTACTTGGATCCAGCTaagttggtgagcataaaagtatagc
taatgcgagctttacgtcataccgtcacggtaTCTctagattccgctaacacgtagCGGG
ACGacgaggtCAGGGTGTCATCCTAGTACCTTCTCCTGTCATCCCAGTGCCCTGACTACT
TGGATCCAGGAAAAAGAATGGTGTCATCCAAGTAGCCTCCCTCCCCTGTCATCCCAGTGC
CCAGACACTGAGATCCAGAAAAGTTTGCTTGTAAGCAAGCAAACTAGCACAGAAAGTGGT
TACAACATTTTCGATGAGATTATATGGAAAATTGGATTCCAGTGTCAAGCACTGGAATGA
CACCTTCCTGCCCAGTTCATGTTGCCATAAATATTAAGAAATTTACCAAGCAAAAAAAAG
GCAAAAGAAGCCCTAGTCATTGTCTATTTTCAGTATTGGCGTTTTTTAAGTCTTAAACAC
TGCAATTTAGCTGCTTTTAAATGCAACTCACCTTAGTTTAAATGTTTAAGAAATTTACTA
AGCAAAAAAAAGGCAAAAGATATCCCGTATTAGCTAGTTGTCACTCTCTAATCCTGCAAA
TTGGCGTACTATACTGTCTTAAACGCTTTATAAGCGCGTTTCAGCTTATATAGGTAAAAA
CCCAGAAACGTTGTGAAGAAGTAAAGTGTGCATAGTGCAAAAAATTAAAAATAAGACGCC
AATTACGTAATACTGTTGTCATTTAATCTGCACAGATTGAAGATAAATAAATACCTTCAG
TACCATGATAATGGGGCTGGCGAAGGGTGTCAAGTAAGTTTTTTCGTTTCTACTGAATGA
CAGTTGTGGCTTGGGAGGTAGTGCAAGAAGTCTACTGATGGCTTTCAAGGCAGTTGAGCT
TAATTATTAGAGTAGTAATGTTTATTTTTATATTGACTATTGAGGTTTATTATTTTATAA
CTAAAAACTTAGTTATTTTAATGAGCTTGAGTTTATAACATATGCCTACGATAAATCAAT
TAATACGTAAGGGTAGATTAGGATTGACCCATAAGAAAAAGGTACCAGCTTTGGGAGAAA
GCAACCCTCAAAGGAGAGGTGTTTGCACTAaggtgtatactacaactcctagaaagccTA
ACtcagcaCTCCGTAAAGTAGCCAGAgtaaaaattagtgggtatggtgaagtgacggctt
atatacctGGTGAAGGTCATAatttacaagaacactctgttgttttgatacgtggtgggc
gggttaaagatttgccaggtgtgcgttatcacataatAAgaggtgcccttgatctgcgtg
gtgtgcaaaatcgaaagaaagctcgttcaaaatatggtgTAAAGAAATCTGGTTAAAGTT
TATGGCTCGTCGGAATAAAGCAAAAAAAAGAGAAATAAGTCCTGATTCGCGTTACGGCAG
TGTTTTGCTGATGCGTTTCATTAATACAATCATGAAATGTGGTAAAAAATCTACTGCAGA
AAAGATTATCTATGACGCTTTGTCTTTAGCTGAAAAGAAAATAGGCGAAGGTGGGTTATC
AATTTTTGAGACAGCAGTAGGAAATGTTACTCCTTCTATAGAAGTGCGTTCTCGACGCAT
TGGTGGTGCAACTTATCAAGTACCTGTTGAAGTTCGACAAGATAGAGCGGTTTCTTTAGC
GTTAAGGTGGATTGCTAAAGCAACTTCTGCTGCTCGAAAAAAGAGTGGAAAAACCACTGT
TGATTGTTTGCAATCTGAAATACTGGATGCTTATAATAAACGCGGTGGTGCGTTTAAGAT
GTGCGAAGAAAAATATAAAATGGCTGAAGCTAATAAGGCATTTTCTCATCTTCGTTTTTA
ATGTTAGCTAATTAATTGTGATATGGAAATTGGAATATCTAAATACAGAAATATAGGGAT
AATGGCTCACATAGATGCTGGTAAGACTACCACAACAGAGCGTATTTTATTTTATACTGG
TAAGCAAAATAGAATTGGTGAAGTGCACGATGGTGCAGCTTCTATGGATTGGATGGAGCA
GGAAAAAGAGCGTGGTATTACAATCACATCTGCTGCAACAACATGTTTTTGGAATGATCA
TAGGGTCAATATAATAGACACTCCTGGTCACGTTGATTTCACTATTGAAGTTGAGAGATC
TTTAAGGGTTTTGGATGGTGCAGTTGCTGTATTTGATGGAGTTGCTGGAGTTGAACCTCA
ATCTGAGACAGTGTGGCGTCAAGCTGATAAATATAGCGTTCCTCGTATCTGCTTTGTTAA
TAAGATGGATAGAATAGGGGCAAATTTTTATCGATGTGTTGATATGATAAAGACGAAGCT
TGGTGCAGCACCTTTAGTTATTCATTTACCAATAGGGAGTGAGAAAGATTTCAAAGGTAT
AATTGACCTTATTTCTATGAAAGCCATTATATGGCAAGAAGAAACGTTGGGCGCTAAATT
TTCTTATGAAGATATTCCTTCTGATTTGCTTGATAAGGCTCAAGAATATCGAAATCTTTT
ATTAGATGCTGCAGCTGAGATGGATGATGAAGCGATGAATACTTACTTTGAGTCTAATGA
TCTGCCAGTGGATTTACTGAAAAAATGCGTGAGAAATGGGACCATTAAAGGAAAATTTGT
TCCTGTGTTATGTGGATCAGCTTTTAAAAATAAAGGCGTACAACCACTTTTAGATGGTGT
GGTTGACTTTTTACCTTCTCCTATTGATGTTGATGTAATTGTTGGAATTGATCCTAAAGA
TTCAGAAAAGAAAATTGAGGTCAAACCTTcagaaaaagAGaaatttgttgctcttgcatT
taaagtgatgacGGATAAATTTGTAGGCAGCTTGACGTTTATCCGTATTTATTCTGGTAA
ATTAAAGTCTAAATCTACCGTTTCAAATGCGTTAAAAAACGAAACTGAAGGGATTGGCAG
AATGTTACTTATGCATGCAAATAACCGAGAAGATATAACTGAGGCTAGGGCTGGAGATAT
AGTTGCTTTAGTTGGGCTAAAGAAAACAACCACCGGAGATACTTTATGTTCTGTTGATTT
TCCTATATTATTGGAGCGTATGGAATTTCCTGAGCCTGTTATTGAAATTGCTGTAGAACC
TAAAACCACTTCAGATCAGGAAAAATTAGGTATTGCTCTAAATAGGTTGGTTGCAGAAGA
TCCTTCTTTGAGAATGTCAGTAAATGCGGAAAGTGGCCAGACTATATTGAAAGGCATGGG
TGAGCTCCATCTTGAGATTATTGTTGATAGAATGAAGCGCGAATTTAACGTTGAGGCTAA
CGTCGGTGCTCCTCAGGTTGCATATCGTGAAACTATCACTAAATCTGTTGAAATTGATTA
CACTCATAAAAAACAATCTGGTGGAGCTGGTCAGTTTGCTAAGGTTAAAATAAAATTTGA
ACCTCTTGAGCCtggttctGGATTTCAATTTGAAAGtaaaattgtaggtggtgcTATTCC
AAAAGAGTATATTCCTGGGGTAGAAAATGGCTTGGAGTTGATAAAAGAAGGTGGTATAAT
TTCGGGATTTCCGTTGATTGATTTTAAGGCTACCCTTCTTGATGGTGCTTTTCATGAGGT
TGATTCTAGTCCTTTAGCTTTTGAACTTGCTGCTAAAGGTGCTTTTAAAGAGATGGCAAA
TAAAGCTGgtcCAaaaatgctGGAGCCTATAATGAAAGTTGAAATCATTACTCCTGAAGA
ATATATGGGTGATGTTATGGGTGATATAAATAGTAGAAGAGGAAATGTTGCTGATATGCT
CGATTTAGGTAATAATAGTAAAATAATTACTGCTTCGGTACCTCTTGCAAATATGTTTGG
TTATATCAACGTTTTGCGTTCTATGTCTCAGGGAAGGGCGCAGTATAGTATGCATTTTTC
TTGTTATGAGCAAGTGCCACAATATGTGGTTGATGAGTTAAAGTTAGAGTATAATTAAGG
GTAATAATTATGACAGCAGTAGTGGAAGCATTTGGAAAGCCGCATGTAAATGTGGGAACA
ATAGGGCATGTGGATCATGGGAAGACGACGTTAACAGCGGCGATAACGAAGCATTATGGA
AATTTTGTAGCGTACGATCAGATAGATAAAGCGCCAGAAGAaaggaagagggggataacg
atagcaacagcgcatgttgagtatcagacggaaaaaaggcattatgcacacgttgattgt
cctggacacgctgactATGTAAAGAACATGATAGTAGGTGCAGCACAGATGGATGCGGCG
ATATTGGTAGTGTCGGGGGTTGATGGGCCAATgccacaaacgagagagcatatattgctg
gcgaagcaggtaggtgttggatatatcgtggtgtatataaataaagctgatgttgctgat
gctgatatgatagatttagtagaaatggaagtgagggaattactgagtaaatacggattt
ccaggggatgaagtgcctgtggtggttggttcagcgctcaaggcgctggaggatgacagc
agcgaatatggaaagaaatcaatagataaattgatggaaaagttagatgaatatgtagcg
gttccaccaaggcctgtggatttaccatttttattgccaatcgaagatgtattttcgata
tcggggcgaggaacagtggtaacaggaagaatagagaagggagagataaagacgggagaa
gagatagagataataggtctgaaagcgacgcaaaagacgatatgcacaggtgttgagatg
tttaagaagttgctggataagggaagtgcaggactcaatgtaggaatattgttaagagga
acaaaaagagaagaagtggagagagggcaagtattagcgaaaccggggacgataacaccg
catagaaagtttaaggcggaggtttatatattaaagaaagaggaaggaggaaggcataca
ccattttttgcgaattaccagccacagttttatttaaggacaacggatgtaactgggagc
ataaaattgctagatgggaaggagatggtaatgccaggagataatgtgagtgtagaagta
gaattgcaagtaccgatagcAATGGaTAAGGGATTGCGTTTTGCGATAAGAGAAGGCGGT
AGAACTGTTGGTTCTGGTGTTGTTTCTGAAATTTTGGAGTGAGAGTTTGAGTTATAGGAG
TGTAGCTCAATTGGTAGAGCGCTGGTCTCCAAAACCAGAGGTTGTAGGTTCAATTCCTAT
CGCTCCTGCATTAATGTTGTGGTGGAAATGTTAAAAAGTTTGTGTGGTTTTTTCTGTGAT
ATAAAGCAAGAAATACGAAGAATTGCTTGGGTAAAGAAACAGGAGGTGTTGTCATCTCTA
TTTGTTGTAATGATTGTTATATTATGCTTTTCGATTTTCTTCTGTTTTGTGGATTTTATG
TCTCTTTACGTAATTAAGGCTTTATTTGGAATTATTTATGGAATGTGAATATAAATGGTA
TATCATTAAAGTTGATTATGGATATGAGCAAAACATACGCGAATTGGTAAGTAATgctgt
ttattttaaggaagtgtttattccttatcaaacggtatGTAATTCAAagtctGATATAaa
agaattatgtgaagtgtatgTATATATGCATCTGTGTGATGAAAGCAAAAATATTTTGAA
TCAAACGCCTGGATTCTGCAGTGGCGAATCTGGTGATTTTGAGATGATTTCAGATGATGA
GATAAGTTTAAAGTGTAAAGAATTTAATAGATATAAATGGTATATCTTGAGAGTTGCTTC
CAATTGTGAAGAGAAAGTGCGCCAACATATATTGGAAAATTCTATGAGATTGGGTGTTAA
TGATTACTTTAAGGAAGTTTTTATTCCATATGAAGAGCTAAGTGAAGTAGAGTTGAAATC
TAAGAAAATTGCTACACGAAGGAAATGCTTTCCTGGTTATGTCTTTTTATACGTGAATTT
ATGCGATGAAGTATTGAATTTTATCAATAATATACCAAAATCTCTTAAGGTTTATGGATT
TTTGAAAAACGGTAATATTCCAAAGGTGATTTTGGATGATGAGATTCACTCAATGTGTAA
TGCACTTTATAATGCTCAAGAGACAAGGAAGTTAGGTTATGGTTATGAAAAAGGTGAAAA
AGTGAAAATTAATGATGGTCTTTTTCAAAATTTTactggtAaGGTAAATATGGTAAACGA
TGAGAAAAAAATTATTAATGTGGAAGTATCGATTTTAGGTAAGCCGACAATAATAGAGCT
TGATCTGGCTCAAGTAGAGAAAATAGAGGATTAATTATGAGTGTTATAGTTGCTAAGATT
AACTTACTTATGGAAGCTGGGAAAGCAGTTCCAGGACCGAAAATTGCTTCAGTACTTGGT
CCACGTGGTATACCTGTTCCTAAGTTTTGTGAAGCTTTTAATAAAGTTACTAGTGCTGCT
AACGCTAATTATAAAGTAGGCGATTTAGTAACAGTGCGAATTTCCATAAAGGATGATCGC
TCTCATGATTTTACTGTCAGCGGTCCGCCTGTGGCTTATTTACTTAAGCAGGAGGCTAAA
TtaagtaAAAGTTCTggtaatcctggtaaagaattagtggctaaattacctatgtctgct
ataattaaagtagcaaagtgcaagatggttgatatgaaagtggataatgaagattcagca
gtgaaaatggttgtagGCACTGCAAAATCTATGGGTATAGAAGTTGTGGAAGGTTAGGTA
AATGAATACATATAATGATAATCCTAAGCAGTGTTTGAAGAAGATTGTTGAGTCTGCTTC
AGCAAAATTTAATGAATCAGTTGATATTGCGGTCAATTTAGGCGTAGATTCACGTAAATC
TGAAGAGCAGGTACGTGGTACAGTAGTTTTGCCTAAAGGTATCGGGAAGAATATTAAAGT
AGCTGTTTTCGCTCAAGATAAACATTTATTAGAAGCTGAAAAAGCTGGTGCTGATATTGC
AGGAGGAGAGGATTTAGTTGAAGAAATAAAAAAAGGTAGAAAGTTAGATGTTGATTGGTG
CATTACTACTCCTGATTTTATGGCAAAAATCACTCCTATTGCAAAAGTATTGGGTGTTAA
AGGGCTGATGCCTAACCCTAAATTTGGTACTGTGACTTCTAAcatTgcagaagctattaa
aaccattaagtctggtcaggtaaaatttggaacagataaaaatggtgttattcatggtaa
attaggaaatattaaatttgatattgatgacttgctagaaaatttaaaagcctttcttaa
agtaattaaagataataaacctatttctGCGAAAGgaatttactttaAGGGTGTTTTTTT
AAATTCAacTatgggtaaagCTTAtaaGATAGGCAAAGTGGAAGATATAATTTAAGGGAG
TGATACCGTGAAGCGTAAAGATAAGGATGAATTTATACAGAGCACAATAAACGTATTTGT
AAATAATGATTTCTTGATATTAGTAAATTTTAAATCtatAAAtgcTaatgattcattaac
tctgaggaatagtctgaAGTCTATAGCAGGTGGGGTATTAGTAGTTAAAAACACTCTAGC
GCGCTTGGCTTTGGAAAGGACTGGTAAATTCTCTTATTTATCAGGCAAATTTTCCggtcc
tgttgctattatatactctagtggcatagtagaagctgcaaAATTAATAGTTGATTTTAC
TaatgctaacaaagaaaaaatgtctgtgatttgcgcagCTCATTTAAATGAATTGTTAAC
AGTGGAAGATGTTAATAAACTGGCTAAGTTGCCTTCTCTGGATGAATTGCGTGTTAAAAT
TATGCGTTTAATATCTTATGATATTCCTGCTCGGTTAGCGTTGTCTATTAATTCATCTTC
TATGAGGCTTATGAGAGTTTTGGATTATTATAGTTCTAAAAAATAAATTTGTTGTTaagt
aaggtggtaattatgagtaatgtaacaagtgatttggttgataaaatattatctttaaac
ctattagaggcttctgaacttgtaAAAGTTTTAGAAGAGAAAATAGGGTTGCCTGCTGGT
TCTTTTCTTGGTGGAGCTGTTGGTGCTGGGGCGCCTATTGGTGATAATGCTGCTGCTCCT
GCTGCTCAAGAAAAAGCTGAGTATAAAGTTGTGATTAAAGAAATTGATGCGAGTAAAAAA
ATAGGAGTTATTAAAGCTGTGAGAGAGGTTAATTCTACATTGGGTTTAAAAGAAGCAAAA
GAGTTGGTTGAATCTTTACCTAAAGATTTGACTGCTAATGTTCCTAAAGACGAAGCAGAA
AAAATCAAGCAAAAACTTATtgaagcaggagcaacTAAAGTGGAGcttgaataatattta
atgtattaatTTtataTTGATatagctctTTTAATTAGTTTGGGGTATTTTAATGGTTGA
TTCTTCTTATATGTACGCTTCTGGTGCTTTTGTTCCTAGAGTTTCTTATTCTAGGTCGAT
TGATTTAAAAGATTCTTTATTGGATTTGGTTAAGGTTCAAAAAGAATCATATGATTCTTT
TACTCCTAAGAATAAGGGTAATGAAAGACTTGAAGTTATCTTTCATACAATCTTTCCAAT
AAATGATCCTTTGCGTAGGGCTACTATTGAGTTTATAAGTTGTAGGGTAGATGATCCTAA
GTATGATGAATCTGAGTGTATAAAGCGTGGTGTAACTTTTTCTGCTCAGGTTATTGCTTC
TATACGTCTTGTTGTTATGCAGGATGGTATTTCTCTTGATGAATATAAATCGATTAAAGA
GAGTGGAGATCATTCTAAACTTGCAACCGTTGTAAAATCTATAGAAGAGCAGAAAGTCCA
CTTTTGTGGGTTGCCTATGATGACTGATAAGGGCACTTTCATCATTAATGGTGTGGAAAA
AGTTATCGTCTCACAAATGCATAGGTCTCCTGGTGTATTTTTTGATAGCGATAAGGGAAA
AACTTACAATTCTGGTAAATTGATCTATTCTGCTAGAATTATTCCTTATAGGGGTTCTTG
GCTTGATATTGAATTTGATGTTAAAGACCATTTGTATTTTCGTGTTGATAGAAAAAGAAA
ATTGCCAATTTCAGTTTTATTAAAGGCGTTGGGTCTATCAAATAATGATATACTCGATAG
ATTTTATGAGAAAATAAAGTATGTAAAACATAAAGATGGTTGGAAAGTGCCTTTTGTTCC
TGATAAATTTAAAGGAGTGAGGCTGCCTTTCGACTTAATGGATATTGAAGGTAATGTGCT
GCTTAAAGCTAACGTTCGTATTACCTCAAGACTAGCTAAAAAGCTATATGATAATGAATT
GAAAGAGTATCTGGTTCCGTTTAATTCTATATGTGGTTTATTCCTCGCAGAAGATTTAAT
GGATAGTGCTAGCTCTACGAAAATTTTATCTGCTGGTGAATCTATAAAGCTGGAAGACAT
AAAGAAGCTTGAGTTATTATCTGTAGATGAAATATCAGTGTTGAACATAGATAATttgtT
TGTtggaccttataTATTAAATACGCTTTTCTTAGAtgaaaacatgtcttatcaggatgc
actatatgaaatatatagagtTTTGCGTCCTGGTGAAGTTCCTGTTTTAGAGATAGTAGA
AGAGTTTTTCCGTAATCTTTTCTTCAGTCCGGAATATTATGATTTGTCTAACATTGGTAG
GTTGAAGCTTAACTCTTACCTTGGATTAAATTATGATGAGGATTTAACTGTTTTAacgcA
TGAAGATATTATTGAAATTGTGAAAAAAATAGTATTGTTACGTGACGGTCAAGGATCTGT
AGATGATATTGATCATTTAGGAAACAGAAGAGTAAGATCAGTTGGAGAGTTTATAGAAAA
TcAatttagaaCTGgGTTGTTGAAATTGGAAcgcgcaATAGTTGATTCTATGTCCACTTC
TAGTTTAGATAAAGTTTCTCCATCTGATTTTATTAATCCAAAAGTGTTAACTAATGTCTT
AAGAGATTTCTTCAATTcttctcaattatctcaatttatggatcagactaatccgttatc
tgaaataacacataaaagaaggttatccgcgttaggtcctggcggtttaacaagagaacg
ggcaggatttgaggtgcgtgatgttcatccaactcattatggaagaatttgccctattga
gactcctgaagggcaaaatatagggttaaTCAACAGCTTAGCTATATACGCGCGTATTAA
TAAATATGGTTTCATTGAAAGCCCTTATAGAAAAGTAGTCAATAGGGTTGTTACTGATCA
AATTGAGTATCTTTCTGCTATAGACGAAGGCTCACATCATATAGCTGACACTAGCGTAAA
GCTTGATGAAAATAATTGCTTTGTTGATGACATGCTATACTGTAGATATGCTGGTAGCTT
CGTCATGGTAAGTAGCGACCAAGTTAGTTACATTGACGTATCTCCTAAGCAGGTAATATC
AGTTGCAGCTTCCTTGATTCCATTTTTAGAAAATGATGATGCTAATAGAGCATTAATGGG
CTCAAATATGCAACGTCAGGCCGTACCTTTATTGAagcctaccgctcCTCTGGTTGCTAC
TGGTATGGAGTCTttTgtagcttctggctctggTGCTGTAGTTTTAGCAAAACGCGATGG
CATAGTTGATAGTTCTGATAGTAACTCTATAGTTATACGTGCTTTTGATAAAGAAAGGGT
TAACTACTTGGACGTAGATATTTATCATCTAAGGAAATTTCAGCGTTCTAACCATAATAC
TTGTATTAATCAAAGACCGCTAGTGTGCGTAGGtgattatgtTAAAAAGGGTGATGTAAT
AGCTGATGGTCCTGCAATTAACAGTGGTGAGTTGGCGCTTGGTAAAAATTTGCTAGTCGC
TTTTATGTCTTGGCAAGGTTATAATTTTGAAGACTCTATTATTATTTCTAGTGAAGTTGT
TAAAAAAGATCTCTTTACTTCTATTCATATAGAAGAATTTGACTGTGTTGTACATGATAC
CCCTTTAGGATCAGAAAAAATAACTCGTGCTATACCTGGTGTTAATGAAGAAAATCTATA
TCACTTGGATGATAGTGGTATAGTGAAAATTGGTACAAGAGTTGGTCCAGGCTATATTCT
GGTAGGTAAAGTTACACCTAAACCTTCTCTTTCATTGCCTCCTGAAACGAAGTTATTAAT
GACAATTTTTGGTGAAAAGTCATTCGATTGTGCGGATTCCTCTTTATATACATCTCCAGA
TGTTGAAGGGACAGTAATTgatgtacaagtctttacacgcaggggggtTGAAGAAAATGA
AAGGGCATTACTCATCAAACAAAAAGAGATAAATGACTTTGAGGAAGAGCGAGATTATAT
AATCAATGTTACTAGTGAATATTTCTATGATGAACTGAAGAAACTTCTTATTAATTCTGG
TTCTCAAGATCGAGAAAAATTTGACTCTATTGAACGTGAGCAATGGTGGGGTATAGGATT
AAAAAACCAATCCATTTCTGAGCAAGTTAAGAGcttaaaaaaagattttgatgaaaaagt
atcacatgcaatagcacagtttaagcgaaaaGTAGAAAAATTACATGAAGGTTATGACCT
GCCTCAAGGTGTGTCGATGTCAGTAAAAGTTTTCATTGCTGTGAAACATAGTCTGCAACC
AGGGGATAAAATGGCTGGTAGACATGGAAATAAAGGTGTGATTTCTCGAGTTGTGCCAGT
GGAAGATATGCCTTATTTGGAAGATGGTACTCCTGTTGATATTATTCTTAACCCTCTTGG
TGTTCCTTCACGAATGAATGTAGGGCAAATACTGGAAACGCATGTAGGTTGGGCTTGTAG
AAAATTAGGGGAAAAGGTAAGTAATATTCTCGATGAGATCAATAAGATCAAAAGTGCTTT
TTGCAAGGGAATTAGGTCCCTTAACGATGATAATTTTACACAATTTGCAGTAGCATACCT
TGATAATAAAAAAATTGAAAATATTGATGATGATGAAATAACGGCTTCTGTTTTAAATAC
ACCTAATAAGAATGCACTAAATGACGAGTTGAATGAGTTAGTAGAGAACTATTTGAACTC
TTGTAAAAGTTCATACAGCAATTTACGTAACTTCCTGATTGAGGTTTATAGCTATGGcag
taacgtatctatctgtAAtgatattcgtaATATTAGTGATAATAATCTCATTGAATTTGC
ACGCAAATTACGTGATGGCGTTCCTGTTGCTGCACCTGTATTTGAGGGTCCAAAAGATGA
ACAAATAGCAAAATTATTTGAACTTGCTGGTTTAGATAACTCTGGACAAGCTGTATTATA
TGACGGTTGcagtggtgaaaAATtcgaccgcaaggttacagttggTTACATGTAcatgct
tAAGTTgcaccacttgGTTGATGGTAAAATTCATGCGCGTTCAGTAGGGCCTTATAGTTT
GGTTACTCAACAACCTCTTGGAGGAAAATCTCATTTTGGTGGTCAGCGTTTTGGTGAAAT
GGAATGTTGGGCATTACAAGCCTATGGTGCTGCTTATACTTTGCAGGAAATGTTAACTGT
GAAGTCTGATGATATTAATGGTAGAGTTAAGATTTATGAATCGATAATAAAAGGTGACAG
TAATTTTGAATGTGGAATTCCTGAATCCTTTAATGTGATGATAAAAGAACTACGTTCTTT
ATGTTTAAATGTAGATTTAAAGCAAAATGATGTAGTGATTGAAGATATATCTCACACTAA
CATTGCACAACCTTTTAATGAGGTTAGCATATCGATTGCTAGTCCTGAAAGTATTAAGCG
TATATCTTGTGGTGAGATAGAAGATGTTTTAACTGCAAATTATCGTACGTTCAAAGTTGA
GAAAGGTGGATTATTTTGCCCTAAGGTTTTTGGCCCTGTCAATGACGATGAATGTTTATG
TGGAAAATACAAAAAAAGAAGACACAGAGGTCGCATATGCGAAAAATGCGGAGTAGAAGT
TACATCTTCTAAAGTAAGAAGAGAAAGGATGGGTCATATAGAGCTTGCATCTCCTGTTGC
TCATATATGGTTTTTGAAATCGCTTCCTTCAAGAATTGGAGCATTATTGGATATGTCTCT
CAGAGATATTGAGAATATTTTATATAGCGATAATTATATCGTAATAGATCCTCTTGTTTC
GCCTTTTGAAAAAGGTGAGATTATTAGTGAAAAAGCTTATAATGAAGCTAAAGATAGCTA
TGGGATCGATAGTTTTGTAGCTATGCAAGGTGTTGAAGCTATAAGAGAgTTGCTAACGCG
CCTTGATTTACATGAAATTAGGAAGGATTTAAGACTAGAATTGGAATCTGTTGCTTCTGA
GATAAGAAGAAAGAAAATTATAAAGAGATTGCGTATTGTTGAAAACTTCATTAAATCTGG
AAATAGGCCTGAGTGGATGATACTTACAACTATACCTATTTTACCACCTGATTTGCGTCC
TTTGGTATCGCTTGAGAGTGGTCGTCCTGCAGTTTCTGATCTGAATCATCATTATAGGAC
TATTATTAATAGAAATAACAGGTTGAGAAAATTGTTGAGCTTAAATCCTCCTGAGATTAT
GATTCGTAATGAAAAAAGGATGTTACAAGAAGCAGTTGATTCTCTTTTTGATAATAGTCG
TCGTAATACTTTGGTAAATAAAGCTGGTGCTGTTGGATATAAAAAGTCCAttagTGATAT
GTTAAAAGGAAAACAGGGTCGTTTTCGCCAGAACCTCTTAGGAAAAAGGGTAGACTACTC
TGGACGTTCTGTAATAGTTGTTGGTCCAACTTTGAAACTAAATCAGTGTGGATTACCAAA
AAGAATGGCTCTTGAACTATTCAAACCTTTTGTTTACTCAAAGCTTAAGATGTATGGTAT
GGCTCCAACTATTAAGTTTGCTAGTAAGTTGATAAGAGCAGAAAAACCAGAAGTTTGGGA
TATGCTTGAAGAGGTAATAAAAGAGCATCCTGTTTTGTTGAATAGAGCGCCTACGCTACA
TAGACTTGGTATTCAGGCTTTTGAGCCAATCCTTATTGAAGGCAAAGCAATACAGCTTCA
TCCGCTTGTCTGTACGGCGTTTAATGCTGATTTTGATGGTGATCAAATGGCAGTGCATGT
GCCAATTTCATTGGAAGCTCAGCTTGAAGCTAGGGTGTTGATGATGTCCACTAATAACGT
TTTAAGTCCTTCTAATGGCAGACCGATTATAGTTCCTAGTAAAGATATAGTACTTGGTAT
ATATTATCTGACTTTACAAGAACCTAAGGAAGATAATTTACCATCTTTTGGTGCTTTTTG
TGAAGTTGAGCATTCCTTGAGTGATGGTATTTTACATATTCATTCTAGTATAAAGTATAG
GATGGAGTATATTAATAGCAGCGGTGAAACTCACTATAAAACTGTTTGTACAACTCCTGG
CCGTTTAATATTATGGCAAATTTTTCCTAAGCATGAGAATCTAGGCTTCGATCTAATAAA
TCAGATATTAACAGTCAAGGAAATAACTGGTATAGTTGATTTGGTATATCGTAACTGTGG
TCAAAGTGCTACAGTGGCATTTTCTGATAAATTAATGGTACTTGGCTTTGAGTATGCCAC
ATTTTCTGGTGTCTCTTTTGGTCGTTGTGATATGGTTATACCTGAAACTAAAGCTACACA
TGTTGATCACGCGAGGGGTGAAATTAAGAAATTCTCTATGCAATATCAAGATGGGCTAAT
AACTAGAAGTGAGAGGTATAACAAGGTTATAGATGAATGGTCTAAGTGTACGGATATGAT
AGCTAATGATATGTTAAAAGCAATATCTATATATGATGGAAATAGTAAGTACAACTCAGT
GTATATGATGGTTAACTCTGGTGCAAGGGGTTCTACTTCACAGATGAAACAGCTAGCAGG
AATGCGAGGGCTCATGACCAAACCTTCTGGTGAGATTATAGAAACACCTATAATTTCTAA
TTTCCGTGAAGGATTGAACGTATTTGAATACTTTAATTCTACTCACGGTGCGCGTAAAGG
TTTAGCTGACACTGCACTTAAAACTGCAAACTCTGGATACTTAACTCGTCGTTTAGTTGA
TGTATCTCAAAATTGCATAGTTGCAAAGCATGACTGTAAAACAAAAAATGGTCTTGTTGT
GAGAGCTACAGTTGAAGGAAGTACTATAGTTGCATCTCTAGAGAGTGTTGTGCTGGGTAG
AACAGCTGCAAATGATATATATAACCCAGTGACAAAAGAATTATTAGTAAAAGCAGGGGA
ATTAATTGATGAGGATAAAGTAAAGCAAATCAGCATTGCAGGTCTTGATGTTGTAAAAAT
TAGATCGCCTTTAACTTGTGAAATAAGTCCTGGTGTATGTTCTTTATGTTATGGAAGAGA
CCTTGCAACTGGTAAAATTGTTTCAATAGGTGAAGCAGTTGGTGTTATAGCTGCTCAATC
TGTTGGAGAGCCAGGTACTCAGTTAACGATGCGTACTTTTCATATAGGTGGAGTAATGAC
TAGAGGCGTTGAATCCTCGAATATTATAGCTTCTATTAATGCTAAAATAAAGTTAAACAA
TAGTAATATAATTATAGATAGAAACGGAAATAAAATTGTGATAAGCCGTTCCTGTGAAGT
CGTGTTGATTGATAGCCTTGGTAGTGAGAAGTTGAAGCACAGTGTACCTTACGGCGCTAA
GCTTTATGTAGATGAGAGTGGGTCAGTAAAAATTGGCGATAAAGTTGCGGAATGGGATCC
TTATACATTGCCTATTATCACGGAGAAGACTGGTACAGTGTCTTATCAGGACTTAAAAGA
TGGAATTTCGATCACTGAAGTGATGGATGAATCTACAGGAATATCAAGCAAAGTAGTAAA
AGACTGGAAATTGCATTCTGGTGGAGCTAATTTACGTCCTCGTATTGTGCTGCTTGACGA
TAATGGTAAAGTAATGACACTCGCAAGTGGCGTTGAAGCATGTTATTTTATACCAATCGG
TGCAGTGCTCAATGTACAAGATGGCCAGAAGGTTCATGCAGGTGATGTTATTACAAGAAC
ACCAAGAGAGTCAGTTAAAACTCGTGATATTACTGGTGGTTTACCGAGGGTTATAGAGTT
ATTTGAAGCACGTCGTCCTAAAGAGCATGCTATTGTTAGTGAGATAGATGGCTATGTAGC
GTTTTCTGAAAAAGACCGTAGAGGAAAACGCAGTATATTAATTAAACCTGTAGATGAACA
AATTTCTCCAGTTGAATATTTGGTATCAAGAAGTAAGCATGTAATAGTCAATGAAAGTGA
TTTTGTACGTAAAGGTGATCTATTGATGGATGGTGACCCTGATCTCCATGATATTTTACG
TGTGCTTGGGTTAGAAGCTTTAGCGCACTATATGATTTCTGAAATACAGCAAGTTTATAG
ATTGCAGGGTGTTCGTATAGACAATAAGCATTTAGAGGTGATCTTAAAACAAATGCTACA
AAAAGTGGAAATTACTGATCCTGGTGATACTATGTACTTGGTTGGCGAAAGCATTGACAA
GCTGGAAGTTGATAGGGAAAATGATGCTATGAGTAACTCTGGCAAACGGCCTACTCATTA
TCTTCCTATTCTGCAGGGGATTACTAGGGCAAGTCTTGAAACTAGCTCCTTTATTTCTGC
TGCCTCTTTCCAAGAGACAACAAAAGTACTTACAGAAGCAGCATTCTGCGGGAAGAGTGA
TCCTTTAAGTGGATTAAAAGAAAATGTTATAGTAGGAAGATTAATTCCTGCTGGTACAGG
TTTGATTATGAATAAGATCAGAGCACTTTCACTTTGTGATAATGTGGATAAATATGAAAA
ATATTTTGATATTGAAACTTATGACGAGGAATGGTTGATGGATAATGGTTGTCATTTACA
CTCTGATGAGGAAGAGAGCGTAGTGGCATACGATCAGTCGAATTGAGTACAGCTAGTGTG
TCTCTTGACCAAAAAAGCCAATAATATTTTCTTTCACTTCTGTGCTATCTGTCATGTTAT
TTACTCTCACACGAAATTCAGATGAGCCTTGAAGCCCGCTACTGTACCAACCTATGTGTT
TGCGGGCCATCTTTATTCCTGTGTCATTTCCATAGTACTCAAGAATATTGTCGTAATGCT
CGAGTATGATGCTTAATCTCTCTGAAGCTGTTGGCTCAGAAGTTTCACTTCCACTGAGAA
AGTTCATTGCTTGATTAATCAGCCAAGGTTTACCGTAGGCACCACGACCTATCATCACTC
CGTCTGCTCCAGATTCTTTGAGAGCATTCTGAATATCATTTAAATTTTTAATATCGCCAT
TTACTATAACTGGAATTTTCACTTGCTCTTTAACATTTCTAACGAATTTCCAATCTGCTT
GACCATTATAAAGCTGCGCTCTTGTTCTTCCATGCACAGTGATCATTTTTGCTCCTAAGT
CTTCGGCAATTTTCGCAAGTCTCGGGGCATTGCGATTTTCATCGTTCCATCCAGTGCGCA
TTTTTACCGTAACTGGCATATTCACTGCTTTGACCACAGCTTCAATTATCTCAGCGGCTT
TTTTCTCATcacgcattagcgCTGATCCTGCATAACCGTTTACAACTttTTTAACAgggc
aaccaaagtttatgtctataATTtttgCTCCCATGTCCTCGTTTAATTTTGCAGCCTCCG
CcataacATCTGGCTCACACCCAGCAAGCTGCACAGCAGTTAATGCATCGACTTTTGCTT
TTTGCAAACTCTGGCGAGTTTGCATAATCATAGCTCTGCTTGCGATCATCTCTGAAACTA
ACAAACTTGCACCAAGTTTCTTCACAATACTTCTAAACGGATAATCAGTCACTCCAGACA
TTGGAGCTAAAATAACTGGAGAATCAATTGTCAAATTTCCTATTTGGAGGGGCATAAGGT
CAATGGTAATTTTTCATTGATTACATAATGCAACACAAACTTGCATTCTCCCTTGAAATA
GAAGACTGAGATGTTTTCGTCCTTGGCGGACGCTTACGATTTCTTAGATCTTCCTTACAT
TTCTCATCTTCCATAAGCGCTCTTGTAAATTCTTCTCTTTTCTCGTTCAAATCAAATTTA
TATTCTGATAACTTTTTGTCAATTTCGTCAAATGATTTGTCTTCGTTAAGCATTTGTTTA
ATTTTATGAGCATTTTCTAACGCAAATATTCCACAGTTATACCCGTCACTTTGCTGCTTA
GTTGGGGAAATTCTTATGTCTAATACCCATTCCTCTTTTTGCAGTTCTCTTTTAACAATA
TTTAGCACATTATCTGGCAATTGATTACCAAATGAGTCACAGTAATAAGCTCTAAATTTT
TTATCACCTGCATCAGGTTTAATAACCAAAGTTACCCAATGATTGTTGTTAATATGAAGA
ACCGAAGTAAATATCAATTTAGAATTTTGTTTTAATTCACCTCTATAATTCTGAAGAAAT
TCTTTGTGAGTTCGTCCCAACCATTAGAATAGCTAGGAGCAAGAAAATAGACATTATTAT
TACTATGTTCACTTTGTGAGTACCCATACACAACTCTTGCAATATGTGTAATGTCATCAT
CACATAACCAGTAAGCATAATTTCCTCTGTTTGTCTGATGCACAAGAGTGTCCAAATTTT
CATGAAACTCTTTACCACCCAAACCACTATCTTTTGAAGCAATAGAACTTCTGCGACTAC
TGTTCTCTGAAACAGTTGACCCATCTTCATTATCTGGTCCAGGAAAAATACCACTATCCT
CATCTGGAGTTTTTTGCTCACCTtgacttGCTCTTTTTCCATTAATATAACCCTTCgcta
agtaaaataaaggttcaacaaccattttgtatgctactgTAAGAATTGTTCCCATTAAAA
CCCAAACTACGGGGTTAGAGATGAGCATAGCAAGTGGAAAGGTCAATAGAGGGGTCCTAT
TACCGCCCCTAAACAGCCAGCAGCGAATGTGGCTGCTAGGCATACACAAGTAGCGTAGAT
AACGAATTCCTCACCAGCAAAGTAAGTGCTCTCTTTCTGATTATTTTTTGTAATGCCCAA
CATACTACACCCTATGAACGCTAAGTTAATTAAATTTAAACAAATTCTAACAAAAAAATC
AACTATAATAATTTTAGTAGTATGAGAATATATTGAATATTAAGAGCTTTTGGAGTACAG
TAACAATGTTAGTAATAGCACAATATATGCACGATATAGAATATATACGCAAAAACCCTG
AAGGATTTGAAAAGGCAATGAAAAGCAGGGGAATTAGAGAATCTACTGCGGAAGAGATAT
TAGAAATCGATCACGAGAAAAGATCATTAACCACTAAACTGCAGGATTTGAATAGGCAGC
GCAATGAAATCACAGaggaaataaaaaagcttaaaatgagCAAGAGCCCCTGTGAAGAGC
AAATAGAGTTGTCAAAAAGCATCACAAATGAGATAGAGGCAATCAGCTTAAAAGAACAAG
CAGAAAAGGATAAGTTAGTGAATGTTTTATCTAACTTGCCGAATATTCCTGCGCAAGATG
TGCCAATAGGCGCAGATGAGAACTCTAATTTAGAGGTGAGAAGATATGGAGGAAAAAGAC
AGTTTGATTTTGTACCAGAATCTCATTATGAACTCGGAGAAAAATTAGGTTTAATGGACT
TCGAACAAGCGGCGAGAATTTCCGGATCAAGATTTACGATATTAAAAGGACAGTTAGCTA
AGCTTGGACGAGCGCTAATAAATTGTATGCTTGAAATGCATGTTAATGAATTTGGCTATA
CTGAGGTGTACCACCCGGCTTTGGTGAAAAACGAAGCTATGTATAATGTTGGTCAGCTAC
CGAAATTTTCTGACGATTCGTATTTAACTACCGACGAATTGAGGTTGATTCCCACAAGTG
AAGTGTTTTTAACAAATTTAGTTGCTGACAAAATAATGGAAGAAAAAGAACTGCCTATTC
GCTTTACTGCATATTCGGAGTGCTTTCGTAAAGAAGCAGGTAGTGCAGGTCGCGATACCA
GGGGCATGATAAGGCAACACCAATTTGGTAAAGTGGAGTTGGTAAGCATCACAACTGAAG
ACCAATCAAATGATGAGCTTGAGCGTATGACGAGTGTTGCTGAAGAGATATTAAAAAAAT
TAGAATTGCCATACAGAGTAATGCTGCTTTGCAGTGGCGATATGGGTTTTGCTGCACAAA
GGACTTATGACATAGAGGTATGGTTACCTGGGCAAAATAAATATAGAGAAATATCAAGCT
GCTCAAATTGTGGTGCATTTCAAGCAAGAAGGATGAACACTAAATACTCTTCAGAAACTG
ATAAAAAGATGAAAAAATATATTCACACTTTAAACGGCTCAGCTTTAGCTATAGGAAGAA
CGATTATTGCCATAATGGAGAATTATCAAAATTCTGACGGGTCGATTGCAATACCAAACG
TGTTGCAAAAATACATGAGTAATGATACTGTTATAAGCAAATAATAATTTTGACATATAG
AAAAGCGAGGAAATAAAGATGAAGGTTCTGGTTATAGGTTCTGGTGGGCGTGAGCACGCT
CTACTTTGGGCTCTAAAAAAATCTCCTATCTTGACTGAGTTATATGTAACTCCTGGTCGC
CAAGCTATGAAAGATCTTGGGGCTCTTGTGGATGTAAATATTCAAAATTCAGTGGATGTT
ACACAATTTTGCAAGAGAGAAAATATAGAGTTGGTTGTTATTGCTCCAGAACAACCAATA
ATTGATGGGCTTGCTGATGATTTAGTTGCAGAGGGAATAAATGTTTTTGCTCCAAGTCAA
GCAACTGCAAAACTTGAGGGATCGAAGTCTTTCACCAAGGGACTATGTAAGCGATATGGT
ATACCAACTGCCAAGTACGAGTGTTTTGTTGATGAAGGGTTAGCTAAAGATTTTGTACGT
AGCAATAAAATAAAGTTTCCACTTGTAGTGAAAGCAAATGGAATTGCAGCAGGAAAAGGG
GTGGTTATATGTAATACAGAAAGCGAAGCTTTTTCAGCAATAAATTCAATGCTAGTGGAG
AAAAAATTTGGTGAATCAGGTGAAGAAATAATCATAGAAGAGTTTTTAGTTGGAGAAGAA
GTAAGTTTTTTTGCTCTTATTGATGGGTTGAAAGTAGTAACTCTTGGGTGTGCAAAAGAT
TATAAGAGAGTTGATGAAAGTAATGAAAGCCAAAATACTGGAGGTATGGGGTCGTACTCA
TCACCTTCAATTATAAGTAAGGACATGGAGCAAAAAATTATCCAAAAAATAATATACCCT
ACAGCTCAAGCATTGGTTAACATGGGTACGTCTTATAAAGGAGTACTCTTTGCTGGTTTA
ATGATTTGCAAAGATAGCCCAAAACTTCTCGAGTATAACGTTAGATTCGGTGATCCAGAA
ACGCAATCTATATTACCTAGATTTGATTCAAATTGCGATTTGTTAAAATTGATGTTGTCA
GTTGCAGAAGGAAAGTTAAATGTCAAAATGGTGGAACTTAACAACAAATCTACAGTTTGT
GTAGTTGTTGCAAGTAAAGGCTATCCGGGTGATTATCAAAAGGGAGAAGTAATTAAAGGA
TTAGATAAGATTGAAAGCATTCCTGGTGTGTTGGTGTTTCATGCTGGTACTAAATTCGAT
GAAAGTGGTAACTTAGTTTCCGATGGCGGAAGAGTGCTAAATATAGTAGCAGAAGGGAGC
ACTATAGAGGAAGCCAAAAGTAAGGTGTACTCAGCATTAAATTTTTTAGAATGGCCAGGG
GGCTTCTTCAGATACGATATCGGTAGTTAATGTTAGCTGTCGGTTAGCAGGTGGTTCACA
GAAACGAAAAACTTCCTTGACAAACTCCGCCAGCCCCCTTATCATGAAACTGAAGCTATT
GTATTTGCTTTCGCCAATCTGCAGATTAAAAGGTAAGGattaCttaatgtatcggcgtct
tatgttcaattttttgcagtatatagatactgtatgtctttacaaaacttcatctacatc
tagatttttatctaaataagctgaacgcgcttataaagcgttacaagacatcaaaaaatg
ccaatactcgacagagatagtaaaagactagctaactcggggattctttgtctttttttc
tgcttggtaaatttcttaaacatttgcagcatAGGTGAGTTGCAATTAAAAGCAGCTAAA
TCTTGCTTGTCAAGCGTTTAAAACATAAAAAACGCCAATATTTTAAAGCAGATAATAACC
CCAGGGCTTCTTTTGCCTTTTTTTTCATTTGGTAAATTTCTTAAATATTTATGGCTAAAC
GACAATCGTCATCCCGCAGCGGGATCTAGAGATACCGCGGCGGTATGACGTAGGGAAACC
TTTCTTGGGTTAGCTATAAAACTAATCAGCATCTTGTTTAGCACATATAAATTAAGTTTC
ACAAATATAGTGCTAAACCTTGAAAATATGTTATAGCTACTTCTTCCAATTTAGTGGTGG
GTTTTGACAGTACACATGTTATTTTACTAGCTACCAACTCAAGTGTCACAGAAGTTGCAA
TCATTTTAAATGTCACAGAAGTTGCAATCACTGCATTTATATTCTGTACTTTAACATTTA
CTCTACTTTCTATTAGAGGCTTTACCCCCCTTACATCATTACGTACAGCAGTATGATTTA
TTTCATTTTCAATTCCACTACTATGCTGCAACAAGATATCCCCATTAACTTTTATTTCAA
CATTTTTGTCACTACTACCATTGTTAAAATTTAATCCCTCATCTCTTCTACTTTGTCTTT
TTTCTTTTAATTTTAATTCAGTTTCTCTTTTATCAAGGGTAGGAAATGGGATGTGAGTTT
TTTCCTGACCATCTTGATTTATAGCTCTTGTTGTATTAAAAGCTTCGTTGCTTTTACATG
ATATTGTATAAGTAAGTGGTGTGTAGATTTTTTCTTCACTATCTGGATATTTTATAGTTA
TTGTTGCATTAAGAATATCTTTCAGAATATCATTTTCTCTAGCTATGTCTAAAATTTTTT
GAATAACTTTGCGATCATGTAATGCGGCAAGTAACTTATCAGTTACTTTTTGATTATTTT
TATGGTTATTGTTGTGTTAAGAATGTCTTTCAGAATACCGTTTTCTTTAGCTACTCTTAA
CATTTTCTCAACAGCTATACTATCTTTACGTAGTATAGCATAAGCAAGTGGTGTGCAAGT
TTCTTCCTGACCATCTGGATATTTTATAGTTGTTGTTGCGTCAAGAATGTCTTTCAGAAT
ACCGTTTTCTTTAGCTACTCTTAACATTTTCTCAACAGCCATACTATCTTTACGTAGTAT
AGCATAAGCAAGTGGTGTAACAGTTACTCTCCGACCATCTAGACATTTTATAGTTATTGT
TGCGTTAAGAATATCTTTCAGAATACTGTTCTCCTTAGAGATTTTTAAAATTTCTTCAAT
AGCTATACTATTTTCACGCAGTATAGCATAAGCAAGTAGTGTGTAAGTTACTTCCCGGCT
ATCTGAATGTTTTATAGTTGTTGTTGCGTCAAGAATGTCTTTCAGAATATCGTTTTCTTT
AGCTACTCTTAACATTTTCTCAACAGCTATACTATCTTTACGTAGTATAGCATAAGTAAG
CGGTGCGCAAGTTTCTTCATGACCATCTGGACATTTTATAGTTGTTGTTGCATCAAGAAT
ATCTTTCAGAATACCGTTTTCTTTAGAGATTTTTAAAATTTCTTCAATAGTTTTGCTATT
TTTACATGATATAGCGTAAGTAAGCGGTGTGTAAATTTCTTTCTGACCATCTAGATATTT
TATAGTTGTTGTTGCGTCAAGAATGTCTTTCAGAATATCGTTTTCTTTAGAGACTTTTAA
AATTTCTTCAATAGTTTTGCTATTTTTACATGATATGGCGTAAGTAAGCGGTGTGTAAAT
TTCTTCTTGACCATCTAGATATTTTATAGTTGTTGTTGCGTCAAGAATATCTTTCAGAAT
ACTGTTCTCTTCAGCTGCTACTAGAATTTCTTTAATAATTTTGCCATCCTCCCAGAACAT
AGCATGAGCAAGTGGTGTGTAAGTCACTTCCCGGCTATCTAAATGTTTTATAGTTATTGT
TGTGTCAAGAATATCTCTCAGAATACCGTTTTCTTTAGCTACTCTTAACACTTTCTCAAC
AGCTATACTATCTCTACGTAGTATAACATAAGCAAGTGGTGTGTAAGTCACTTCCCGGTC
TAGATATTTCATGGTTGTTGTTGTGTTAAGAATATCTTTCAGAATACTGTTCTCTTCAGC
TGCTACTAGAATTTCTTTAATAGCTTTGCTATCCTTCCAGAACATAGCATAAGCAAGTGG
CGCCTAAGTCACTTCCTTGTTATCTGGATATCTTATAGTTGCTGTTGTGTTAAGAATATC
TTTCAGAATACCGTTCTCCTTAGAGACTTTTAAAATTTCTTCAATAGCTATACTATCTTC
ATATAGTATAGCATAAGCAAGTGGTGTAACAGTTGCTCTCCGACCATCTGGATATTTTAT
AGTTGTTGTTGCGTTAAGAATATCTTTCAGAATACCGTTTTCTTTAGAGACTTTTAAAGT
TTCTTCAATAGTTTTGCTATTTTTACATAATATGGCATAAGTAAGTGGTGTGCAAGTTTC
TTCCTGACCACCTGGATATTTTATAGTTGTTGTTGCGTCAAGAATGTCTTTCAGAATACC
GTTTTCTTTAGCTACTCTTAACATTTTCTCAACAGCTATACTATCTTTACGTAGTATAGC
ATAAGCAAGTGATATAATAGTTGATTCTTTACCCCGATGTTTACTTACTTCCGTAGTAAG
AATCCTTTGTTTTTCCTTTTCAGATATTTTTTCTAGTTCTTCAGCAATGCTACTTTTTTT
GCCTTCTATTTTTGATGCTAATTTTAAAATACTTTTTTCATCTTTCTCTTTCAATTTCGA
ATCGTTTACCTGATGAGTCATTTTTTTTCTCAAGGTCTTTCTTATTAAACTAAGCATAAC
ATTTTCTCTCTTCGTGGTTATAATATTTGCTTTTATGAATCAGTTGTGTTGATAATGTAT
TAATTGCATAGTTCAGACATTGTTTTATAAAGCAAAATTTTAGTAGACCACCTTACAAGA
ACGTTTCTTGCTAATTCTGAATCCGAAAAAAGGACGCAGTAAAGTTATTTGTAAGGGAAG
AATGAAACTTGTAGCTATAGCTAAACTGACTTACGATAATTTGAAAAACCGTCATCCCGC
TGCTTGTTAGCGGGATCTAGAGATACCGCGGCGGTATGACGGTTCGCAGTGGTATGACGG
TTCGCGGCGGGATGACGATAAGCTCGTCATCCCGCTACATTAATATTGTATTAATAAAAA
CTTAATAATAATCCTTAATAATATATGAACTAACATGTTTGCAATTTCGTATGACAGAGG
AAACAAAAGATGGATATGCTTCCTTATACGTTGCAATTCAGGAAGGTAATATTGAAGCTG
CAGAACTACTAATAAAATGTGGCACAAACGTCAATGATCATTATGAACGCAATCGTACGC
CACTGCATATTGCCATCGGACGCAAACAATTAGAAATAGCAAAATTGCTGATAAAAAATG
GAGCAAACGTTAATGCAAAAACTCAAAATCATGGTAAAGATGATCTAACACCAATGCACT
TTGCAGTTTTTGCAAATACGCCAGAATTTATAGAATTACTAGCTAGCCATGGTGCATTGA
TTAATGAAAGAGAAAGTACCGAAGGGTATACTCCTCTTCACTTTGCTGCTTTATATGGGA
ACAAAAATATAATACAAGCCTTAATTGATAAGGGACAAGATATTGAAGATGTGGACAATA
ATGGGCGAACAGCTCTGTTTTTAGCTGCTAGGCAGTGCACTGAAGCAGAAGATGATAGCA
GAATAGAAATTATCAAGTATTTGATAGACAAGCTCAAAGCAGATGTAACAAAGAAAGACA
ATAATAACAATGCAGTACTCTTTCCTGCCGCTAATAATTGCCCTGGAAAAGTGGTAGAAT
TCATCATTGAGCAATATATAAAAATCTTTGAGTTAGAGAATTTTATCAACCACAAAAATA
ATGATGGAATGGATGCTTTGGATATTGCGCTGAATAGTGGAAACGAGAAAGCTATTGAAG
TATTAAGATCATATGGAGCAGATATCAAGAATAAGGTAGATGGTAGCATTCAAAAAATTA
CTGCAGAAAAACCAAGTAGTACCCTAGACAGAGCAGAAAGTGCAGAGGTAGCGCCTCCAA
TTAAGCAAAGAGTATAAAGCTTTTTATAAAGCGATTATAAATTTCAGTAAGTTGCAGAGG
CTTTACAATGGGAAGTGTAGTATGTTAGCAGATACAAATGACTAGATAAATTATATTTCA
TTAAAGTCATTTATCTTGAAACATAAGCAGGATTTTGTATAGTTGTTTCAATTTGGGTCT
ATATATTGAAACAACGCGTGAAAATGACAGGTCATTGTACAAGAGGTATCTAATTCACCG
ACAAGAATGCTAGATAAAGACACTTACATTTCAATTATTTCACAATTTCTGTATAATCTT
AAAAACTCAATTAGTGCGTTATGAAGATAATAATAGGTAATGCTAGTAAGGAATTAGGGG
AATCAGTAGTTAACCGGCTAGATGTTCAACCATCCTCTGCTTGGATATCAAAGTTTACCG
ATGGTGAGGTAAATGTAGAAGTAGCAAATGATCTATATAATCAAGAAGTATATATAATAC
AATCTCTTTCTCCCCCTGTGAATGATAATCTTATGGAGCTTCTGCTTATAATTGATGCAG
TAAATAGATTAGGAGCCAAAAGGATAGTAGTAATTATCCCTTATTATGGATATAGCAGGC
AAGATAGAATTATCAAGAACAATAATGTGCAGTCTGCTTTAAGTGCCAAATTAGTTGCAA
ATCTTATTCAAACTGCAGGTGCAAGTAGCGTTGCAGTTATTGATTTGCACTCAAGTCAAA
TTGAAGGATTCTTTGATGTACCGATAACTAATTTGAACTGCTTTGAAGCATTTGTTGACT
CTATACACACAGAAAATTTGGCAATTGTTGCACCTGATGTTGGAGCAATTGGCAGAGCAC
GTGCTTTTGCAAAGACTTTAGAGGAAAAGTACAAGATAGGGTTAAATGATAAGATTATTG
TAGTAGATAAATATAGGGAGAAAGCAGGCACATCTCAAGTAATGAACATAATAGGAGAAG
TTGCAAATAAAAATTGTGTCATTGTTGATGATATAGTTGACTCTGGTGGAACATTGTGTA
ATGCAGCTCTTGCTTTAAAAGGCCACGGAGCAAAGTCCGTAATTTCATGCATCACACATG
GCGTGCTTTCAGGAAGTGCAGTTGAGAAAATTTCTTCCTCTTCTTTAGATAAATTAGTGA
TTACGGATACCATACTGCACAAATTTGAAAAAACTGGTAAAATAGAAGTTGTTTCGGTCG
TAGATATTTTAACTCACTTTATCCAAGGAGGTAAAGATGCCAGCTAAGTCAACAGAAGAC
GTTATTACTTCACTAATAGAATTTGCAAATAAGAGAAAAATAACAATTACCAAAGAAGAA
ATGCTTAAAATTGCACAGCTTGTAAGGATTAAGTTATCAAATGACGAGATTGATCACTAC
TCCAAAGAACTGACAATGCTGGATTGGATACATGATACTTTATTGCAAGTTAATACTGAA
GGTGTTTCTCCTATGCGTTATGGCAGCATAGACAAGGACATTCATGTACGCGATGATGTT
ATAAATTCTCAAAACATTAAAAAAGAGATATTGTCCAATACAAAACCTGAGCATGGGTAT
TTCGTAGTGCCAAAGGTTATAAGCAATTAAAGTAAAATAAGGCTCATATCAAATCTATAA
TAGATCTACTTTCAAAAATAAGACCAATCCGGTAAAGAAGCATTTGTGGGAGTGGAAACC
ATTTTTTGATTTTTCTTTACTAAGTCTACTAAATATAGTTTAGAGTTGCTTGGTGATTCT
GTTCTTGTAAAAATGATTTCTCTACCATTTGGTAACCATGCCGGGGATTCAATTTTATGC
CCCTCTGAAAGCAGACGTTCTTCTTTGCCATCTGGCTTCATAACTCCTATGTAAAATTTT
CCTGACTGAATCTTTGTAAAAGCTATCAGATCTCCTTTTGGCGACCAAACAGGCGTAGCA
TATCTTCCACTTCCAAAACTAATTCTTTTAGGTTTTTTACTTTTGTTAGTAAAATCGATA
ACGTACAGTTGCTGACTCCCACTTATATCAGAACTAAAAGCCATATACTTTTGATCTGGA
GAAAAAGAGGGAGAAGTGCTTATAGCTGAACCTTTAGTAATTTTTTTTGTTCGTTTACTA
CTTAAATCCAAAGATAATATATTCGTTTCACCACCCAATGAGTGGGAAATTAAAAGAGAT
TTACCATCGGGAGAAAATCTTGGTGCAGAAACAACTCCTTCAAATGCGCTGATTATTGAT
TCAGTGTTATCTTTTAAATTTTTTAATATTATATAACTTTTACCATTTGCGTACGAGATG
TAAACAATACCCTTTCCATTTGGTGAGAATCTCGGTGTTGACACAAATCTATCGCCATTT
GTTAAGTATTTTATATTACTTCCATCTTGATTCATCACAGCAATTTTACGCACAGATTTG
TAGTTGCTATCTTTTTCTTCAGCGATATACGTGATTTTTGTGTTGAAGTGCCCTTTCTCA
CCAATTAATCTATCATGTATCACATCCGAAACGAGGTGACCAATTTTTCTCCAGTCTTTT
GCTGGAAAAACAACTGACTGAGTAAGTAATTCTCTTTTTGTAAAAGCGTCAAATAAACGA
AATGATAGCTCTAATGCACTACCAGATATTTCGCTTAAACTTACTGTGACTACAGTATCG
CTTTTCCAAGATTTAGATTCAGCTTCCGCGCTACGTTTTACATTAAATAAGCCACAATTA
GATAAATTTGTTCCTATTACCTTTGCAATATTTTCGCTTAATTCGCTTTCCAACGCTGTT
TTACATGTACATTTAGATACAACAAGACCAATGTTACCAACACTGCTTTTTTTTATATCA
ACATATAAAGCAGCTTTTGTAAAATAAGGAATAAATAACGAAATAAATAACACCAGATGA
ACGAATAGCTTCATTCATTTCATACCTGTTCTATCTGAACCTCAATTATAGGCCTTTTTA
GTAAATATTCCTTTAAGATACTCAATATTGAACTTTCAATCTTATTTTTAATTTTTTTTG
TTGGCTGCAAACTAAACAACGACTCAACTTTCTTGACAATTTTCTGTATGGTAGCTGCAT
CTTCTAGCACTTCAAAAACACCAGGTACAAATACTTTTGGTTTAGCAAGCAATTTATTTT
TCTTGTTTACAACTGCTGTTACCACAATAACTCCGGCATCTCTCATTCTTTTACGCATTT
TTATAACACTGCTCTCCGGATGACGTAGCAACATACCATCAATACCAAAGTAGTCAACAT
CAATTGAATCAACCTTTCCTCCGTTCTCCAAATTAACAATATCACCTGGTGCAATCATTA
TTGCTTTTGCCACACCGCACTCTTTAGCAAATTTTACATGTGCATGCGTGTGAATATATT
CGCCGTGAACTGGAATAGACATCTTCGGTTTTATTAAAGAATACATTTCCTTTAGCTCTT
CTCTTGTTGGATGCCCAGAAGCATGAACATGCTCTGTTTTTTCAGTAATAACTTCTACCC
CCATCTCAATAAAGGCATTGAGCATGTTGTGCGCACGAGTTTCATTTCCAGGAATGATTT
TTGACGAAAAGATCATGGTATCACCTTGCTGCATTTTAAATGCTTGATGATTCTTAGCAG
CAAGTCTTGCGGTAGCTGCCAGTGGCTCACCTTGACAACCTGTGCAAAGTAGCACCAGTT
CTTCCCTTGGAAAATTTACTGCTTCCTTTGCTTCAAGAAACTGAGGAGAATCAGTTAAAT
AACCACTATCTTGCGCAACTTTCACTATTCTCCATAAAGATCTACCAAGTAAAACTACTT
TTCTATTTAGTGCTTTTGCAGCTTGGCTTATCGTTTCAATTCGTGCCACATTTGAAGCGA
ATAGCGAAACAGCAACTAATTTTTTAGACCGCTTTATTATGTTATAAATATTATTATAAA
TTTCACCTTCTGACTCAGGGTGATGCTTGCTTAATATATTGGTTGAATCGCAAATTGCTG
CAAGCAGGTCACCTTTATCGCCAATTTCTTTTAGACGCTCCATATTAGAAGTTAATCCAA
CAACAGGTTTTGGATCAAATTTCCAGTCTCCGGTATGGAGTGCACTACCCATTTCAGTGC
TAATTAATATTGAATTTGCCTCAGGAATTGAATGAGTTACATTTATAAACTCGACGGTAA
AAGGACCCAAATTTATGCTGCCATTTATGTCTACCTCTTTCACAGGCACTATACCTTCCA
ATCGAAATTCTTTTAGTTTCTCTTTAAGAAAATTAACCGTAAACTTTGTTGTATATATGG
AGCACTGCAACTCTTCCCACAAGTGGGGCACTGCACCGCAGTGGTCCTCATGTGCATGTG
TAATTATTATTCCAAGTAAATCTTTTTTTCTTTGAGCAATAAAATCTATATCAGCAATGA
GCAGCTCAACACCTGGCATAGTTTCATCTGCAAAACCAACACCAAGGTCGATCATAATCC
ACTTACCTTGGTAATGATATAGGCTAACATTCATCCCGATTCTTCCTACTCccccaagcg
GAAGAAATAAAAACTCATTTTTGTTTATATTCATTAAATTTaAATTATTAAAACCTGAGA
ATAGCAAAACTTCGACCTTAAATAAAGAAATTTATTGCTTTTACATAGTTTTAAGGAACT
AAGAAGTTTCTGTTGGCTAATAATAACACTATTGTTAAGTTTTCCATTAATAAGGTCAAA
GAATTGCAGGATTAAATGAAAACCCGTAAACAGTTACCCCTTTAATGTCATTTAGCAGAT
TTCTTATTTTTTTTTTACTTTACTAAAAAACCCTTCAGATTGCTGTTGTACACTTGCATT
TTCCTCTTCTTCAAGCGCTTTTAATAGTTCAATTTGCTTTTTAGTTAAATTTTTTGGATT
TAAAGTCTCAACTATTACCTGTACGTATAAATCACCACGAGCATGTGAGTTCATATATGG
CATACCCTTTTCCCTACAACGTAGTTTGGTACCAGTTTGAGTGCCTTCAGGGACCTTTAC
TTTTATTTTAGCTCCATCAATTGATTGAATATCGATTTCACCACCAAGCACTGCTAGTGT
CATTCTTATAGGCACTTTACAGTGTAAATCTGCTTTATTTCTAGCAAAGATTTTATGGAA
AATTATTTTCACGTATACGTATAAATCTCCACTTTTTCCACCTTTTGTTCCAGCTTCTCC
TTTACCACTTATCCTTACCTTAGCTCCTTCTTCTATGCCTTTTGGAATTGAAACGGATAT
ATTTACTTCATCTCTTCTACGTCCACTTCCACCACATTTCTTACATTTGTTTTGTATTAT
TTCTCCTTCCCCATAGCATGTAGTACATGTTCTTTCGATGGTAAAAAAGCCTTGTTGAGT
TCTAATCCTACCGCTTCCCTGGCATGTGTGGCACTGAACTGGTTTAATTGCTCCTTCGCC
ACCTGTGCCTTGGCATGTATCACATTTTACATTTGTCACATAATGTATAGGCGCTTGTAT
TCCTTTAAATGCATCTTCTAAGGTAATTTCAAGATCATAACGTAGGTCTGCTCCAGATAC
TCCTGTTGTACTTCTTTTTGCTCTCGATCTACTTGCACCACCACCGAATCCTCCACCAAA
GAAGTCATTGAATATGTCGCTAAAATCTCCTGCAGAGCTAAAGCCTTGAAATCCACCAGA
AGCACCTTCGTGGCCATAACGGTCATAGCCTGCCCTTTTCTCAGAGTCAGACAGAACTTC
ATATGCAGCTGTTACTTCTTTAAATTTTTCCTCTGCTTCTTGATTGCCAGGATTTCTATC
AGGATGATATCTTAATGCTAATTTTTTATACGCTTTTTTTATCTCATCAATACTGGCATT
TCTGCCTACTTCCAGCAGATCATAGTAGTCTTTTTTGCTCATATATAATAGTTTAGTGCT
TAACCTTTAAAGATAGGTATTACATATATTAATTTCAAGTGTGACTTCTGTTTCCTATAA
AATGTGGCGCACCCTGAGCGACTTGAACGCCCGACCTTTTGATCCGTAGTCAAATGCTCT
AATCCAACTGAGCTAAGGGTGCTTTCACAAAGTTAACTTTAGCAGGTTTTGTAGCTTGAT
TCAATTAATTTGGCTAAAAATAAAACTATTGATTTCTATCATACGTGAACCCCTCACAAT
TCTCAAACTGCCGTTTCGCATTAGAATTATCAAATTCACTACAAGGAGGAGCAGTTGGAG
TAGTATTAGGATCTTGAGAAAAGTAAGGAGGTGGTGCATCATAACGAGAAGAATCTCCAT
AACCATGCCCTTGTCTAAGACAGCTATCTACCGCTCCTTTAGCTTTCTCGATATTTTCTA
ATTCTTCCTCATGCTTCATATGAAAAGCTAAACCACCAGCAAAACATACGAGAGAATTAA
CGCCAAGGATAGCTAAACCCCACACTGGTAAGACTGGGTAAACAGCACAAGCTACCAAAG
CTGCCAAAGAAACAACGCCAACCGCAAATTCTATATTTCTGAACGTTTTAAATTTACTAT
CCAGGTAATCTATTTTTTCTTCTTTTCTAGCCACTTTTCTGCTGCTGTTATACCAAAAAC
ACATACCAGCATGGAAAGCAACACACACAACTGCAGCTACTATACCCAAAGCTAATAGCT
TTCTACTGTCTTCTGATTCTTTTTTATTCTCTTTTCTCCCTTGATGAGTGGTATTACCAT
TGTTAATATTCGTTATATTATTAACCATAGTGTGACCACGTCCACCGAATAAAGAATCCA
TCCAGCATTGTAATAGCAAATAATCCCAAAAGTCTAAACCTCTATTGTGTACATGTATAT
GTGTAATCTGAGAGCCTGTAGGTTATGCGTTATTCCCTGCGTTATATTGATCATTTCTGC
TTCCTGTATCGTGCCTATTGCTTGAATTTGGATGTGTAAATTCTTCATACACATTTTTAA
AATTCTCCTTGCTCCAAGTTAAATTCGGTGTATTATTACATACTGTAGAAACCCTTCAAT
ATTATTATTATTACCTAATTTCTTTATATAGGCTAACGCATACCTTTTTAAAACACTATC
ACTTGCTACCATAAATACCCTCTTAAGTTAAGATTAAATTAATAAATATTTATTATAACA
AGATAACATCTACTTGTCAACTTGAGCCTGATTCAAGTATCCGTTCAGAGTGTGGCAGAA
GAACTTATTCAAATAAAGTAGGTGGTAAAATATAAACATTTTATAAAGTGAAAAATGGAC
TTTTCAGACcactgccgagctaaaaaagCCCTGAAAAACGTGATACTTAGGCCACTTCTT
GCTTAAGCTGTACAATTTCAGCTTGAGAAAGGCCAGTGGATTCAGCTATTAAATTAACAG
ATACACCAGCTTTAAGTAAATTTTTTGCAACTTCGATTTTTCCTTTCCCTATACCTTCCT
CAAGTTTGTATTCAAGAATGGCTTCTTCTTTCCGCAGATCCATTATTCTTTCTTCATATG
CTACTAAATCTTTTTCATTCCAGCTAAACCTGTCTAATTCATCGTAGGCTAACTTTATTA
TTGGTGATTTTTCTGCTATATTCCTTAGGTCTTCATCTGTAGTTTCATCTGCATACTGTT
GTCTAAGTGAAGAAGGTCGCCCCTCCTCACTCGACTTCAAAACCGTACGTGAGACTTTGC
GCCTCATACGGCTTCTCTCTAATTTGGTGCTTGTCATGCACACCTCCTGTGTAATTCATC
GTGACAATGCCCATGTAACAAAGATAAATTTTTGATCATATTGCTTCGTCTATTCCGGTC
TTTATGATGTATTTCTATTATATCATCACTTTCAAACCATAGTCTACAATTACCGCATTT
ACTTTGTTGTAACTTCAATAGTTTTATTACTCTCGATGGCTTATCTGGTATTTCTCTAAG
ACGATTACCCCAATATACCCAATCACCATCATATGGAGATCTGGTTTTTTGCACTTTGAT
ATGTCGTTTAATaacatGATCGCTGTGTATAATAAGATGTATCTTGTTACTTGTCATAAA
ACGCCAGTTATCGTTATTATACTTTTTAAAGTATTTTCTTTTTATCCAGCATTTCCCTTT
GTTTGGGTGCCTAAAGACTGCCCACTTCCAGAGCTTTCTATGTATAGTATTATCCAATGA
GCTAAAGATTTTACATGAAACTACCGAAGAGTAATATTGACTCCATCCTCTGTTTATTGG
ATTGAGATTCCTTATTATTACTTCCTGTGGCGCCCCACGCATTTCTCTAAGTTTATGTTT
AATAGCAAATGTATGCTGCTTTATAGAATTACGACTTGGTTTTATTAATAATGTGTAACC
TTTTTTACTTTCTTTTGTTGGATATTGTCTTAGAGGTTGTCCGGAAACTAGTAAATTCAA
GCATATTCCCTCTTTAACATAACCCTACTCATAGCTAGGTATATGAAATTCTCAGTGGaT
gTTgtgagtaaatCATACTCCTTCGATAgcCTTCTattcctattaacccaagcaaaagtc
ctttctacaacccatcttcttggctgtactttaaacccttgttctcttgttggtagtagc
tcaggtggcgtatctttgtgcacccaaaatctacatggaggccttttaacaatttcaata
tctatgtcatattcttcctttatgtgattctttaaatttcttccttggtatcccatgtca
gcccacatttttttaactttagtatattttgttctcatattgtttaatgctattttaata
ccatctctatcattttcgttagcagcgcctacgtaacaacctagtataaaaccctgagtg
tctgtaattatatgcctttttctaccctttacttttttacttccatcatagcctttgatc
cccccttttctgtagtctttacagattgactatctactatacaggcactcggctgctcat
tccttcctatttttcttctactatattttgtaatttcataattcattttctcaaaaattc
cctgcttcttccattgcctgaactgctcatacacagtcttccatagcggaaaatcatttg
gtaaataccgccattgacaccctgtacgcaatacatagaaaattgcttctaatatttctc
ttttgctatactttggcggccttcctcctttcttgtatgatactctgaagtgtttttcta
ttcttgaccattcccttTCGCttagatctgttggatacttttttctCATCTTTACCCCGT
ACTAAAATTTCAGATATTATAGCCTTTTACTTGTTTCCGGACAACCTCTTATTGAAAATC
CAAGAAAATCAAATCCTGGTTTTGTTTCGTCAATGGTTCTTAATGTATGAGAAATTCTTG
TTTTAGAGGGCTTTAATTTTAGTCCAATGGTTTCTAACCATTCTTCAACTAAAATTTTTG
CTTTAAGAATAATCTCTTCGTTTTCATGTATGATGACAAAATCATCACAGTAGAAAATTA
CACTAATAGACTTTTGCGCGTTTTTATGCGATATCCTACCATATTTTCTTTTCATGCATT
GAAAGAGTTCGTTTGTTAATGCTTTTTTGACATGTTGCTCTAATCCGTGTAATGCAACAC
AAGCTAGCAACGGTGCTTCCTTGAATTGTACCACGTTTTGTGGATTGAAGCTTTCCATCT
TCCATAACACCCGCTTCTAACCATCCTcttatgattttctttaacgctggtGTGGttTTC
AAGCAGTTTATTATGGTTAATATTGTCAAAGCATCCAGAAATATCAGCATCTAATACATA
TGCTGTTTTCTGTTTTAGCACATTAAATATGGCTTCAATTGCATCATGACATGATCTACC
AGGTCTAAAACCATAAGTGTTTGGCTCAAGTTTTGCCTCCCATTCTGGTTCCAACACCAT
TTTTACAAGTGTTTGTTTTGCTCGACACGATATAGTTGGTATACCAAGCGGGCGATATTC
CGATGGCTTACCAGGTTTTGGGATCCAGACACGTCTTGATGGCTTTGCTTTCTCTCTTAT
ATCTAAGGAGTTTGCCAATTGCAATCTTTCTTTTTGACTAAGGTTAGCTTTTCCATCAAT
ACCTGCAGTTTTTTTCCCTCTGTTGTCCTGAGTTACCCTTCTAACTGCGATCGTTCTTGC
ACTTGTTGATTTGAGTAATAATCTCTGAAGGTTGTGCATCTTTTTGATATCATTACATTT
AGAGGCTTGGTAAATTCGTTTTTGTAGCTTAAATGAAGATTTCTTCAGCTTTCGCCAAGG
AATTCCATTCCATTCATACCTAGCTTTTTGCTGGTCCATAACATATTCACTACTATTCAC
CACTTTACCTTCCAAATTAAAGTGTTTACGTCTGCATATCCCAGATATTACTTTGGGCAT
TAGCTTCTTAAACAATCCTTCCACATAGCGGCTTGTGGTTGGCTACCTACTTATATTTAA
TGAATATAAGAGCTTTTATGTGGTTACTCCGTTCCATAGCTTCGTTTCACGTTAAACTTA
GATTCCTACTATTTGCCGGAAGCTGGGAACATCAATAACTAAAGTCTTCAATCTTTAGTT
CCCCTTTTGCTTCGTACCATTTTGGTCTATGCGTAGTTCAACCTCTTTTCGCATACTATG
CTTTGACGACAATTCAAACATAGGTTCCTCTCGTAATCATATCTAACTCTGTTTGCAGGG
ATTCACCATGAGGTTTAGTGTTACCTGCTTTTATCTCATGCTTGCATCCCAAAGGTTGCC
ATCCTTTGAAATGTGAGACATACATTATCCCCGATGTCTAGGGAAGATGGAATTTAACCA
TCACAAAACCACGGCTTTCCGGGTCGCACTGAAGAAAAATAACCAACGATCCACTATGCT
TTCTAGCTGTTCTTCCTTATTCTTAGGAAATTTAGGTAGTTCAATAAATACAAATTgaaa
atcttttaagtcatgctcattggttttcTCATCTCTTATAGTGTGGCTGGATATATAATC
AAGCTTATCAGGAAATAAATTACAATTAGAGATAGCAATAAAGAAAACCTTCTTTAAATC
AATGTACTTACCAGATTTATCAGCTTGCCTTGAGTAAGCCTTAGCAGCATATAGTTGAGC
TCGTTTCTCAAAACCTTTATCACGAGCAAACTGGTCAGGTAAGGAAGCAGTATTACTACT
ACTCCCTCCCTTAGAAACCTTACTATTACCCACAAATACGAGGTTCATGAGCAAGTCTCC
ATCCTTCTGCTAGATCAAAGAGACGTCTCCACCCTTTCCAAAGAGTAATTGGTCCTGGTT
TTGGGTCGCTTTTTCTTGCTAAATGACCTTCAAGTTCACGAAACGGCTTCTTTTATAGTA
GGGGCTATATTTGGACATGGTTTCCTGTGTATTTTAACATATAAAACTTTCCATTCTTCC
TCAGCTAATAAGGCAGTACATAGTAATGTTGGGTTAGTTCTTGCAATTGATGTAATAAAG
AAAATTCTCCAAGCAATAATGCTCATGACTGTTAAATACCTCATTAATCTTTCTGCTGTT
CCAAGTCTACATTCCTCAACTTTGAGACCAGATTTTAAAATCTTATGCAATATCTCTATT
TTCCATCTCAAACAATACCAACTAACTTTTTCAACAGCTTCTTCAAAAGTACTGACCGGA
AAAAAGCATCCACTCTAGAGGACTTGCTTCGGGAGGAGAGTTTTTTTCAACAACATGAAT
TGCGTGAAGTTGTAGACTCTGTCGGTTTATATTTTATGTGACCTTCTTTACATTTTATAT
GGCCTTCATGTGATAAATTTTCCGAATCTAATTTCTAAAAACGCTGTCCTTTTTTGCTTG
TTATCTCTAGCAGGGATTTCAACTTTTCCAGTGCAAGGGAGGCCTTGGATAAATGACCAT
AATTTTTGCTTGTTCCTGGTATGCATGAATTTTTTATTTACATTTCTGTTGTGGCGAGCT
CTTACTAAAATTGCTGAGTTAAGATTATGTGCAAGTTCAAAAAAATCATGCATATCTGCT
TCTCTGTCACATACAGTTATAGCTTCGGTTTGGGCCAGATCTATAATATTATTTGTTTTC
TTTAAACTTTCTAGCCATTTCATACTTTCTTTATCCTCAATATGAACGTTGTTACGATGG
CTCTTTAGTCTTTTTTCTTCTTCAGAAATGAGTTGCCTCGAGTAAATCTTTTGATCCAGT
ATTCCCAGCTTCCGTACTAACAGCAAGGGCTGTATGCATTACTGCTCCTTTTCCAGCAAT
AGTTCCCAATCCGCTTATGGCTTGAGTATGAAATATAAGTTGTATCTTGAATCACAAGAA
TTCTTTTATGAGCTTTTGTTCTTTCGACTGTTTTATCAATGTGTGAAGCTAGAATATCGA
CTTCTTTTACGTTCTCATTTTGAAAAAAACGTTATGCTGCTTTTGCTTCTGACCAACTTC
CGCATGCCTCATTAATTGAGCTTTCAGGTAAACTTATCAAACTATCAGCAATCTTTACTA
ATCGGTCAGTTAATCTTTTATCTCCAAGTACAGCATCTCCAAATTCATTTTTAGCCCATT
CATTACTCTCGTTTGCCATTTTTATACCCTCAATATTTGCAAACTTTAATATTGTAATAC
TTTATTTATAAGTACATTTATATTTGTGGGTAATAGTAAGATTTGATATGCTGCCAACAC
TTATGTTCAAATTAAAAATGTCATTTATGATACTAGCCACTTCACGCTTTGAGTTTTTGT
AAAATCCGCTGAGTGCTGCAATTATAGACTTAACCCTTGGACCAAATGTATCTGGCGTAA
CACCTTCTGGTAACTTGCTACTTTTTCTTTTTCTGCATCTCCAACAACGACCATGTTCCA
ATTACTACATAAGGCCTAATTTCCGGAAGATCAACTTTTTGGTGAACATAAGGTTTTTCG
CATATTACAAGCTCTCCTCCgcattcgcaaatattaggcaactctatttttactacttta
tccgcttccattgtggcatgaaaatttcctttatgcccaacctgatcgccaacattcctt
tcgctttttggcttgtccttttttgttttgtacaattctttagagctcggtagagatgaa
tttttcgagtttaaaccaagcctttcctttaattcagcgttctctatctttaaagcttta
ttttctgcttttaagttttctatctctgctttcagtttttctattttttgctgTAAATTT
TTGCAAAGTTCTCAAAGGTTTACCACATTACCTCACTTTTGCTCTATGATTATCTTGATT
ATCTTGCTTTGTCTACCTTATTCTACCACTCCGCTGAACGGATACAATTTACTAAACAGA
AAAAAAGGCAAAAGAAACCCTAGGGTAGCTAGTTATTCACTATCCATTTTTTAAGTTGGC
GTTTTTTAATGTTTTAAATAGCGCGTTTCAGCTTGTGTAGGTAAAAACCTAGAAATATTG
TGAAGACATAAGGTGCACATAGTGCAAAAAATTAAAAATAAGACGCCAACTACGTTGTTT
TCTTGCTGTTTAATCTGCACAGATGAAGATAACTGAATACCTTCAGTTTCATGATAAGGG
GGCTGGCGAAGGGTGTCAAGCAAGTTTTTTCGTTTCTATTTCCAATAAAAGTTTGTTATA
TGGTTATGCAAGAAGTCTATTATAAATGAAATGAATGTGAAAAATATCTTGTTAGCACTT
TTAGTACAAATGATATTCAGTTTGCCGCTATTTGCAGCTGATCCTGTTTTGCTCAACTGC
ATTAAAACTCCGGAAATATATGACCTTGATGCAAGGCCAAAAAATTTTAGCTCTTCAAAC
AATTTAAGAAGGAAACCTGGTTCTCCAAATAGTGCAATAGGGGAATTAATACACATAGTG
GGTAGAATTACTGATATAAACTGCTTACCAATACAAAATGCTGTAGTTTCTATATGGCAC
GCGAATTCACGCGGCGTGAACCATTACGATAAGAATATAGAGGATGATCTGAATTTTGCT
GGATCAGGAAGGTTTGTAGTGAATAATCTTGGCTATTATAATTTTATTACGATAGCACCT
GGTAAAATTGGTGATAGAGCTCCACATATCAACTTTCTAGTTCAACATCCGGATTTTCCA
GAATTCACAACGCAAATGTTTTTTGCTGACCATAATTGCGATAATTGCGCTGATCCTGTT
CTTGAAGATTTTGTTAGTAATGGGCTTGCAAGCCTTCTCATAACACCATTTACTTACAGT
GATCAGGTCATAAAAACCTATACGTTTAACATTACCTTGGGCGGATATAATAAGTTCTCT
AATAAAAGATAAAAAACCTTGCATGTAAGGGAGTCCATAGTAAACTTAAGTGTTATTGTA
CTTAGGATGTATATGAAAAATATCTTACTGATGTTTTTGCTATGTTTTATGTACAGTTTA
CAATTATTTGCAACGGAGATACCAGCAATGAAAATAACAATTTCTAAAATTTCGCCCGAT
TTTAAAACAATAGTAATGGGTTTATTTGAAGACAACGAAACCGTAAATGATGGCGGAGTT
TTGCAAGGAAAACAGGTCATAGATAATATAAAGCAATTTAGCGATTTCAATGGAAGTTTT
GGTGAATTTTTCTCTACTGCTTTGCCAGAAGAAAAAAATGTTATAGTTGTTGGACTGGGT
AAGAAGGATGAATGGAATGAAAATAAAGAATTAAATATTGGTGGTAAAATATATTGTGAG
CTAAGCAGATTAAAAATTAAAAAAGCAGCGGTTTTAATCGAAGGTAGTGCAGCAAATGTT
GCATATGGTGCGTTTCTGCGTAGTTTTAAGTTTGATAAGTATAAAACTAAAAAGGATGAG
AAAATTACAGAGGTAGAGGAGATTACCGTATTAGTAAAAGATGAACAATTAAGTAATGCT
GAAAGATCATTTGAGCACTTAAGGCAAGAAGGTGAGAGTATATTCCTTGCGCGCTCTTTT
ATAACAGAGCCTCCTAACATTCTATATCCAGAATCCTATGCTGATCATATAAAAAAAGAA
CTTACTAAGCTTGGCCTTGAAATCGAGGTGCTTGATAAAAAGCAGATGGAAGAGAAAAAA
ATGGGAGCCTTGCTTGGAGTTGCACAAGGAAGTAGTAAAGAACCAAAATTAGTAGTGATA
AAATGGAATGGAGCTTCTAAAGAACAAAAGCCTATAGCTTTTGTTGGTAAAGGTATAACG
TTTGACACTGGTGGAGTATCACTCAAACCTTCACGTGGTATGGAGTCAATGAAATATGAC
ATGGCAGGCTCTGCTACTGTGGTTGGGGTGATGCATGCTTTAGCAGGACGAAAAGCAAAA
GTAAATGCGATCGGTGTGGTCGCACTTGCAGAAAATGCAGTGGGTGGTAATGCTCAAAGA
CCAAGTGATGTAGTAACTTCAATGTCTGGACAAACAATAGAAGTGTTGAACACCGATGCA
GAAGGAAGGCTCATACTTGCAGATGCTTTATGGTATACGCAAGATAGATTCTCACCAAAA
TTTATGATTGATCTTGCAACTTTAACTGGTGCTATAGTGGTTGCACTTGGAAATAACGAA
TATGCTGGTCTTTTTTCAAATAATGATGAATTAGCAAACCGTCTGATTGATGCAGGAAAT
GAAGTAAATGAGAAGTTATGGCGTTTTCCTATGAATGAAACTTATGACAAAATTATTGAT
TCACCGATTGCTGATGTTCAAAACATCGCTCCTGCAGGCTCTGGTGGAGATAGCATAATG
GCTGCACAGTTTTTACAGCGTTTTGTGAATGAAACTTGCTGGGCACATTTAGATATCGCA
GGCACTGCTTGGCACGAGAAAGGTACTGACATTTGTCCAAGAGGAGCAGTAGGTTTTGGT
GTAAGGTTACTTAATAAGTTGGTTGAGAAGTACTACGAAGCCAATGATTAAAGGTCTTTA
TACTGGATTTATGGCTTAGCTACATGAACGTTTATTTTCGAGGCGCAGCAAATGAAATTA
GCTGATACATATTTCTTTTTTTCTGGATTCCAGTGTCAGCTACTTTCATGACACCCTGAC
AACCGTCATCCCGCTACTTGTTAGCGGCTGAGATACCGCGAATGAATCGCGGTATGACGG
TTCGTGGCGGCGTGACGATAAGCTCGTCATCCCGCTGCTTGTTAGCGGGATCTAGAGATA
CCGCGGCGGTATGACGTAGGACTGCTGTCATCCCAGTGCTCCTTTTTTTGTCATCCAAGT
AGCCTCCTATGGTGTCATCCCAGTGCCCAGACACTGGGATCCAGTTGAGCTATTTCAACA
AAAATACTGCATTTTGAGATGAACGTTTATTTTCACCAGATTATTTACAAGTATAACAAT
TAAAGTCTGGATTCCAGTGTCAAGCACTGGAATGACACCGTCTTGGATGGAAACCAGTGT
TGGCTACTCGGATGACATCATAGGGGCGCTGGGATGACACCCTGACAATCGTCATCCCGC
TGCTTGTTAGCGGCTAAGAGATACCGCGGCGACATGACGTAGGGAACCGTTTTTTGGGTT
AGCTATAACAGTGGTCAGGAAACAATAGCTTAAAAAGAGACTTAGTGTTAAATTTCTAAT
AGATTACTTATAAAAATAAATCTTATGGAAAGCAGAGCTAAGGCTTGGTTCATTTGGCTG
ATTAGTAACTTGGTTGTTATATTCAGCAACATGCAGATAATTTATACCTTTATAAGTGTA
AATCTCGAAAAGGAACTTGGACTTACAATCGCGCAAGTTGCACTGGCTAATTCAGCATAT
ACTTGGACTTTCGCCATCTTACAATTTTTTAGTGGAGCAACGTTTAATGTTTTTTCCAGT
AAAAAAATTTATTTTTTCTCGTTATCAACTATGATCTTGGGGTTTTTTGTCCTTATTAAT
AGTGACAATTTCTCCCACTTGATTTTGTCTCAAGTGTTGATTGCAACTGGAGCATCATTT
GGTTTTATTGGTGCTGCTCACACAAGTAGCATATGTTTTTCCGCTGCCCAATTTGGACTA
ATGTTTTCACTAGTGCAGACAATTTCAAGCCTTTCTGCTTTGGTAATTCAAATACTGTTC
TCTAACTTGCTTGCCGAAGATGCATATTGGAAAAATCTGATTGTATGCATAATACTATTT
GGTGTGTTGATATTTGTACTTACGCTTTTTTGTCCAAACACACTTCCAAAAAGCAGCTCA
GAAAAGCGCACAATAAAAAGCTCTATGAAGACAGTAATGTGCTCTATATTAACAGTGCTA
AAATTAAGAGATATCTGGATAACTTCAGTGGTGGGTGCTATTACTTTTGGAACATTTTTA
GCACTTAATACCTTGTGGGCTCCAAGGTTACTGGGCAACTCAGAACTCAATGCAATGGAG
TCAGGTATAGCAACTGCAATACTATGGCTTGGTCTTGCAGTTGGTGCTCCAATTGCAGAT
CGAATCTCAAACTTATTTAAAAATAGGAAACATGTAATTTCTGCTTTTGCTTTATTGCAA
GGCGTCTCAATTATTATTTTACTATACAGCCATTTAACAGTCCACGTTGTGTACTTTTGT
ATGTTAATGTTCGGGTTTTTTGCGGGAGGACATATGCTTAATTTTACTGTCGGCAGCGAG
ATTGTGAAACGAAAATACATCAGCACATCATCATCCATTATCAATGGATTTATGTTTATT
GGCAGTGGAGTTATAGTGTCAATGTTAGCACTTTTTACAGATCATAAAATGGAACTTTTT
GCAATATTTGCGATATTGATAGTTGCCGGTATTTTAAATTATGCAACAAAAGAGACATAC
TCTAAAAAATAAAGTAGCTGAATCTCGAGTCGATTGCTATATTATATTTACGTATTGTAA
TATTTATCAATAATGGATCACGTTACAACAAAAGACACAACAGTAACTAAGGCAACGATA
GCTGGAGATATAAACCAAGAAATAGGATTATCAAAGGAAGACTCTGTTTCGATAATAGAT
GATATATTGGACGAAATAAAGACAAGCTTGGTAAAGGATGGAATAGTAAAAATATCGTCA
TTTGGAACATTCTTGGTTAAGAAAAAGAAGGAAAGACCAGGAAATATACCAAATACATCG
GAGAAAGTGATGATTCAGGCAAGAAATTCAGTTTCTTTTAGGCCTTCAAAAATTATAAAA
AAATCAATCAATAATTAATGAACAAGGAAAAATTATTTTATACGATTGGGGAAGTAGCTG
AAGAGCTACATTTGGAACAGCATGTTTTGAGATTTTGGGAAGGTCAATTTCATCAAATTA
AGCCTACAAAGCGTAAAGGAAGAAGGCTATATGATCGCAAGTGTATAGAGGCCATAAAGA
AAGTAAAATACATGCTATATGATAAAGGATATACAATAAAAGGAGTGCAAAAAGAATTTG
GTAATGATATAAAAGTCACAAAGAATTTGTTGCAAGAACTCACCGATTTGAGGGACTATT
TAACTAGTAAAATAAATAACGAGGAAAGTAACAAGCAGGCGTGAAACACTACGTCTCGCT
AGAATTTTGGAGTTTTGTGAGAGTTTAAAATGTGGCATATAGCCTCATTTCTTATGTTAT
TAGCAATATTAATAGGCTGTGGCCTGCAAAAACCTGCACCTGTGCTGCTTAAAGGCGAAG
AATTTTACGGAAAAAGAGATCTGGAATATACAAGAGAGTACCATTTAATTAGGGAGCCTT
CAGTGCAAAAAGAAAGTAGAAAAGCCATCATAAATAGGATATACAAAGATAACAATAATA
CACAAAATGTGGGGGTAAATTGTAAATTTGTAATGCCAGTTAAAGGTTCAGCTACCTCTT
CTGATGAAATGTGTAAGGATGGCATAAAAATTGCTGCTCAAAATGGAACGAACGTAGTTT
CCTCTGCACCAGGCAAAGTGATATATGTAGGCAAAGGGCTGAGATGGTATGGGAATTTAA
TTATAGTGGAACACAAAGATAATTACATGACTGTGTACTCCTATTTAAAAAACATACATG
TTGAAATTGGCGATAAAGTAAAGCAAGGTCAAGTAATTGGATCTGCAGGTAAATCAAGCA
CACAAGATAAAGATCCACAGATGTGTTTCACAATACGACATAATGGCCAAGCGGTTGATC
CTTTGATGCATATGAACTGTAATTGAATTTGGATTCATATGAAATATGATTTTAAAAGTG
TTGAAAAATTTTATCAAGATAAATGGGATTTTTCTGTAAGCAAGAGTGGTAAACAAGAAA
AGTGTTACGTGTTGGAAATGTTTCCATATCCATCTGGTAAAATTCATATGGGACACTTAC
GTAACTATGCAATAGGGGATGTGATAGCGCGTTACAAGAGAGCTAATGGATTTGAGGTTT
TGCATCCAATTGGCTGGGATGCGTTTGGATTACCAGCTGAGAATGCAGCAAGGGATAACA
ATATTAGCCCCGAAACATGGACAAAAGAGAATATAGATAATATGCGTACACAGTTGAAAT
CTATAGGTCTTTCTTATAATTGGGAGCGTGAACTCTCCACATGTGAACCTGACTATTATA
AACACGAACAAAAATTTTTCCTGGATTTTTTAAAGCATGGGCTTGCCTATCGAAAAGAGT
CATGGGTTAACTGGGATCCAGTGGACCAAACAGTGCTTGCAAATGAACAGGTGGTTGATG
GAAAAGGATGGCGATCAGGTGCAGTTGTTGAAAAACGTAAGTTGTCCCAATGGTTTTTAA
AGATTACTGATTTCGCTGAAGATTTACTCAAGTGCCTGCAAAGTTTGAAAAATTGGCCAG
AAAAAGTCAAAACAATGCAGGAGCGTTGGATAGGAAAATCTGAAGGAGCAACTATAGAGT
TTGAAGTAGTTGGCCTGAATAAGAAATTAAAAGTTTTTACAACTTATCCTCATACTTTGT
TTGGGGCTTCTTTTTGTGCAGTGGCAGCAGAGCATCCTATTGTGCAGGATTTAAAGAATG
GTTCTTCTGTTGTCATCCCAGTGCTTGACACTGGGATCCAGGAAATAAAATCAAAAAGAG
AGAACGATGAAAAAATAGGAGTTTACACCGGATTAAACGTCAAACATCCATTTCTTGATA
AGGAATTGCCGCTTTACATAGCGAATTTTGTGTTGATGGAATATGGGGAAGGCGCGATTT
TTGGTTGCCCTGCACATGATCAGCGTGACTTTGAATTTGCACAGAAATATAATTTGCCGA
TAATTCCCGTTATTTCTTCAGCCCACTTAGGTGTCATTCCAGCGCGTGACCAGAATTCTT
ACAATGGATCCCAGTGTCAAGCTACTCAGATGACAAAGGAGGCGTATACTGGAGACGGGA
CAATGTTTAACTCCGAATTCTTAAACGGATTAATGGTTAGTGAAGCAAAGGAAGCCATAG
TTAAAAAATTTGAAGAAAAAAAAATAGGCAAAAAAACAATAAACTATCGTTTGCACGATT
GGGGAGTTTCAAGGCAGCGTTATTGGGGATGCCCTATACCTATCATATATTGCAAAGATT
GCGGAACTGTTCCAGTGCCAGAAAAAGACCTTCCTGTAGTTCTACCAATAGATGTAGAAT
TTACAAGTGGTGGCAATCCGCTGGATAAGCACCCAACTTGGAAATTTGTTGATTGTCCAA
AGTGCGGAAAGCAAGCAGAGCGTGAAACTGATACATTCGACACCTTTTTTGAATCTTCCT
GGTATTTTGCTGCATTCTGTAGTGAAGATAAATCAATAGACAAAGATGCATGTAATCGTT
TTATGCCTGTTGATTATTATATAGGTGGGATAGAACATGCAATTCTGCATTTGCTTTATT
CAAGATTTTTCTGCCGTGCTTTAACCAAATGTGGCTATTTTGATATTAAAGAGCCTTTCT
CTACTTTAATCACTCAAGGAATGGTCTGCCATGCAACTTATAAAGACGAAAATGGTAAGT
GGCTATTTCCCGCAGAAGCAAAAGAATTAATAGCGCGAGGTGCAAAAGTTCAAGTGGGCA
AAGTTGAAAAAATGAGCAAATCGAAAAAGAATACAGTTGACCCAAACTTTATCATAGAAA
AGTATGGTGCTGATACTGCTCGCTTGTTTGTGTTGTCCGACACTCCTCCGGAGAAAGATA
TGGAATGGTCCGATGATGGCGTGGAAGGTTGTTCTCGTTATGTAAATAAATTGTGGCGTA
TGGTCATGCAGCTAAGACCTGTAAATATACACTATGATAATGAAAATGTTACGGGTGGAC
TTCTAGAGTACAGAAAAAAAATTCATAAACTCTTACACGGACTTACAGATGACTTGGAAA
ACTGCAGATTAAACTGTGTAGTGGCAAAATTTCGTGAGATGACGAATTTAATAGCTGAAA
TAGACGTAAAAACTGGAAAATCTCTTATTGATGAAGGTATATGTATATTAATCAGAGTAA
TCGAACCATTCATACCACATCTAGCTGAAAGCCTATGGCAAGAAATAGGAGGTCAACCTT
GGCCAAAAGCTGATGAATCATTATTAGTTGACGATACGGTAACTATAGCAGTGCAAATCA
ATGGAAAATTACGTACAACAATCAAGGTGGCAATTAACTTACCTCAAGAAGAATTGAAGA
AAATAGCGATAGACTCTGTGTCCAGTAAGATCGATCAAAGCAAAGTTCGCACTGTATATG
CTGTACCAAATAAGATAGTAAATATAGTTATATAAAAGACCTGAGTAGTACGTTTTATAT
AATCTGATTTTATGGCTATACTTTTTTTGACATGTAGTTATATCTTTTTTAATATAAAGG
ATATATACTTATGCATTATATATTTTTTTGTATGAGGAGTTATATGAAAATAAAGAGATT
GTGCGTTTTGGCTGTGTTGCTTACTTCATCTCTAGCAGGTGCAGCTAGTAATAGTGCAAG
TAAGTCAGAAGATAAGTACTATGCAGGTTTAAACTTTGGTGCTGGTTGGGGTGGTGGCTT
TAAAATGAAACCTGGTGTTGTTCTTGGTTACCATTATGACCAAAACTCTAAATTTGAACT
TGAGGTTCTCAGTAATATTAAGTCATTAAAGAGCATAGGAGCTAGCTTATTGGCAAACTA
CCGCTTCTATCCTGACCTTGATATTGATCCCGTTAAACTATATGTCAGCGGAGGTTTAGG
AGGATATCTCCAAATAACACCTTTTGGCTTTGGTGTTAGTGATACAGTTGATGGTGATGG
CAATAGTTCACAAGAAGAAAAAGAAAAGGAAGAAGAAACACAAGGTGCTCCAGAATCAGG
TGGTGAAGCTGCTGGTTCATCTGTAGTAGATAAAATACTGAGTTCTATTTCCTATAAACT
AAAGTTAGGTGTTGATTATGAAATTACTCCGCAGATAATTGGTGCAGTTGGTATGACCAT
GGGTGGGCAACTAAGTGGTATAAAAGCAAAACAAATACCAGATGCAACTCTAGAGATAGG
GGTACGTTATAATTTTTAATGCTGCTACTTAGTTCATAAAGGTAGAGACGATGTTGAGGA
TGAAATAAACAGCATTAAAAAAAATCCGAAAACGTATTTTCGAATATGGTTTTGAACGCT
AGCTATAGATTAGAAAAATAACAAGAAAAAGGGTAAACATACTGTAATTGCTGTTGAATG
ATGGAGTCCATTATTTTAGCACGAAGTAACGAATTCAGTAGAATAAGTTCTTCAAAAATA
ATTTAAACTTTTATTAGTAGGAGCAGTCTCATGGAATATTATAGCGATCTCACTAAAAGA
AACTTTTATAAGTATCGTTGATGAGAAAGGAAAAATTGTTAAGGAAGAAGTTGTTGCAAG
AGAAAGTAAGGCAATAGCTGAATTTTTTCTTGGTCAAGGCAAAAATGACCTTACCCAGAA
AAAGTGGAGAGAAAGTGTGGAATGTTTTTTACAAAAAGAATGATGCATCAAATTGTTCTG
GAATGCAATAGTTAATAGTgacgttgtttgttataaaaaatttctatgtattcaaatatt
gcagttctagtttgttgagcagagtgttgtgaagtatcaataagtatttctcttttcaat
gagctaaagaagctttctgcaacagaattgtcgtaacaacagcctttattactcatctat
attctttacagctaagagatattgatacccttgcgcagtatattgtgaaccttggtcact
gtgcagcagtagatttttaacaggtttacgcctattaatggccattaataaagagttcat
aaccaattgtttatttattgcactactcattaactaccatacgtgagaattattgctgcc
aaatatagccatccctccttggttttgatgtaagtaatcccatactttatttggttgatc
aacaataaagttttgatctagtatattgggagctacagctctattatctgtttgttgttt
tttaattttaaactttcttctcagtatagccctgatgtcatttttctgcataatactttg
caccgttttcaaattgcaacttttacccaaagccttcaattcagcatgaattttaggagc
tccatatctacatttagaaacttgatatattttttgaatagctgcgagtagctctttatt
tgctgattctctactgcttatttttcttgtggtccacttatagtagccactagcagaaaa
tcctacataattcctgtactttatagcagttactatataaaaaaatattttactcttttt
gactggccagggcttttttttaaatgtctctttcccttgttactcttgctttgtaaatca
aacctctctttgtcataaggtgctacatctggaaatgcatttgccgccgactttttttcg
ttgtgtttctttatccattttcctaataaaccaccctttattcctaaatcctttgctgtt
tttgtaattgtttgacctacctttctttgttcatttgccAGcttaacagcttcCAATTTG
AACTCTGCCGTATATTCTCTTGCCATTTCTAATCCTCCAAAATTTTATTTTACCCAAAAA
AACTCTTTTCTTTCTCTCCACTTTTTCTGGATAAGGTCAAACAATGACTATGCAAAAAAC
CTAATAACATGTATAATCTATAAATAATTTCTGAGGTAGATTGTGAAACTAGGTGTTAAT
ATCGATCACGTTGCAACCCTCCGCAACGCACGTGGAACTTCTTATCCAGATCCATTGAAA
GCAGCAGAAATAGCCATTGACGCTGGAGCAGACTTTATTACTGTACACTTACGAGAAGAT
AGAAGGCATATTAGAGATGAAGACGTATTTAACCTAAAAAAAAGCATTAGCACTGAGCTA
AATCTTGAAATTGCAGCCACGGAAGAAATGCTTGAAATAGCAAAAAAGGTAAAACCCTAT
TCGATTAGTATAGTACCAGAAAAAAGAGAAGAATTAACAACCGAAGGTGGCCTGGATATC
GTGAATATGCACAGTAAACTTTCTAGTATAATAGAGGAAATGCATAGCTCTAGCATAAAA
GTCTCACTGTTTATCGATCCAAATATTGATCAACTAAAATATCTTGAAAAGCTAGGGACA
AAACCTGACATAATAGAAATTCACACAGGGGATTACTGTGATAATCCATCAGAAAAAAAG
TTACAGTTAATTACTAATGCTGCAGAGTACGTCAATAAATTAGGAATAGAATGCCACGCA
GGACATGGCATAACTTATAAACACGCTAAGAAGATGACAAGAATACCTCACATCTCAGCT
CTTAACATAGGCCACTATTTAATTAGCGAAGCTGTATTTTACGGCTTACACAGCGTAGTA
AAAACAATGAAAATGACAATGTCTAACTAACTGCTGCTTTTTCCTTCTCATTTAAAATAC
TTAAAAGAGTTTGGCTTGCTTTAAATTTTACCCTTGTCTTTTTAGGAACAGTCATGATCT
GACCACTTTGGGGGTTACGACATTGTTTTTCCTGACTGATAGCAGTAGAAAATGTTCCTA
TTCCATGCAAACGTATTTCACCTTTCCCATGCAGCTCATTCTTTATTATTTTAATAAACG
CATCATGAATCTTGCTCAAATCAGATTTTGTTATATCTATATTCTGACTAGAACAATCTT
CCTTTAATTGTTTTATTATATCTTCTTTACTCATAAATTACCTTAATATTGAAAAAATCA
CATAAATAGCATATTATGTTGACACCGATAGTCAACTAAATTCATCACAAAAATAGAGGA
TATCATACATTTTGGCAAATATTTGTATAATACTTACAAAAAAACACCCCTATAAAATAA
CTATCTCTTAGAAAATTGACACTTTTTCCGAGCTTTATGTTGACCATATTTCTTACGTTC
AACAACACGTGAATCTCTAGTTAAGAACTCACCATTACGTAGTATAGAATGCAAATCTTG
GCTTACACTACTTAAAGCTCTGCTTATTCCATGAGCTAGAGCACCTGCTTGACCAGATAG
CCCTCCACCTTTTACAGTTGCAAATACATCGTATTTATCCAATGTGGAAGTTGCAACAAA
TGGCATTTTTACTATTTGGCACACTGACTCTCTTTTAAAATAAGAAATTAGATCGCCTTT
TTTGTtaacactaaAttTTCCACTccccggcttTATCCATACTCTTGCTACAGATTCTTT
TCTTCGGCCTGTAGCATATAAACGACCAAGCGAATCAACTGCTGATTTAATTGTCTTTTC
TGACCAATCATTGTTATTTATTGTAGAACTCTTCATTTTTACTCCATTACTTTTTATTTT
TACGATTCAAAGAGGCAAAATCTATCTTTTCAGGTTGCTGTCCTTGATGCTTATGCTCTG
AACCAGAATAAACATACAAATTTTCAAAGCGTCTACGTGCCATAGGCCCATCATCAAGCA
TCCTTTTCACTGCCATTTCTATTACACGCTCAGGAAATTTGCCATTTAAAATATTATCTG
GAGTAGTTTTCTTCAAACCACCAGAATAACCTGTATGCTTATAGTAAATTTTATCTTTAA
GcttCtttccgGTGAAATGCACCCTTTCTGCGttgATAATAATTACATTATCGCCACAAT
CCATATGAGGTGTATACTCAGGTTTATGCTTTCCACGTAATAGTGTCGCTACAAATGCTG
CAAGCCTCCCTACCACTAATCCTTCTGCATCTATGACAAACCACTTTTTATTGATTTGTT
TCTCCTTTAAGAAAAAAGTCTTCATTATTTGATCCAACAATAGTAAACTATGATATACTT
AATTTCTCAATAGTGTCAACAATATTAGTTATTGATTATTAAAGTAATTTATGTTAGTAA
TTGAGCTGCGCAACCAATATGCATAGGAATTAGAATGTTTCGATTGATTATCACACTTGC
GATCATTTTTAATACTATAAGTTGCTATGCAACCGATGTGGGAGAAGTGATAAGCAAAGC
CATCAAAAATAGCTCAAAAATAAAGTCTCAATTTTACCAATATAAAAGCGCAGAAAAACA
CTATAAATCTTCTGGGTTAGCTGGATTTTTACCTGACATTAATTTGCAATACAATTTCGA
TAGTAACTTTAATCTTGATACATCTGAAAAAAAACTTACATTGCGCCAGAAATTAATCGA
TGGCGGTGGTACCTTTGCCACATTCAGTCGATCAAGCCATCTTCTCAAAGCAGAAAAGAT
GCGATTTCAGCAATTAAAACAAGAGCTTGCACTTAATGCTGTGAAAGCATATGTTAATGT
TTTACAAAAGACAGAAATATTAAAGCTCAGAGAACATAAAGAACGCGTTTCTTTGGAACA
TTTGTCAGCTATGAAAAAACGCTTTTCCCTTGGAGAGGTAACCAATGCTGAAGTTTTGTT
AGCAAAAGCAAAATTTTCGTCTTCTATATCCGAAAGAGTTGATGCTGAAGGTAAATTAAA
GTTGGTAAATATTGCTTATTATCATTTGATTGGCGAAGATGCTGATGACCTTTCTGAAGC
TAATGATAAACTACCTTCTGTTCCAGAGCTAAATGAATGTTTACAGTTAGCAAAAACCAA
TAATTTATCTCTAAAAGCAGCAGTTTATCAAAAAAGAGCAGCCGGAATGGAAgtgattgc
tgaaagCTCCAAGtggctTccttctttaaatCTAAGTGCAAGCAAAAATTTTGGGGAGGA
TGGTATGAAGGTAGACAAACTATTAGAAAATGTTCATGTAGTTTTTACTCTTGATGTTCC
AATCTTTAAGAGAGGAGTTAATGCTTTTGGTGTCAGTAAAGCTAAAATGGATGCAAAAAA
ATCTACCTACGATTATTATGAAACGGTAAAAAATATAGAACAAGCAGTTGTAAATGCTTG
GAATAATGTGTTGACAGCAAAGGCCATTATCAAAGCAAGTCAAGAAGCGGAAAAAGCAGC
AGCTCTAGCATTGGAAGGAGTTGAGCAAGAAGTAAACTTAAATTTAAAGAGTACATCTGA
CCTTTTGGACACTGAAGATGCATTATTTAAAGCACGTTCAGACTTAGTTGAAGCAAAAAG
CAATTATGTGATTAGTGTTTACAACTTGCTTTTTATGATAAATAGTATAAACCTCTAAAT
TTAATGGTATTAGCACTATGCATGATGAACAAGGTAATCAATCTGTAAAAGATATCCTAG
AAGATATAAAAAAAGCTATATCGGGTAAAAACGCGAGTAACGATAAAGCAGAAATAAAGG
ATGAAAATGATGATGTGCTATACCTTGAGGAAGAGTATCCAGAAGAAATAGAAGAAGATG
GCAAAAAAGAAAATAATGAAAAAGAGGACATTGATAATGATGACCAAAGTGAGGAAATGG
CTTGCAACAATAACCAATTTAATGGCCATAGCTACAATTCAGAAGAAAAAAAAGATATTT
ATTTGTACGATAATATCCAAATGAGTAATAACAAAGCGAGTAATAGCGGCTTACAAGCGC
AAAATAACGATCATCTAATTTTAAAAGAGAATATGGAAGAGATCAAAGCGTTGCTTGGAA
AAATGCAAAACGAATTACAGCATAAACAACAAAAAAAAGCGAACCTTACTGTTGAAGAAT
TAGTTACATCTCTTTTAAAACCTCAGCTCTCAGAATGGCTGAATAAATATCTACATGCAC
TGGTAAAAGAAGTAGTTGAAAAAGAGCTTAAAGATATAATCAATAATAAGTAGGGTATTA
GCAATAAAAACTAGAGTAAAGACGGCTAGAGGCAGAAAACTATCTTCAACAAGGTGGCTA
CATCGTCATTTGAATGATCAGTATGTGCAAAAAACTAGCAAGGATGGTTATAGGTCACGC
TCAGCATATAAGCTGGTAGAAATGGATAACAAATTTAAATTATTCCAAGAAGGGCAAAAA
ATTATTGATCTTGGTGCTTCTCCTGGTGGATGGTCACAAGTTGCATCTCAGAAAGGTGCA
AATGTGGTTGCTCTTGACATAAAACCAATGAACGCAATTAATGGAGTAGAGTTTATACAA
TGTGATATTATCAATGAGTTTGAAATTTTAAGAGAAAAATTCAAGGATCAAAAATTTGAT
GTAATTTTATCTGACATGGCGCCCGAATCTTGTGGTTTAAAATCGTTGGATCATATCAGA
ATTATGCTTTTATGCGAAGCAGCGCTCAATTTTGCAAAGCATTTCTTGAGTCATGGTGGC
ACGTTTGTAGTAAAAATTTTCCAAGGAGAATCTGACAAAGATTTTTGTAACGAGCTAAAA
AAAATGTTTAAAACAGTAAAATACTTTAAACCAAAGTCAAGTAGATCTGAATCTACAGAA
ATGTATTTGGTAAGTTTAGGCTTTATTGGCAGCAAACCTTCTATATAATATTAATCTAGG
TAGTCCGCAGAAACAAAAAACTTGCTTGACAAACCTCGCCAGCCCCCTTATCATGAAACT
GAAGCTATTGTATTTGCTTTCGCCAATCTGCAGATTAAAAGGTAAGGATTACTTAATGTA
TCGGCGTCTTAtgttcaattttttgcagtatatagatactgtatgtctttacaaaacttc
atctacatctagatttttatctaaataagctgaacgcgcttataaagcgttacaagacat
caaaaaatgccaatactcgacagagatagtaaaagactagctaactcggggattctttgt
ctttttttctgcttggtaaatttcttaaacatttgcagcaTAGGTGAGTTGCAATTAAAA
GCAGCTAAATCTTGCTTGTCAAGCGTTTAAAACATAAAAAACGCCAATATTTTAAAGCAG
ATAATAACCACGGGGCTTCTTTTGCCTTTTTTTTCATTTGGTAAATTTCTTAAATATTTA
TAGCTAAACGACAATCGTCATCCCAGCGGGATCTGGAGATACCGCGGCGGTATGACGGTT
CGCGACGGCATGACGATAAGGTTTATATCTTGTCATCCCAGTGCTTGACACTGGGATCCA
GGAATTTTATTAAGTTGGTGAGCATAAAAATAGCTGTTTTACGTTAAAATACAATGTTTT
GATGATTATGGAAGGGCTGGATTCCAGTGTCAAGCACTGGAATGACACCATAGGGGCACT
GCCATCATAAAGGAACCAGTGTCGGCTACTCGGATGACATCATAGGGGCGCTGGGATGAC
ACCCTGACAATCGTCATCCCGCTACTTGTTAGCGGGATCTGGAGATACTGTGACGGTATG
ATGAGGGAGAACAGTTAGCGGATGAGATACCGCGAATGAATCGCGGTATAACGGTTCGCG
GTGGTATAGTAACTCGTCATCCCGCTACTTGTTAGCGGGATCTGGAGATACCGTGACGGT
ATGATGAGGGAGAACAGTTAGCGGATGAGATACCGCGAATGAATCGTGGTATGACGGTTC
GCGGTGGCATGATGTAGGACTGCTGTGACACCATTATAGAATGAACCAGTGTCAGCTACT
TGCATAGAAAATGTTTATGACTAATTTTTAGATCAAACATGGAATTGCGACAAACTTAAC
TTTTTTGTGAGATGGTTCAGCAATAATAAATAAATTGAGAGGAAAGGTTACGGCAATGGA
AAAGAAAAAGTTTTTTGAAATAATAAATGAGGTAAGCAAGAGTGAAGGTTTAAATGAGAA
TAATTTACTTGAAAGAATAGGGAATAAGCTAAAAGATGCAGACTCAATAGTATATAGCAC
TTATAACAATTTGAAGATAGATAAGATGTTCAGTATATTAGATTCAGACAAAATTGTAAA
TTATATGTTGGTACATCTTGCTGTGGAATGTAACAGTGTACCAATAGTAAAACTCCTACT
AGCAAAGGAAGCAAAAGTTAATGAACCAATATATGAACTTGATGAAGCTAAGTCTAAGCT
AACTGCTTTGCACATTGCTGCTTTGCATGGTCATCAAGAGATAGTTCAGCTTTTATTGAA
TAATGACGCAAATCCTTTACTAAAAGATAGTCAAGGCCGAACTCCAAGGGATATTGTCGG
CGATGTAGAAGGTAAAAAGGCTATAATAAAAATGTTAGAGGAAGGAGAACAACGTTATGC
TGAGACAAGAGCTACGAGAAGACAACCTTATAGACAAGGCACTTTACTGCAGCCTAATAA
TAAAACTCCAGGAAATTTAGCTTTGAACGGAAATAACGTAACTGCTGCAGTACAAACATG
GGGTGCAAAACATCAGGAAGAGAATAGTAGAATTACACCAAACAACAAAAAAGTCTATGT
ACAAGATGAGGATGAACAGACTTCTTCAAACTCAATCGTTAATGAAAACAATACAGACAA
AGTAGATGATACATTAGAAAAAGAACAGGCTATAAGAGAAAGAGATGCTATGGCGCAAAA
GTTGCAAGAGGCAGAACAAAGACTTGCCAATAATCAGAAGCGCATAGAACATAATGACTT
GCACAGTCAACATCCAGAGCAGTATACTACATATAATGGGGAACAGACCTTTTTAAATAA
AAGTAATAGTGGCGATAGTGGAATATATTTTGATGCAGATGAATCTGAAGCTTTAGGCCA
ATCTATATTAGAAAATGGAGAAGATATTAATGCACAAGATAAAGATGGCGTGACCCATTT
ACATTGGGCTATTGCAGATAACAATAAAGAATCAGTGGAACTTTTGGTAAAATGTGGAGC
AAAAGTTGATGTACAGGATAAAGATGGACTGACCCCTTTACATTATGCTGCTGCATATGG
TTGTGTAGAGATTGCAGAATATCTAGTAGAAGGTGGAGCAAATGTTAATGCACAAGATAA
AGTTGAGCATACTCCCTTATATTATGCTCTTGCAAATGACAATAAAAAATTAGCAAAGCT
TTTGATAAAGCATGGAGCAGATCGCTCATTGATAAAGGATGAAGACCTAATAGATAGACT
AAACAGTATGTGTGATCAGCCATCTGAGGTTGTACCTAGTACCTTTTCTCATTCCAAAAC
ACACAACGCAACGGAAACTCCAGAAAAAGCAGAAAAGGTTGAAAAACGTAAAGCTAAGTT
AAAAGAATTACGTACTCAGCTAAAGGATGAGCAGAAAAAGAATGAATTGCTAAAACAAAA
AATACAAGATCTAGAAAGTAAAAACACAACGCTTAATAGTGAATTAGAAAAAACAAAAAC
TAAAACAGACGAAGTACCATTAGAAAAAGCGCAAAAGGAACTAACAGAATTGAAAAGTTA
TATCACTGGACATGGAGCTAGGCTGGACACACTGGAGAAACTCAATGAAGAGAATGAATC
ACTAAGACAAGAAATAAAAAATCTAAAAAATGAAAACACAACACTTAAGGGTGAATTAGA
AAAAACAAAAACTAAAAAAAACGAAGTACCATTAGAAAAAGCGCAAAAGGAACTAACAGA
ATTGAGAAATTGTGTCACTGAACATGAGACTAAATTGGAAGTACTGGAGAAACTCAATGA
AGAGAATGAATCACTAGAACAAAAAATACAAGATCTAGAAAGTAAAAATACAACACTTAA
TAGCGAATTAGAAGAAAACGAAAATAAGCATTCTAAAACAAAAGTGTTGTTAGAAAAAGC
GCAAAAGGAACTAGCAGAATCAAAAAGTTGCATAGTTGGACATGAGACTAAGTTGAAAGA
ATTCAATAAAGAGAATGAATCACTAACACAAAAAATAAGAAGTCTGGAGAATGAAAACAC
ACCACTTGATGGTGAACTGGGCAAAACTAAAACAAATGAAGTGTCACTAGAAAAAGTAGG
AAAAAGACAATTTTCCCCAAAAGTTGCCTATGCGAGCCTTGCAGCTATGTTAGCAGTAGG
TGCTGCTCTTAGTATTGCTTCCGGATTGTCTGCTCTATTAATAGTTGCAGCTGCTGTGGT
ATCTGCACTGATAGCTGGTGGCATTACATACACAATATCAAAACCCATCGCTGAACCAAA
ACCTACCACTGAATTGAAAGAAGTGAATATTCAAGATTCAGCACAACGGTGTTTGTAAAA
TTTAATTTGTACACTTGCTATAGATTCCAGCGCGTGACGCTGGAATGTAGTAAAAAGTAT
TTGTAAGTTACACAGTAGTGTGAATTTTTTACTTCGGTAGTTTTTCATTGTCATTATAAT
CATAATAATAGTTGAGTTTAATTGATATGAAAACTTTTACGAAAAATTTTAAAAATAACG
AAAAAAAGCTAGAGGAGTTTAATAAGGAAATTGAAGATATAACAACTATAGCTCAAGATA
AATTTGCACATGAACTTGAAAATATCGCATATGACAGTGTGCAAAAATTTCGCAGTCTGC
TTGCTAAAGAGTTAAACTCCACCTTCAATAATATTCATTCTCAAAATGTCAATCTACTAA
AATCCAGCCTAGTTGAATATGCTATAAGTTCAAATTTTATCAACAAAAAAGGAGAAACAG
CTTTAATACGTTCTCTTCTTAATATATTCATACGATAAAGCACTCAGAGTTGTTGCTGCG
CCAATTTAACTTAATGTTGCATGCAAGCTGCATAGCTAAAGTAAGTAAGATTTGCCCCAC
GCTGTCACGAGGTAAACCTTACTTATTCTAGCTATATCAAAAAGGAGGGTTATTATGTCA
ATAAGATCTACTTCACCAAGAATATCTGTGCAACGTAAATCTAAGCCTGAATCTTTTCCA
GTTACTTTAGAAGAGGTTAAATCTTTTTTACGCATTGAGAACGACCAGGATGATAAGTTG
ATTTCAGATCTAATTTTTATGGCAACTGATTACGCTGAATGGCATATGGAAAAGTCACTG
GTGAAACAAACATGGCAAGTTTCATATGAAGATTATGTACCTCGTAGGATCTATTTAAGC
TATGGCCCTGTGAGTAAGATAGTATTGGCTACTGCAATGATGTCTAAAAATCAAGAGAAG
AGTACACTTAAGTATTATTTTAGTGATGTAGGGGGCTATGTTGAGTTTTTCAATTGTTTG
AATGCAATAAGAGTTGATGTTGTATACGAAGCTGGTTATGACAATGTTCCTGAGCAGATA
AAACTAGGTATTATGCGGCATGTTTCTGCTCTTTACAAAAACGTGAATCGGAGGTAAGTA
GCCATTTATCTGAAGTGAAGAAGGTATATTCTCCATTTCGCGAACCAAAGGTTGTTTTGT
AGCTCTTTCTGGTCATTCAAACTGGGCTACTACGTCATACCGTTACGGATAGATCTCGCT
AACAAGCAGCGGGATGACGAGGTATAAACCTTATCGTCATACCGCCGCGGTATCTCAGCC
GCTAACACGTAGCGGAATGACAGCAGTCCTACGTCATACCGTCACGGATAGATCCCGCTA
ACAAGTAGCGGGATGACGAGGTATAAACCTTATCGTCATACCGCGATTCATTCGCGGTAT
CTCTTAACATAGATCCCGCTAACAAGCAGCGGGATGACGAGTTTCTATATATCTTTCGAG
GGTTAATTATGAAAAAAATTCAAGCTATAAACGAGTTGTACAGTAGCATTTATGAAGCAC
TAAAAGCAAACTCTGATTTAAGGAAATATGTTACTAACATTTATGACTACTTACCTAAAC
AGGTCACCATTCCTTACCTGAGATTGTGTGTAGTGAATTATAATAACCTGCATATGCTGT
CCAATTTTGCTACAAAGGCAAGATTTTCATGCGACATATATACTTATCATATAGACAGTA
TGTTTGCCATTATAAGGCATATTAACTTGATACTTAAGAGCATTGAAGGTTTTAATAATG
AGGCCATTTTAGAAAGTAATTGTGCTATGGATCAGCACGATGAAATTTTACATTCAACAA
TTAATTTTGATATTTTAATAAAAGGAGGTGATAATGAGCAAATTACAGCTAAAAATTAAA
GATCATGACAATAATTTTATTGTGTTAAATAATATAAGAAACCTAAGGTTTACTTTGCGT
AATAACAGAGAAGAGGTGAAAGATATTTCTTCTTTTGGCTGGAGGAAAGTGCTCGATTGT
GCTGGAAGCAGACACATTACGATAAAAATTAATGGAATTTTAGACTCTGTATTAGCTGAT
GAATTATTACGTAATTCTGCTATGCTAAACTCTAATAATGATTATGAAATTAGTTTTAAT
GCTAAGGAAAAGATAAGGCTTAGGTGTTCAGTTGAATTGTATGAGAGGTATTATGATCCT
GTTACTTTTGACAGCTTTACTGTAGTTTTAAATAGTGCTGAAGTTGTAAACGCTTTTCAT
TAATGTTAATTTAATTTTTTCATATACAATAATAACTGGTGAGAATTTTAACTAAATTAA
AAAAAATCATGAATGACGAAAACCTTTTCGAGGAAGACGGTGATAATATTGAAGAAAATA
ACGATGATAAAAGAGAGAGAAGTTTAGAAAATGAAAATCAGCAAAATCAAGAAGAACAAC
ACAAAGAGGAAGATAAGCAATACATAATACAGTATATTCAAGACTATTTGAAAGTTTTTG
AGGATATTCTAAATCAGATCGACGAAGGAATTGATAATTCGGATAGTTACGAAAGGACTA
TGCAAATAAAGCGAAGCATAGACAGGCTCATAGAGACTTTATATAGTCAGGCTGCGTCCG
AAGATATTGATGCAGAATTTGAAACTACCAAACACACTCGCGATAAATCAGAATCTATGA
AAAGAGTTAGAGAGAAGAGAAGAAAGCAAGTGATAGAAGAAGTATTAAGTAGCATGTTTG
CCCAGCAACAAAAGGAGCTAATGAACGCTAAACACTTAAGTCATGGACATGAAACAGCAA
AAGATGGGGATGTCCACGAAGCAAAGGAAAAAGTGAAGTCTTCAATCAGGGGAGTGTTGT
TTTCGGTGATTGCTCATAGGATGGATCCAAGAAGGAGGGCAGGGGAAACTGCTGACGGTA
ACGAAAAGCAAGCTCATATATATGGCAGGGAAGCAGTTGGTGAAGCTTTAGGTGCATTGT
TAAAAACGTTTTTAACAGCAGTTATTGCCGTTGTGCGTGAAATTGCTAAGCCACTTCAGA
AACCGGAAACATCTTTTGCAAAACAAGTTGAAGAAAGCAGAAACGCAGATTCACAAAAGG
GTCGATCTGTGTAGATTTCTCCTTGTAATAATCTTTCGATTCTACTGTCTGTTAATTCAA
ATTAGGGTTATAAAATTttAGAAGCCAGCTCTTATATaaccaatttatagcaagaaatta
cgatgcaaaaatcagcgtccgttAGAAAATAAACATAACACAGGgtgatagagttgcccc
tatccataagcgtcagttaagctcaaaattgtaagcttaaAAtatggttgaataattatT
AATAAtAGTATATAATTATTAACGTTTTTCAGGCATTTTTGTTATGGGTGCGCCAAGTAA
GCGTTTAGAATACAGTTGGTGAAAATCCAACTTAGGCAAAGTCTAGCCAACAGCCTAGAA
CAGACCATTATGCTGCGTGAGGTAACGAGCGTAGTAAAGCTAATGGAATGGACAATATAG
GGTGCAATGAAAAGTGACCTTACCCAGAAAAAGTGGAGAGAAAGTGTGGAATGTTTTTTA
CAAAAAGAATGATGCATCAAATTGTTCTGGAATGCAATAGTtaatagtgacgttgtttgt
tataaaaaatttctatgtattcaaatattgcagttctagtttgttgagcagagtgttgtg
aagtatcaataagtatttctcttttcaatgagctaaagaagctttctgcaacagaattgt
cgtaacaacagcctttattactcatctatattctttacagctaagagatattgataccct
tgcgcagtatattgtgaaccttggtcactgtgcagcagtagatttttaacaggtttacgc
ctattaatggccattaataaagagttcataaccaattgtttatttattgcactactcatt
aactaccatacgtgagaattattgctgccaaatatagccatccctccttggttttgatgt
aagtaatcccatactttatttggttgatcaacaataaagttttgatctagtatattggga
gctacagctctattatctgtttgttgttttttaattttaaactttcttctcagtatagcc
ctgatgtcatttttctgcataatactttgcaccgttttcaaattgcaacttttacccaaa
gccttcaattcagcatgaattttaggagctccatatctacatttagaaacttgatatatt
ttttgaatagctgcgagtagctctttatttgctgattctctactgcttatttttcttgtg
gtccacttatagtagccactagcagaaaatcctacataattcctgtactttatagcagtt
actatataaaaaaatattttactctttttgactggccagggcttttttttaaatgtctct
ttcccttgttactcttgctttgtaaatcaaacctctctttgtcataaggtgctacatctg
gaaatgcatttgccgccgactttttttcgttgtgtttctttatccattttcctaataaac
caccctttattcctaaatcctttgctgtttttgtaattgtttgacctacctttctttgtt
catttgccagcttaacagcttccaatttgaactctgccgTATATTCTCTTGCCATTTCTA
ATCCTCCAAAATTTTATTTTACCCAAAAAAACTCTTTTCTTTCTCTCCACTTTTTCTGGG
TAAGGTCAGTTTACTGGCCTCTCCATGAGTGAGATTGAAAAATTAAGTGTGAACGGTTAC
CTTGGATGACAGAAAAGAGTGTTGGAAGGAGGCAATATTAAAAACTTAATTTCAGTCCAG
CCAAGAGCACATAACCAGAGTTGTTATTTTCTGTTTTAGGTTCTTTGGTACTAAATTTTA
CAATATCGAAATAGTATGAAGTACCTAAAAAAAGAGAATTTTCAAGGCTTAAAGCATATG
ATGTTAACTCGTTTGTACCTTCGCCTGCAATATCCCTACCACTACTAAAATATGTTAAGC
TTGATTTGTAAGAATCAGAATGGTAAGCGATACCTGCATTCATATAATACGTATTATTTA
TTTCAGGATTACGCCTCTCACCAGATTCACCACCATTACCATACGAAAAAATGCAATCAA
GATCGAACAATTTTAGCTTCAAACCAAAATTCCAGTGCAGTAATTGATTGCGACATTCAT
AATTTTTAGAAGTTCCATCTGAGCAACCAGTTAAATTTTCTCTTGCAAATTCACCAGTCA
AAGCAGTAGTAAAACCTATATCATTTGACAAGCTGTTTTTATAGGAAAGGCCAGCAGCAA
TTAAATTGCTGTACTGTAAGTTATTTTTTCCTGGAACATAACTGAATCCGAGTTGAAAGT
TATAGATTTCAGGGGAGATGTAGTTAATTGATGATTGTTTTAACCCTAGTTCGAGTTCAT
TATAATCGCTATAAATATTGGGCTTGACCCAGAACACCttgtctTGATTATatccagggt
caccatcttttttatgatcaccgcgcaaatttgcATAGTTTGTCCAATGACCATTTACTC
CTCCAGCaGCTGCATAAATTTTTGAagTGTTAATTAACATGCTCTGACCAACTAAACTTC
TTTTACCATATTCAATTGATCCAAGTTCCTGGTTTTTTATGATAAAATACCATTCCTCCA
TGTCTAACTTTTCTATGTCTAACGCTTTTAGGTTTGCAATACCAGAAACCCCTGCCTTAA
CATTAACCCCCATTTGAGTATTTGGATAAACTTGCTGTAAATAAAGAAAGCGCAAGTATG
AATAACTTGAAGTTTTATCCTTAGGCTTAGCATTGAAAGAATCTCTGTTGAAGGCGTAGC
CGAATCTCAAATCTATTTTTCCGTCTAGTTCTGCATAAAATATTTCCTTATCCAAAATTG
TTTTAGAGCTAGCACTATTCTGCAAAAACAATGATGAAAGCAGTGCTACCAGGTAGTACT
TTAACTTCATAAATAAACTTAAATCTTTATAAAAATTTAAGTTTAAACTCAATATAAATA
AAAAACAACTTTTCAGAAGGCACCGCTGGTAGATTTtgctgcctgtttttgAGCtATATT
CcCATAAATTATTGATACACTTGGTAATTTTcgCTTTAATAACTGCTTATTAATGGCAGA
ATGTATACGATTAATTATTTTAGATATACTTTTTACATCGCAGTTAATCAAAACAAAAAG
CACTTTATTCTCATCAATATACCCTAGAAAATCATCACTACGGCAATTTTTATAAAAATG
TTCTATGATAACTTTCAGTGCATTATTTGTCTCACTACAGCTACTATTTAAGCCAATCAC
TCCTATAGCTGCATTAATTTGATGTTGAAAGGCAAAATTTAATATAACGTATAACTCTAG
AATAGTGGACTCATTGCCCGGTATATCGAATAAGTCATGGTTTTTATATTTTTTACCCAT
TAGATATTTATCTCTAAAGATTCCTAGTTTATGGGACAAACTGATATCACGTATTAATAG
CTCATAAtttatTTTATTACTGGCAAATTGTGCAGTGCGGAAAaCTTTTACTTTTGTCCT
GATATCTTCTCCCTTAGCATCAATTAAGGAAAAATCTATCACTTTAGGTAGTATATCAAG
TAAATCGTGTCCATTTTCGGTATACTCTAAATAATTCTTCACGTTGTCAGCTGCTCTTGT
GCTTAAGATATTAATTAATGGCTTATTAAGCAAATTCTTCTCTTCATATTTTAACAAATC
CCTTGCAACTTGATTGAGCCCTAAAATTAACACGTTTTTTTTCTTATTATCCTGACAAAC
AGATACCACAGCATCATCTTTTCTTCTTGCAGTTATGAAATCATCCATACTTTCATTCTA
TACAGCGTATTTATAAGTATAATAAGATTATATTAAGATTTACTTACTTATTAATATGCT
TAATTGGATATAGGCAGAATGTCATATGGAATGGCTTTGTTGTAGAAGAATCAAGATTAC
TGTTTATAGACTTCAAGTTACTGCAAAAAATATTTTAAAACATAGTGATATCTTGACTTT
ACCTAGTTAATATTCCAAATTATAAAAAAACAGATAGTTCTATGACGACAAGTCTATTAC
AAGGCAAAAAGGGATTAATAACCGGAATAATAAATAAGAGATCAATAGCATACGGTATAG
CAAAAACTCTCTCAGAGCACGGAGCAGAACTTGCAATCACCTACCAGAATGAAATAATAA
AAGAAAAACTATCACCAATAGCAGATGAACTAAATGTGGAGCTAATATTACACTGCGACG
TTTCAAATGAAAAAATCATAGATAACGCTTTCGAAATAATAGAGAAAAAATGGGGTACTC
TTGACTTTTTGGTGCATGCAATAGCATTCTCCGATAAAAATGAGTTAGATGGTAAATATG
TCAATACTTCACTGGATAACTTCCTCAATGCAATGCATATATCGTGCTATTCTTTTACTG
CTTTAGCGCAAAGGGCTGAAAAAATGATGTCAAATGGTGGTAGTTTACTTACTTTATCTT
ATTATGGCGCTGAAAAAGTTATGCCAAATTATAACGTTATGGGTTTATGTAAAGCGGCAC
TTGAAGCAAGTGTAAAATATATAGCATGTGATCTCGGGCCACAAAATATCAGAGTAAATG
CAATTTCCGCTGGTCCAATCAGAACTTTAGCATCTTCTGGAATAAGCGATTTTCACTCCA
TATCAGAATGGAATAGAAATAACTCTCCGCTCAGACGCAATGTTACAATAGAGGATGTTG
GCAAGGCAGCGTTATACTTATTAAGCGACTTAAGTAGTGGCACTACTGGAGAAATTTTGC
ATGTTGATTCAGGATATAACGTTGTGGGAATGAAGGTGGTTGACTGAGATCTAAATCCTT
AATTCAAAGCGCTAGTTCCTTCGGGTTCATACACAACTCTATCAGGAGTTTTGTGACTGT
GATTGCAGAAAACATCGAACATAAAATTCCTATTGATAGAGTGACAGAAAAGCCTCTTAT
TGCTCCACTGCCAATAATGAACATTATTCCTGCAGCAATTAATGTAGTGATATTTGAATC
CAGTATTGTCTTTATAGCGTTTTTAAACCCTTCTTCAATAGCACGTTCCACTCTCTTGCC
AGATTTGATTTCCTCACGAATTCGCTCAAATATTAAAACATTTGCATCCACCGCCATACC
AACAGTAAGTGCAATACCGGCAATTCCAGGTAAAGTTAGAGTTGCTTCAAGCAGAGTGAG
AATTGATAATATAAGAACTACATTAGAAAAAAGTGCAACAGAGGCCAATACACCTAATTT
GCCGTAAGTGATGATTATAAATAAAGCCACTGCTATAATAGAGATTGTTGCTGCCATTTC
CCCTGCCTTTATTGATTCTTCTCCAAGACTTGGGCCAATGTTTTTTTCTTCAATTATTTT
AAGTGGTGCTGGCAGTGCTCCAGATTTTAAAAGTATTGCAAGTTCGCTTGCTTGTTTTTC
AGTGAAATTACCGCTAATTTCTCCCTCTCCATTTAAAATTGGCTCACGTATTGTAGGTAC
TGTTAAAACTGTGTTATCCAGAACAATTGCAAAAGGCTTTCCTACATTTTCTTTAGTGAT
TTTCGCGAATCTTTTACTCGCTATACTGTCAAATTTAAAATGCACTGTCGGTTTACCTAA
ATTGCCGAATCTAACTGATGCGTTAACCAGCGAATCACCACCTATTTCAGTTTTGCGGAA
TATTGGATAAGAATTACCTAAAGAATCCTTGAGCATGACAGTGGTTTCATGGTCTATATC
CTGCACCTTGGCTATGTTAGTGTTTGCCAAATGAAAAGCTAGCTTAGCAGTTTTGCCAAG
CAGAGATTTTATCTGCTTGGTATCTTCTACTCCAGGCACCTGCACTAATATTTTATTCTG
CCCTTGTTTTTGAACGCTGACTTCCTTTGTGCCAAGTTTGTCCAAACGGCGCTGGACATT
GTTTATTGATTCTGCAGCTACTTCACTGATCAAAGAATTTTTATAATGTGGTTTATACGA
AATGAGAATCGAAGAATCTTTTCTATTTAGCTCTAAATTTGGATTTATCGTATTAATCAA
CACAGATGCTTTTTTATAATCATCAATACTATTTAAAGTTATAACGCTATTTTGTACGTT
AGATTCAATATTTTTTGTTAGCAATGTCTCTTTTATTTCGTTAGCTAGCATGCTTAGCTT
TTCCTTAAAATAGAAGTCTAAGTCTATGTTTAAAAGCAAAGATGCCCCTCCTTTCAGGTC
AAGGCCTAAGTTTATTCTTTTTTTCGAAATAAAAAGCTTATTATCAAAGAAATTTGGCAG
TGTTATGTATAAAGCAAATAAACAGATGCATAATACTGAAAAAGATTTGACTATAAGTCT
GTTATACATAAGTTGTAGGTTTAAAATTGTAATAATTGATTGTAAGTTAAAAATAGATTT
TTGTAAAATTCTCTATTTGACCTTACCCAGAAAAAGTAGAGAGAAAGTTAAGACGTTTTT
ATCATGAGAATAAATTGTGCAGGAATGCAATAGTTAATAGTAGAATGTCTACGTTATTTg
ttataaAAgatttctatgtattcaaatatggcagttctggtttgttgagcgagaagtatc
aataagcagctcccttttaagtgaacttttctgcaacagagttatcgtaacaacagccct
tatggctcatgctggaaatgatgttttttgtattcaatagaaattggtaattttgagagg
tatactgtgacccttgatcgctatgtaacagcagatttttatcgggtttgcgtttatcaa
cggccatcaataaagaatctataactaattatcatgttactcattaaccaccatgcgtga
atataggtcaattattgccgccaacaaccttctttagtttttatgtaggtaatcccaaac
tttatttggctgatcagtagtaaaattttgatccaatgtgttcggagccacaactcggtt
gcttatttgctgttttttatttttgaaccttcgtctaaacttggctttaatgccattttc
ttgcataacactttgtactgttttaatttttgcctaaagcttttaattcagcgtgaattt
taggggctccatatctgcatttagaagcttgatgtatttttTGAAtatctgctAGAAGCC
CTTCTTTTGCTAATTCTTTACTGCTTTTTTCCTTAGCAACCCATACCACCAGTACAAAAC
CCTACATAGTTCCTGTGTTTTatagcaatttctatataaaagaatactttactctttttc
tttgcccagggctttttttaagatgtctcTTTCTCTTATTAGCTCTTTTTTTAGATCAAA
TCTTTCTTTGTCATAAGGAGCCTTTGCCTGGAAATGCGTATGCTCCAGACATTTTTCCAT
TATATTTTCTTACTTAACATACTGCCATCTATACCTAGATCTTTTGCTATTTTTGTACTT
GCTTGACCTGTTTCTTTAACCAGCTTAACAGCTTCTAATTTGAATTCTGCTGTATATTCT
CTTCTATTTGTCATATTTTGAAAAAACGTTTTATTTTACTCCAAAAACGTTTTAACTTTC
TCTCTACTTTTTCTGGACTACTCCGAATCAGTTGACAAATTGGACGTTTGATAAGCATAA
TTTGGAGCTTCTTGTGTAATGACTATATCATGAGCGTGACTCTCTCTTAATCCTGATGCA
GTAATAGTAACAAATTTACAATTTTTTTTCATCTCTTCTATATTCCTATTACCAGTATAC
CCCATTGCAGCTTGCAATCCGCCAATCAATTGATGGATTACTCCTGAAGCTGGACCTTTG
AATGGAACTCTTCCTTCCACTCCTTGTGGAACTAATTTGAGTTTTGAATCTTTATCTTGA
AAATAACGGCTAGCTGAACCTCGTTTCATTGCACTAATAGATCCCATTCCTCGATAGCCT
TTATATGCTCTGCCCTTATACATAATAATCTCACCTGGGCTTTCGTCAGTGCCAGCAAAA
ATCGAACCAATCATCACAGAGTCAGCACCAGCTGCAATAGCTTTTGCAACATCTCCTGAG
TATTTTACCCCACCATCAGCAATTAGTCTGACGTTTCTTGCTCTACACGCCTCTGCAACA
TTCTTGATTGCAGAGAATTGTGGCACACCAACACCTGTAACTATTCTGGTTGTACAGATT
GATCCTGGTCCTATTCCAACCTTCACTGCATCAACACCCGCATCAATCAACGCTTCAGCA
GCCTCCTTTGTTGCAATGTTTCCGCCAATTAATTGCGTATTAGGATACATCTTTTTTATT
TCCCTAATGGTATTGATAACGTTTTCGGAATGACCGTGAGCAGTATCCACAACAACTACA
TCAACTTCTTCTCCGATCAAAGCTTCACATCTGTCTATACCATCTTTTTTACCAGTGCCA
ATTGCAGCGGCAACTCTGAGACGCCCTTTACTGTCTTTACATGAATTTGGGTATCTATTG
TATTTTTCAATGTCTTTAACCGTAATTAAACCTATACAACAAGAATTTTCATCTACGACC
AAAAGCTTTTCTATTCTATTTTCATGCAACAATTTCATTGCTGAGGCACTATTCACTCCC
TGCTCCCGCACTGTCACTAACTTATCTTTTGTCATCACTTCGGAAACTTTTACATTCATG
TTCTGGTCTTCAATAAATCTCATATCTCGGTTAGTTAAAATTCCAACTAACTTGCGTTGA
TCGACTACAGGAATGCCAGAATAATTGTGCTCTCTCATTAATGAAATTGCTTCCGCAACT
GTTTTATCCTGTGAAATCGTAATTGGGTTATACACGATCCAACTTTCATATTTTTTCACC
CTTCTCACTTCTAAAACTTGTTCATCTATTGATAAATTCTTATGTATGCAACCTATCCCT
CCATGTTGGGCAATAGCTATTGCAAAGCCCGATTCAGTAACAGTATCCATTGCAGAGGAT
ATGAGAGGGATATTTAGTTCTATACTATTTGTTAAATAAGTTTTTGTATCTGCATCGCAA
GGCAATATATTAGAATAGGCTGGCAAAAGAAGTATATCGTCAAACGAATAACAAGCTTCC
ATTTTTTTCATAGGCTTTATTTAAAGCTTATACGCCAATtaaTTAAATTGCAATAGGCAA
AATTAGCTAGGAGCCTTTAATTGTATAGCTCTAACTGTTTTTAGGAGATAGAAAAGCTAT
ATAGTTGCTAATACATTTTATTGCACAATAAGCATTCTACATTATTTGCCAGCAAACAGA
ACTGCTCAATAGTTAAGTTTTCTGGACGTTCATTTCCACTCAATTTAGCGTTTTCAAGGA
CAGTTTCAGCGTGGTTCGTTATATTTTGCAAGCTATTTCTCAGCATCTTTCTTCTTTGAG
CAAAAACAGCACGTATTAATTTTATTAAGGTTTCCAAGTTTACTACAAACTTTGGGGTAG
GCAAAGGATTTACTGTAATTACTGAAGAATGTATTTTTGGTCTTGGAAAAAACTCTTTAG
GTTCAATATCAAATTCCTTTTTTATATCGCATAGTAACTGGCTTAGCACTGATAGAGGAC
CATAATCTTTAGAATTGGGTCTTGCTGTAATGCGATCTGCTACCTCTTTTTGAAACATTA
ATGTCAAACTCGTAAAAAATTTTATACTATCTAACCACTTTAAAAATAACGCTACCGAGA
TATTGTAAGGCAAGTTAGCAATAACTTTAACTGGGCGCTCTATCAGCTCTTCTTCTATAA
TATGCAGTGCATCCGCTTCTATAATTCTATACTTTCCTTGATGCTCATTTAGCAGTTGGT
CATGGTGTTTTACTAAATCTCTATCTTTTTCTATAGAAAGTAGAGACTTTGGATTATGCA
CCAATATTTCTCTTGTTAATGCACCATATCCAGGACCAATTTCAATGACATTAAAATTTT
CCAGACTACCAGCTAAAGCGACGATTTTTTTTGTTATCTCACTCGATAAAATAAAATTTT
GCCCTAGACTCTTTTTTGGCTTCAGTAAAAATTTTTTCATATTATTTTCATTATACAGTA
TTTTAAAAATTAGTTGACGAAAATTCATTGATAATTGTATATTATTAATGTGTTTAACGC
CGGCTTAGCTCAATTGGTAGAGCAACTGACTTGTAATCAGTAGGTTGTCAGTTCAAGTCC
GACAGCCGGCACTCTCGCCCATATAAGTAAAGTTGATGTCCTTTTTAATAGTAGCAAATT
GGAAAATGAATGGAATGCGTTCTTCATTTGTTGACTTTATAGGCAAACTTAACAACAAGA
GCAACGAAATTACCTCTAAGCTAGTGATTTGCCCTCCTTTTACGTCATTTCCAAGCAGTA
TAGAGTTGAACAATAATATTGATATAGGAGCACAGAATTGCCATCATAAAAAGTTCGGTT
CTTACACAGGTGAAATTAGTGCAGAAATGTTAAAAGAACTAGGGTGTACTTACGTAATGC
TTGGGCATTCTGAAAGGGCTAATGAAAAAGATAGTGAAATAAAACTTAAGTCGGAAATAG
CAATAGAATCAGGCTTACACCCAATTATCTGTGTGGGTGAAAATTCAGAAGATTATAAGA
ATGAAAAAACAAAAGAAGTAATAGAATATCAATGCAAAAACCGTTTGCCAACACACGGTG
AATATACCGTAGCATATGAGCCAATATGGGCAATAGGCACAGGTCATGTGCCAAATAATG
ATGCAATTGCTAAGGTGATAGAGGTAATAAAATTGTGTACTAGTAAAAAACACATTATAT
ATGGTGGTTCAGTCAGTTCAGAAAATATAGAAAATTTGCTCAGTATCTCAAATTTATCAG
GAGTTTTAATTGGCAGTGCAAGCTTAGATTTCGATCACTTTTATAAAATTATACAACAAG
TTGAAAAAAAGTTTTCTCTTATCAATTCTAAAATCAGCAACTAAGAATCCTATAACAAAT
GGCATCATTTCAGTGTCAAGCATATGTCTGTACGAGCATCTAGTATAGCTAAAGTAATCT
AGAAAATTAACGATATTTTATTCCCCGGTGAACGCTCTATTTTGTTTTCCAACTCTAGTT
CTAAAAGAGCCATTAGAGCTATGTTGGTAGAAAGTCCGCTTGCTAATATAAGTTCATCTA
TATCAACAGGTACAGAGTTAATATGATCAACTATAACAGATTTTGCCTGTTGTAATTTTT
CTTGTTTTTGGTTAACAAAATGGTGCTCAACATCAAATAGGTTTTTTTGCTGCGGAGGTA
AACTAAACCTAATACTCTCTATTATGTCATCAGCGGATTCGATAAGCTTAGCACCGTTTT
TAATTAAATAATTACTACCACTACAGCGTGAATCTAAAGGGAAACCAGAAACTGCAAACA
CCTCTCTCCCTTGATTTAAAGCAAAATCTGCTGTTATTAGAGAGCCAGAACGTTTCGATG
CTTCAATCACTGCAACACCTAGCGATAGGCCAGATATAATTCGATTCCTTTGAGGAAAAT
ACTGAGGCTTTGGTTTAGTAGCAAATGGAAGCTCAGTAATTACTAACCCACCGTTCCCAG
TGATTTTTTTGTATAGATCAAAATTCTCTTTTGGATACACCACATCAATTCCGCTTGCTG
TAACAGCAATAGTGGGATGATTTTTGTATATTACACTGTTTGCTGCAGTATCAATTCCTC
TTGCAAGTCCAGAAACGATAATAAAACCAGCTTCGCTTAAATCAAGTGCCAACTTATTGG
CAAAATTTCTTCCATTCATTGAAGAGTTACGCCCACCGATTATTGCAATTATCTCACGGC
TTAATAATGATATATCACCAAGCGCAGTTATTACAGGAGGACAACTAGGGATATTTCTTA
AAAGATCAGGGTAATCTGGGTCACATGCGGGTATAATTTTAGCTCCAATTCTTTCTGCAT
TATTGATTTCTTCTCGTGCATCTTGAATGCCATACACCTTATCATTAGCCACCTTATTGA
GATATTTTAGCACCTCATCTAGCGATCCGTGTGTTCTTAGTATACTAAAAAACTTTATTG
GTCCTATGGTTCTAGCCAGGCTTAACCATACTTCTAATTCTTTGTTGTTCAATTTATTTA
TCTTCATAAAAAGCTTGAATTTCTTATCAATTTAGTGTACCCAAGATAATGCAAATATAC
AGTGTTTTATGACGCATTTTGTTACAGATAAATGCATAAAATGTAAATATACAGACTGCG
TGGAAGTATGTCCCGTTGACTGCTTCTATGAAGGCAAAAACATGCTCGTGATTAACCCAG
ATGAATGTATTGATTGCGGAGTGTGCATACCTGAGTGTCCAGTAGATGCAATTGTAACTG
ATGATTCCATAAAAGATATTTTAGAACTAGATGAAGAGTTGCTGAGCAGCGAACAAAAAA
CTTTCAAGTTATTTTACGATATAAATGTAGAATACTCACAAAAGTGGCCAAATATCACAG
CTAAAAAGCAACCCCTCTATACTGCAGAAGAGTATAAGGAAAAAAAGGATAAAACAGCCT
ATTTTGATGAAAATTTAGAATAATGCTACTGAAGGAAAagaaACTTTTTGTATTTCAGGG
TTGTTGTTTTTGGTTGCTGAAAATAGTTGCGTTATCTAAGTTGTTATGCTGATAAATTAG
TATCGATTAATTTAAGGATTAAGGAAAAAGGCTTATTGACTTTTGAAATATTTGATTATA
AAACTAGCTGTTAGCATTAAATCTTGGGGGTAAGTTATGAGTATAAATAAAAGAGAAACC
ATTAAAGATTGAAGGGTTACTTTTTCAAGCGAACGGTAATCTTGAAAAAGCATGTGATCT
ATTATCAACAGTAGAGTTAACCGAAGATGATATTAAAATATTGCTGGAAGAGATGATAAA
AGAGTATCATAGCTTGTTTGAAAAGATTTCTTGGAGTTGTGGAATTACTGCAGGCAGTGC
ACAAGATGCCAACGCAAGCAGCTTCAACGAAGTTTTTAAGCTAGGTTCAAAAGAGTTAGC
ATTGGCAATGACGTCAGATCTCAGAAAGTCTTATGATCAAGAATTATTTAAGAAATATAA
AAAAGAAGAAATGTCTTATCCTGAAGGAGAAGGAGTACAATTTATTAGAGAATTGAGAGT
TCTAAGTAGAATACTTACTATATCTTTAATAAGGAAACTTGATGAAGTTTACAAGTTTAC
TCCAGAAGAAATTGAGCGTTTGAAGGAATATATGTTAGTTAGCAACTATGATATAAGCAA
AAGTCTTTCTGATATAGACAAATATATGCATGCACTATCTGCCTTAATTAGAAACTCTTC
ACTTGATACAAAAAAGATATTTGAGCTAAATAATCGAATGATAATACACACTACAGCCTT
AATTGATTTAGTAACTAGTGGAGTAGTGAAAAAAGAAGAAGCAAAAGAACAATCTGCTGA
GGATTTAGAAAAGCTTATCTGTGAACAGTATAAAGGTGCAGCAAACACGCCACTACCGTT
GCAGAGCACGCTATTTGAAGTGGATAAAAAAAGTGCTTGAAGAAAGTTTATAGTTAGCCA
AAGTAGGTATTTAATAAGCTTAATGTAACCATTATGTATGCTATATAGCAAAACATAGAA
TGCTTATGATTCCAACTATAGCAATTTTAAGTGGTGGATTTTCTTGTGAGAGAGAAATAT
CGCTTATGAGCGGAAAAGCAGTGAAGAAGGCGCTCGATAGCCTTTCATATAATGCAATAG
AAATAGATGTTGACAGCAATATTGCTGAAAAGCTTAAAAAAATTAATCCGGGCCTTGCTT
TTATCGCTCTGCATGGACCTTATGGTGAAGATGGCTGCATTCAAGGTTTATTGGAAATCT
TAGGTATAAAATATACACACTCAGGAGTTATGGCTTCTGCCGTTGCTATAAATAAAGTGA
TGTCAAAGCATATATTTCGATCCCTTAATATCGACACTCCAAAAGGTTATGTAATTAGCC
GAGAAGATGTACTAAAAAATAATATTAAAATCGATTATCCGTACGTCTTAAAACCAATTA
ATGAAGGTTCAAGTATTGGAGTGTACATAATTTTCTCGCACGAGGATTACTTAGAACTGA
AAAATAATAGTTCTACTATAATGGAAAAGATGATCGTAGAAGAATACATACCGGGCATAG
AGTTACATACTGCTGTATTGCTGGATGAAGCAATTGGCACTATAGAAGTACGACCAAAAA
ATAAATTCTATGATTATGAAGCAAAGTATACAGATGGATTTGCAGAACATATATTTCCTG
CTAAAATTCCTGACAATATATATAAAATGACCTTGGAACACGCACTGAAAATACATCAAT
TTTTAGGATGCAAAACTATTTCCCGCTCAGATTTCCGTTATAATCCCAAAAATAACACTT
TAAAAATGCTTGAGATTAATACACATCCTGGCTTTACTGAGTTATCGTTAGTGCCAGAAA
TTGCAAAATTGGCAAAAGGAATCAATTTTAATGAATTAGTTAAAATTATTATTGAAGATA
GTTTGCAGCACAAAAATATTAGGGATTTAAGTCATGTTGAGCAGTATTACTAGAAGCCAA
AGGAGTTTTTTGCGTAAGTGTGCCTTGGTTGTTATCACAGCACTTTTTCTTACGCTAATA
CTTTACAGCTCACTTGATAAAATAATAAATCGATTTAATTACTACTTTACTTGGTACAAT
GACTGCCTATCTAGTTTATTACTCAGTAGTGGATTTTCAATCGACGAAGTAGTCGTGAGC
GGCAATAAATTTACAAACAAAAAGGATATTCTAAGTTTGACAGATAGAACGCAACCTATC
CTGTATATATCACTTTCAAAACTTGCCGGTAACATACAATCCGTAAGCAGATGGATAAAA
CACGTAAGAGTTCACAGAATTTTGCCCAATACTCTACACATTAATATAGATGAGCATAAA
CCGTTTGCTCTCTGGAAAGATAATAACAAAACCTCGGTAATTGATTTTGAAGGTAAAGTG
ATCGTAGATGACTATCTAGTAGATGATCTTGTTGTAATTACAGGACAAAACTCATTATCA
AACCTAGAATTTGTTAAAGATGTGTTAGAGAGTAAAACTCAATTAAGTGACCACATTTCT
TCTTTTGCTTATATAGGGAATAGAAGATGGAATATCATACTTGATAACGATTCCACAGTA
AAACTGCCTGAAGATAACCCTTATAGTGCATGGGACTATTTAAACCACTTACACAATACA
ACTGATTTTACTTTCAGCGATTGGAGTATTATTGATATGCGTATTACTGATAAAATCTTT
GTGAAGAGGTGATCTGCTGTAATCCAAGTAGCCCCTTTTCCTGTCATCCCAGTGCCCAGA
CACTGGAATCCCGCCGCGAACCGTCATACCGCGATTCATTCGCGGTATCTCTTAACATAG
ATCCCTTATTTAACCGCCATACCTTAACATAGATCCCGCTAACACGTAGCGGGATGACGA
GGTTATCGTCATGTCACCGCGAACCGTCATATCGCCACGAACCGTCATACCGCGATTCAT
TCGCGGTATCTCTTAACATAGATCCCTTATTTAACCGCCATACCTTAACATAGATCCCGC
TAACACGTAGCGGGATGACGAGGTTATCGTCATGTCACCGCGAACCGTCATACCGCCACG
AACCGTCATACCGCGATTCATTCGCGGTATCTCTTaAcatagatcccttatttaaccgcc
ataccttaacatagatcccgctaacacgtagcgggatgacgaggttatcgtcatgtcacc
gcgaaccgtcataccgtcacgaaccgtcataccgcgattcattcgcggtatctcttaaca
tagatcccttatttaaccgccataccttaacatagatcccgctaacacgtagcgggatga
cgaggttatcgtcatgtcaccgcgaaccgtcataccgtcacgaaccgtcataccgcgatt
cattcgcggtatctcttaacatagatcccttatttaaccgccataccttaacatagatcc
cgctAACACGTAGCGGGATGACGAGGTTATCGTCATGTCACCGCGAACCGTCATACCGCG
ATTCATTCACGGTATCTCTTAACATAGATCCCTTATTTAACCGCCATACCTTAACATAGA
TCCCGCTAACACGTAGCGGGATGATGAGGTTATCGTCATGTCACCGCGAACCGTCATACC
GTCACGAACCGTCATACCGCGATTCATTCACGGTATCTCTTAACATAGATCCCTTATTTA
ACCGCCATACCTTAACATAGATCCCGCTAACACGTAGCGGGATGACGAGGTTATCGTCAT
GTCACCGCGAACCGTCATACCGTCACGAACCGTCATACCGCGATTCATTCGCGGTATCTC
AGCCGCTAACAAGAGATCCCGCTAACACGTAGCGGGATGACGGTTATCGTTTAGCTATAA
ATATTTAAGAAATTTACCAAACGAAAAAAAAGGCAAAAGAAGCCCCGTGGTTGGCTAATT
ACTTACATTATACTTTCAAGTATGGCGTTTTTTTATTCTAAACGCTTAATAAccgcgatt
tagctgctttTTAATGCAACTAACCTTTAGTCATAAATGTTTAAGAAATTTACTAAACAG
AAAAAAAGGCAAAAGAAACCCTAGGGTAGCTAGTTATTCACTATCCATTTTTTAAGTTGG
CGTTTTTTTATGTTTTAAATGCTTTATAAGCGCATTTTAGCTTATATTAGGTAAAAACCT
AGAAATTTTATAAAGACATAAGGTGCACATAGTGCAAAAAATTAAACATGAGACACCAGA
TACGTGAGTTTTTTTGTCATTTAATCTGTACAGAGAAGATAAATAAATAGCTTCAGTTTC
ATGATAAGGGGGCTGGCGAGGTTTGTCAAGGAATTTTTATGCAAGAGATCTATTGAAATG
CCCCTGTAAAATTATACTATTAATTAGTACACTATAAATTTAAAATTATAGATATGTTAA
GCAGATTGGTAATTTTGCTATTAGTTTTTATACTTCCTTTTTCTTCATACTCATACCAGT
TTAGAACCAAAGCAAAGCAAGCAGTAGTCTTAGATTTAGCTTCAGATTCATTCATTTTTG
ACCATAATTCTGATGAAAAAATGGCCCCATCTTCAATGAGCAAGCTAATGACTTTATATA
TAGCCTTCGATTATCTAAAAGCTGGAATAATACACATGGAGGATAAATTTCGAGTAAGTA
GAAAAGCGTGGGAAAGGAGAGGCTCTTCTATGTTTTTGAAAGAAGGTCAATCCGTTACGG
TGAGGGAATTACTTGAAGGAATTACAATAGTCTCAGGCAATGATGCCTGCATAACACTAG
CCGAGGGCATTGCAGGATCAGAAGAGAATTTTGTGGCTGAAATGAATGAAGTTGCACAAA
ATTTGAATCTGAATGACAGTCATTTTGTCAACTCAAGCGGGTGGCCAGATGAAGATCATT
TTATGAACGCAAAAGACTTGGTAATGCTGGCAAAAAGGATTTTCACCGATTTTCCTGAAT
ATTATGATTTATTTTCCGAACAATATTTGACATATAATGAAATTGTACAAAAGAATAAAA
ATCTTCTACTTTTTCACGATATTGGGGTTGATGGCTTAAAAACCGGTTATACAAATGCTG
GTGGTTACGGCATTGTAGCATCTGCAAAACGAAATGATAGGAGAATTTTTGCTGTCGTAA
ATGGTTTAAACACTGAGAAAGAGCGAATAGAAGAAGCAAAAAGATTGATACAATACTCCT
TAAATCATTTTAACACTAAGAAAATATTCGTTAAAGACAGCGTAGTTGAGGAAGTAAATG
TTCTCTATGGAAAAGATAGAAAAGTGCCTATTACAGTTGCAAACGATGTTACCATAACTT
ACAACCGCAAATTGCATGACCAAATTAAGGTGCGTATTGAATATAAAGATATGATACCTG
CACCCATTAAAAAAGGTCAAGAAGTGGGCAAAGTTTTTGTAGAAATACCAGGTATTGAGC
AACAAACTACACCACTTTATGCAGCAAATGACGTGCAGGAATTGAATTTCGTAGAAAAGT
TTTTTAGGATGTTGTTTTAAGTTTGATATTAAAGCAATTCCGAAAGAGAGATCTATTGCA
CTTTAGTGTAGTTTTAACTAACAATTTCTGTTACAATACAAGATTGAAATGTTACGAAAA
TGTGCTGGTTGTATTTGTTGCTGTCTAGTATCCTAGAGATACTGTGGGCTGTAACGCTAA
AGTTTAGTAACAGTTTTACTAAAGTTGTGCCTTCGATTGCAACATTGGTAATTATGATCA
TTAGCATTTACTTTTTATCTCTTGCAGCATGCTTTCTACCTATTAGGTTATGCTATGCAG
TTTCCTCTGGAATATGCACAATTGGAATAACTATAATTGGTGCAACCACTTTCACAGAGA
ATATTAATTTATCTCAAGTTTTATGTATCGTTTTAATTGTAATAGGAAGCATAGGGCTAA
AGCTCTCTATTTAAACCTAAAAATTTATGCATGAATTGGATATATTTACTCTTATCGTCA
CTAATTGAAGTGTTCTGGGTCATAACACTTAAGCATAGTTATGGATTTACTCATCTCGTA
CCATCAATAATTAGCATACTCTCCATGGCTCTTAGTACATATTTACTTTCGCTCGCTACA
CGTTCTATACCTATCGGAGTATGCTATGCAATTTGGACTGGAGTGGGCGCTATAGGAGCT
TCGATACTTGGAGTTTACCTATTTGATGAACCAGTTAATTTATTCGAAGTAATATGCTTT
ATTTTAGTTACATTCGGGATTATAGGATTAAAATTGTTTGATACTGCAAAACAAACTGTT
GATAAAATGGAATAAAAGATCCCACTGGGATGAAAGAAGCAGATACTCCATATTGTCATG
CAAATTGGAATCCAGACTTTTTTCTATATAGCATGGTGAAGACGGGAAACCGTAACCGTT
CACACAATGGCGTCAACTTAAGGAAAAATGTCAGAGATTGTGTATAAAATTTCTCTCCAA
ATTTTTTATCATTAAATTATCCAAAGAGTGCAAGGGACAGCACTTTTGTTTCTGTTTTAT
TTCAACAAAGAAGTCTAAAATGTGTCCTTTTTAGGTGAAATATGCAAAAAGGAAAAAACC
TTATTCTACAAATTAAAAATATAATATACTCGAAAACTTTTCAGAAAATCCATTGTGTTG
AGTTTTACACGAACAAGAAAACTTCCTTTTTCGACAGTATTTTCTATGATTTTAAAGTTA
GTTAAAAAAAGTTTGGGAATAGAATGTGAACTTATGGAGCCATTGACATGTACCCTCAAA
GCAAGCTTTTTCTAAAGCAAGATATAAGATTTGCCATACAGGCTTTCAAGAATTTAAGCA
TCCAAACAGCCTATCAGGATGAACCtgagttggagaggctatagacttattgcagcagat
ggttctggtatgagattacccagctctggggaaattgtatccgagtttgaaccaaatgga
acaacaggcaccattggcaatttgtttgttgatttgtgtacttcgctgatttgcagtgct
cgtcttgcagcttggaatataggtgaacaaacgttggcggcagagcaattacccgaagtt
atcactcaaatgcgtttattaaatcaagagaaattattatttatctatgatcgtcttcag
taaaattcattcagcagcattataatttggaagtagattttatttttcgcttgcaaaaaa
gaaattatagtaagctatgggaacgctggcgaattagattttgattttatattagaaaat
gaaaagctaaaaaataaaatgaaaggacagaaagtaagagttatagtgctgacattagcc
aactgagaaacagagtttttgaccgagactttggagcaaagcttatgtgttaaggtggca
catagaggagtgctataaacgactcaaagtaggagcagagttagagaatttttctggaga
ggctgtattacAAGAGTTTTGGGCAAACttGGTCAtgtgcaatatattatcgcttcatat
atgtgatgcacaagggccttggaacccagatcaaattactgagtatcgtttaaatttttc
agttttatttagtgtaatgagacagaaactctatcaggtacttattgcgccaaaaaactt
tcaagccctttttaagtatacgcgctaaagtTAAAATCCGACCGGGACAGCCGCAATAAA
GTAGATAAGCCTAAACGCCATCATGTCTTTAGGAGAGTTTGCTAATGAAAGTTCTTAAGT
TGACGCCATTGGCTGAACGGATACGATTTATTTCAGTGCATGAGCTGGTCCTTTTCGGGT
TTTAGCGCTGTGTACATAACTGCACGAACGTCTAGTTTAGGGGTAAGAAAAATTAGGGCC
CGCAAATTAATCCAAACACATAAGTGTAGTGTTACCACCAAATGCTGTAGTGTTAACACT
TACAACTTTTTCTGTAGAAAAACGCTGTAAATAATGAGGACCACCAGCTTTTGGCCCAGT
GCCAGATAGTCCTCTACCACCAAATGGTTGTATCCCAACTGCTGCACCTATCTGGTTACG
GTTGATGTAGACATTTCCAACTGATATTTTTTTACTTATAGTTTCAATTTGACTTTGTAT
ACGACTCTGCAAAGAAAACGTAAGCCCATATCCAGTACTATTTATATCACTTATAACTTC
ATTTAATTGTGACTTGTTAAAACGTATGATATGTAAAATAGGACCAAATACTTCTTGCTT
TAATTGCGAAATTTTTTGTATCTCATAAATATATGGAGGAAAGAAATAACCATTATGAGA
ATTTGTATCCATGGGTACTTTAAATAACAGATTTGAATCTTCGTCCTCTGACATTTTTTG
CGTATGTTGAGTTAGCATATCGATAGATGCTTTGTCAATTATTGGACCAATATCAGTACT
AAGTTGTATTGGGTCACCAATCTTGAGTTCTTGCGCTGCACCGCATATCATTTTTATCTG
CTTCTCTGCTATGTCCTCTTGAATAAACAGCACTCTAAGTGCAGAACAGCGTTGACCACT
GCTACGAAACGCAGAAAGCAAAGCATCCATAGCCACTTGCTCTAAAAGAGCAGAGCTATC
AACTATCATAGCATTGAGCCCTCCTGTTTCAGCAATAAGTGGCACAATAGGACCATCCCT
ATTTGCAAGCATTTTATTGATTATTTGAGCAGTTTGTGTTGAGCCAGTAAAAGCTACTCC
GGCAATTCTATTGTCTGGAACTAATATTTTGCCTAAATATCCACCATCCCCAGGAATGAG
GTGTAACACATTCTTTGGTATCCCAGCTTCATGTAGTATCTTAACAGCTTCGTAGGCAAT
AATCGGCGTTTGCTCTGCCGGTTTTGCCAGCACTGCATTACCTGCTGCAAGTGCAGCTGA
GACCTGCCCAATGAAGATAGCGAGCGGAAAATTCCACGGTGATATGCATAAGAAAACTCC
TCTGCCTTCAAAAAAGATGAAGTTATCTTCACCTGTTGGGCCCGGCAATTTTTTCCAGTC
GCTCAGTTCATTTTTTGCTATCATTGCATAATAACGCAGAAAGTCGATTGCCTCTCTTAC
TTCTGCTATTGCATCGGATAAAATTTTTCCTGCTTCCACAATCAGAATGTAAATTAACTC
TTTCATCCTTTCCTCAAGCAAATCTGCAGCTTTTTCAAGGCATTTAGCGCGCTCTTCTGC
TGAAACATTCTGCCACTTAGCAAAAGCACTGTGTGCTATTTCAAGAGCGTTTAAAGCTTG
ATCGCTTGTTGCACTTGACACTTCTCCAATTACATTTTCCAAATGTGCAGGATTCACTAC
TTCGATAAATTCAGCATTATCAAATAGTGCTTTTCCATCAATTATTGGTCCAATTTGCCA
CTTTTTTTCACTAAAACCCTTTATATCATCTGCAAATTGTGAGACTATCACAGAATCACT
AATATCCATCCCCAAGGAATTTTTTCTTTCTGGTCCCAAAATATCTTGTGGTAATGGAAT
GCCTGGATGAGGTTCATAATTAAAATTTATAGCTTTTTCCAGTGGATCTGAAATTAACTC
ATCGATTTTAACGTTAGGATCACTTATTTGATTAACAAACGAACTATTAGCTCCATTTTC
AAGAAGGCGTCTTATAAGATAAGGCAACAAGTCACTATGTTCCCCAACGGGTGCGTAGAC
ACGACAGCTAACATTTGTTGCAAGCTCTGACATTGCATAATCATATAAGTCTTTTGCCAT
TCCATGTAAGCGTTGAAATTCAAATCCAGGGTGGTTTTTATCAGCAAGTTCCATGATAGA
AGCAAAAGTATAGACGTTATGAGTTCCAAAGCATGGGTAAAAGCTGTTTGGTTTACTCAA
AAGTTTCTGTGCGCACACGAAGTAAGATACGTCAGTATAGCTTTTTCTTGTAAATACTGA
GTAATCATTTAATCCCAATTCTTGCGTACGCTTGATTTCTGAATCCCAATATGCACCTTT
TACAAGCCTCACCATAATTTTGTGCTTTGATCGGATAGCAACATCTTCAACAAAGTCAAG
AACAGATAAAGCGCGCTTTTGATATGCTTGCACAGCCAAGCCAAGCCCTTCCCACTCAGA
AAGTGATTCATCAAGCCGTAATTGTTCAAACAAGATTAAGGACATTTCAAGCCTTTCTGT
TTCTTCTGCATCTATGCATAATGAAATGTTGTATTTTTTTGCTTCATGACAAAGCTCTAG
CAGTTTAGCTCTCAACTCTTCAGCTATATTATCGAATTGACCAAATTCATAACGTGGATG
TAACGCAGACAATTTGATTGAAACTCCATGCGATTTAAAACAATCATTTATTTCAGTGGA
TTCACCTATAGCTTTTATTGAGTGCATGTATGAATTAAAATACTCTTCTGCATCTTCAGC
TGTGTGAGCAGTTTCGCCAAGCATATCAAAAGAGTATAAAAACTTACTATTGTCATCTAG
TTTTGCATACCTTAAAGCTTCTTCTATGGTTTCTCCAACAACAAAATGATTACCAAGCAT
AGACATTGCTTGTTTTACTGCTTTGCGAATGATCGGTTCTCCTAAATTCTTAAGTAACTT
AGAAATTGCGTAATAGAACTTCGAATCGCCTTCATTATCTCTCAATATACTGCTACCTAT
CATCAAGCTCCATGTGGAAGCATTGACAAACAACGAAGAAGAGTGCCCTAAATATTTATT
CCATTCCTGATTGGCAATTTTATCTTTGATTATTTCGTCTATTGTATAATCATCTGGTAT
TCTAAGTAGTGATTCAGCAAGGCACATCAATGCTATTCCTTCATCATTGGAAAGCGAGTA
TTGCTGCATAAAGGAATCTACAATACTTAATTTATTGTGTTTGATTTTTTCAATAACTTG
TTTTGCAATATTATAAATTCTATTTTTTGAATCAGCCGAAAGCTCTGCTTTTTCTACAAG
ATAACGTATATAACTCTTTTCATCAGTACGATAAAATCCTTGTAAACGTTTTCTGAGTTC
ATTAGGTTCTTGTATAGAGCTTATCATATATAATTATCTCCAAAAAATACTCCGACACCA
TATGTATGGTGAAATTATATCATAACTTTGCGCAGAGCAAATTGCTATTTACAAAGGGAT
CAGGGCTGGCTAAAAGAAGTCCATGCAATAACTTCACTAAATCAAAAAGATTGTGCAAGT
ATGTAGCTCAACACTCCACCACACATCAAGTATTTAGTCTCAGTTGCGGTTTGTACACAG
CATTTGAGTTGAATTGATTGTTCAGAATTATCCTTTCCTTTGATGATACATTTTAGATTT
CCACCTGGCACTATTTCACCTTTTATGCTTATTACCTTACTACCATCAAATATCTTTCTG
GTTATTCCATTTTGGAATATAAGTGGAAGAACACCCATACCAACTAAGTTGGACCTATGT
ATACGCTCAAAGCTTTCTGCAATTACAACTTTAATCCCCAACAATAAAGTACCCTTTGCT
GCCCAATCCCTACTTGAACCTGTGCCATACTCCTTTCCTGCCACAATGATGAGAGCTTCC
TTGTAGCGCATCGCCGCATCAAAAATTGGCATAGTTTCTTGAGAAGGAATATATTTTGTA
TATCCACCTTCGGTGCTAACCATTTCATTTTTTATTCTAATGTTAGCAAAAGTCCCACGC
ATCATTACATTGTGATTACCACGGCGAGACCCGTATGAATTGAAATCCCGTGGTTCAATT
CCAAGCCCTTTTAAATATAGACCGGCAGGACTACTCGAGGCAATATTTCCCGCAGGGGAA
ATATGATCAGTAGTTATGCTATCGCCAAACATTGCTAATATTTGTGCACCCTTTATATCG
ATTTTATTATTTTTAGGTGATAAGTTATCAAAATAAGGCGGATTTTGTATGTAAGTACTG
TTTGCATCCCAATTATAGATTTCACTTTTTTCACACTTTATCTTCCGCCAATGTTCATCA
CCAGAAAAAACATCCTTATACTTTTGTATAAACATCTCACGTGTTACCACACTTTTAACA
CAATCTTCGATTTCATTGTTTGTTGGCCATATATCTTTGAGATAGACATCATTTCCATTC
TTATCTTTGCATATTGAATCTTTTGTCAGATCAATTTGCACAGTACCAGCAAGTGCATAT
GCAACAACAAGTGGCGGAGATGCCAAGTAATTAGCTTTGACTAACGGATGAATTCTTCCT
TCAAAGTTACGATTGCCAGATAAAACTGCAGCAACGGTTAAGTTTTTGTTTTTAATGCCA
TCTTCTATATCTTTATTAAGTGGACCAGAATTCCCAATGCAAGTTGTGCAACCATATCCA
ACTAGATTAAAACCCAAAGCATTTAGATCTACCTGCAATCCAGACTTTTCTAAATATTCT
GTTACAACTTGTGACCCTGGAGCAAGAGAAGTTTTAACCCAAGGCTTTGATTTTAATCCA
AGTTTAATTGCATTACGAGCTACAAGACCTGCAGCAATCATCACACTTGGATTTGAAGTA
TTAGTGCAGCTTGTTATTGCTGCAATAACTACACTTCCATCTTGGAGTTTATCGCTTTCC
TTTGACTCATTAACTGAAAATGATTTAGAAAAAGACTCTGCCACTTGTGAAAGAAAAACC
TTATCTTGTGGTCTTTTAGGACCAGCCATTACTGGCTTCACGCTCGATAAATCAAGTTCT
AGTGCGTCAAAAAATGCTAACTCATTATTGCCACGCCACAATCCTTGCTCTTTCGCATAA
GCCTCAACTAACTTAATCAGCTTTTCTGGTCGCCCTGTTAAATGTAAATAATCGAGTGTT
TTCTGATCAATTGGAAAAAACCCACAAGTTGCACCATACTCTGGGGCCATGTTTGCTATA
GTGGCTCTATCTGCCAAAGATAAATAATCTAAACCATCACCATAAAATTCTACAAACTTA
CCAACAACGCCTTTTGTTCTTAGGATATTGGTAACCGTCAGCACTAAATCAGTCGCAGTT
ACTCCTTCCGGCAGTCTGCCAATTAATTTAAATCCAACTACTTCTGGAATCACCATACTA
ATTGGTTGACCAAGCATCACAGACTCAGCTTCTATGCCTCCAACACCCCAACCAAGAACT
GATAACCCGTTAACCATTGTAGTATGGCTGTCAGTACCAACTAAAGTATCAGGATATATG
ACTCCATCATTATTACACACAACTTGCGCTAAATATTCAAGGTTCACTTGATGGCAAATC
CCTGTGCCAGGCGGCACTACTCTAAAATTTGTGAAGGACGATTCTCCCCACTTTAAAAAT
TGATATCTCTCCAAATTTCTTTTTACTTCTAACTCAACATTCTTACTGAATGCGGAAACA
CTTCCATAACTATCTACTTGAACAGAATGGTCAATCACAAGATCAACCGGTACAGACGGA
TTTATATTGCTTGGGTTTCCTCCATTTTTCTTAACATAGTCCCGCATTGAAGCTAGATCA
ACAACAGCAGGAACCCCTGTAAAATCTTGCATCAACACCCTTGCTGGTTTATAGCTAATT
TCGTGATTAGTGTGTTTATTAACGCAGTCTGCTAGTACTCTTATGTCATCTAGCTTTACG
TTTACTCCATCTTCATTGCGCAATAAACTTTCAAGCAGAACCTTAAGTGAGCAAGGCAAT
TTAGTCACATCTATTCCTAAAAATTCACTAGCACTACTTAGGCTAAAATAGTTGTATGAC
TTCCCGTCAATGTTTAAAGTCGTTTTTGCATTTAAAGAATTGTTCATCCTATCACACTAT
ATTAGTTAAAATTGGAATTACTACCGTTACTTTTTTGTTGTTGACCTTGCTGCTCATACA
TAGTTTCAAAATCTATAGGATCTAGCATCAGTGGGGGAAATCCACCACTACTTGTAACTC
TTGCAATTATTTCTCTTGCAAAAGGGAAAAGAAAAGTAGGTCCGCCAATAAACAAAGCTT
GTCTTACCTCTTCCTCACTCAACTCTTTTAAATTTTCTATTGAAAAAATGCCACAATATT
TCGTCTCACAAATGAAAGCTACACCATCTTTTATGCCTTCATCTTTTACCGTTGCTTTGA
CTTCTATATGCAAAGTAATTTCATGAAAAGATTTTTCTTCATTCACTTCTTCTTTGTTTT
TCGTCCCTTCTAATTTTGCTGAATTGATATTAACCATTACATTAATATCTGGAGCTTTAC
TAGAAGAAAGGAATGGCGAATTCGGATTCTCAAATGATAGATCTTTAACATATTGACCGT
GAATTCTCATTTTTTGTTGTGGCATTTCTTACGTCTCCTTTAATTAAGTTGAGATATTTA
ATACTTTCTTATATAATATATTCATTTACAAACGAATAGCAAACCTGATTATAAGTTGAT
ATGAAAAACATATTTTCATTAATAATTAATAATGTTCGGATACTTTATATGCCAAGGAGT
TGAGTTACTATGATAGAGCTTGTAATATATGCTTTATTAGCGGCGTTCATTTTTTCACGT
TTGTATAATTCTTTAGGAAGGTCAGCCAACCTCAACCTAAAAAAGCTAACTAATGTATTG
GATGTAAGCCGAAGTAGAGAAGATGTAGTAGAAAACATTGAGGGTTACATTGATAGCAAT
GATGAAAATTCAATAAAAGTTACTTATAAACAAATATTAAAAAAAAACAAAGATTTTTCT
ATTTCCCACTTTATAGAAGGTTCAAGCATAGCTTTTGAATTAATAATAAAATGTTTCAAT
CAAGGAAATTTGTCTCAGTTAAAACCACTTCTCGATAAAGACTTATATGATAATTTTGCA
GAGAAGATTAAACATCGTAAAGAGGTGCACGAGTCTATAATTGTTTCTATCGTTTCACAA
AAGATTTTAGAAATAAAGCTAGTAAAAAACGCAGTGTTTATTGCAGTATATTTCCTTTCA
GAGCAAATTAACTTCGTTAAGAACAATGAAGGAGATATAATATCAGGTAGTACATCCACT
ATTAATAAAGTTGAGGATGTATGGCAATTCAAAAAAAATGTTAATTCATCAGACCCAAGC
TGGTTGCTTGTTTCTATTCACTATAAAAAGACAAGTAACGATAAGACAAATGATAAGTAA
GATGAGTTTTATTTGAAATGGAAAGCAAGCTACGCGAAATAGTACTTGACACTGAAACGA
CAGGTCTTGACACTGAATCTGGTCATCGAATTATTGAAATAGGGTGTGTGGAATTAATTA
ACCGCATTCCAACAGGTAAAGTATTCCATCGGTACCTTAACCCAGAAAGAGATATACCTT
ATCACTCGTTTAAGATTCACGGTATTAGTGAAGAATTTTTAGAAGATAAACCATTATTTT
CAGATGTTGCACTTGAATTTCTTGACTTTATATCTAATGATATTTTGGTAATTCACAACG
CTGAATTCGATGTTAAGTTCCTTAACATGGAGTTAAGCAAGCTGAATGCTAGGTTAATTT
CCTCAGACAGAGTGCTAGATACATTACCTCTTGCGAGGAAAAAATTCGCAGGATCACCTG
CTTCTTTGAATGCATTATGTAAGCGTTTTGATATATCGCTAGAGAATAGAGAATTGCACG
GAGCACTAGTTGATGCTCAATTGCTTGCAAAGGTATATGTTGAACTTACAGGAGGGTTAC
AAACCTTTCTGTTTGATAATGAATGCAATCAGGACAGTAACTCCACATTCGTTCAGCATA
AAGTACGTAATCTAACTCCCAGAGAACATTTACCAAATAGTGAAGAAATTGATGAACATA
AGAAACTGTTAGACAAAATTAACAATACACTTTGGAATAAATATATTGAATAGGTTAACC
AATAAAGATACAATTCAATTTTGCTGAGAGCATTCTAATGGTAAGGTTTATAAGATTATT
ATCTAATGTGCTAGCAGCATTAGCAGTTGTTTTTTTAGGTTATTGTTATTTCACTAAAAA
AGGCATATTTGCCCCAGCAGCGATTCACAACGCAGAAGTTAAGATAGGCGGAGATTTTTC
TTTAATTAATCAGGACGGACAGATCTTGCGCAGTAGTGATTTTAAAGATAAATACATGAT
GATTTTCTTTGGGTTTTCCTCATGCAAAAGAATTTGCCCTATGAACCTTGGAATAATTTC
AGAAACACTTGCAAAGTTAGATGAGAAAACTAACAACAAGCTACAAACATTCTTCATCAC
AGTCGATCCTGAGCGCGATAGCACGGAAAGACTTAAAGAATTTCAGCAGCAATTTGACCA
CAGAATACAAATGTTAACTGGTGAAAGAGAAAAAATAGACGAAGTAATTGCAAAGTATAA
AGTATATGCTAGCAAAGTTGGTGGAGAAGAAGAAATCAACCATTCTTCAATAATGTACCT
TATTGGCCCTGGAGGAAAATATGTTACACACTTTGCAGCTGATTTAAATTCAGACGAAAG
TCAATCTGATAAGATTTTGGCTGAGATAAGAAAATACGTAAACTGAATTATAGATTTTTC
TGTTAATTAGTCGAGCATGCAACTGCATGAGCATTATGATTTGAGAGCAATCTCCATGGG
AAGACACACACAACTGTACGAACGTTGTAGTTTGGGAGCAATTCCCACCAGTGGGGTGTC
ATCCCAGTGCCCAGACACTGGGATCCAGCTTCTATGCAACTTAATTAAAAACGTTTGTTT
TAGCGTAAGACAACTACCTTTAGCTCATCAGCTCAGTTATAAGCAAAATTTCTGGATTCC
AGTGGGCTTTGTTGCATCGCTACTTATGAAAGGCTAACTATAGTTAGGATTATAAGTAAC
CTATTGAAAATCTTGTTTTTTTGCAATCAATCTGATCAAATTTAAGAATAGTAATTTATT
ATTTACATTAATAAATTTAATTCTATTGAAAATAGCTAAAGCATTGAAATTCTTGAATTT
TAGCCGGATTAGTGAGTGGTAGTGAAATTTCTTTTACTCAAATTTAGGTATTCACTGACC
GTTCTTGTTATAAATACCAGAATAATAAGCTACTGATATTCTCCATCTTTTTTATCTTTA
ATCCATCATAGCTAGCGATGCAACAAAGCCATTCCAGTGTCAAGCACTGGAATGACATCA
TCTGTTGTGCAATTTACCTTCAAAAATGAATGTTCGTACAGTTATGGAAGACACATTGGA
ATGACACTATTTGCTGTCTTCAAAAATAAACATTCGTAAAGTTGTGCTTTTAATATGGGT
TATCAGTTTAAAAATGTTGCTAATCAGCATATATGAATGTAATATTAATTAACATTCATA
AACGAAGCAATACCATGGAAAATAGTTATAATGCCGATGCAATAAAAATCTTAAGGGGTC
TTGATGCTGTAAGGAAACGTCCAGGTATGTACATTGGTGACACTGACGATGGATCTGGCT
TGCACCACATGGTATATGAGGTTGTTGATAACGCAATAGATGAATCTTTAGCTGGGTATT
GTGATAAAATTGAAGTTAGCATAAATAAAGATGGTTCAGTATCAGTAACCGACAATGGTC
GTGGCATTCCAACTGACATTCATGAAGAAGAAGGAATATCAGCAGCAGAGGTAATAATGA
CTCAACTCCATGCTGGTGGTAAATTTGACAGCAATACCTATAAAGTTTCTGGGGGATTAC
ATGGTGTTGGAATCTCAGTTGTGAATGCATTATCAAGCTGGTTGGAATTAATTATTTGGC
GCAATAAGAAAGAACACTTTATGCGTTTTGAAGATGGTGAGTCTATTGAACCTTTAAAGG
TAGTCAACGAAAATACAAACAAAAGAGGAACTAAAGTCACGTTCATGCCATCAACAGAGA
CTTTTAATGGCATTAATTTCAGTTACTCAACGCTTGAAAGTCGTATAAGAGAATTAGCAT
TTTTAAATTCAAATATCGACATTACTTTACGTGATCTGCGCAATGAACCATATACAGAAT
CTCATTTCAATCAGAGCAATCAATCTAAAGACAATTTTGGTACAGCAAATTTTGTGCAGT
ATTTAGATAAGAATAAGACACATGTAACTAAAATTGCCAGTATGAAAGGAGATGCAGAAG
ATCTTGGCATCAGCTTGGAAATATCGATGGAATGGAATGATTCCTACTATGAGAATATGT
TGTGTTTCACTAATAATATACGGCAACGAGATGGTGGTACGCATTTGGCAGGATTTAGAT
CTGCACTAACTAGATGTATCAATACCTATGCAACTAATGAAGGGTTTTTAAAGAAAGCAA
AAGTAAATTTAACTGGAGAGGACGTTAGAGAAGGTTTAACTTGTGTTTTATCTCTTAAGA
TGCCTGATCCTAAGTTTTCTTCACAAACAAAAGATAAACTAGTTAGTTCTGAAGCACGTG
CAGTTGTAGAAAGTATAGTTTCTGATAAATTGAGCACAATCCTTGAAACTGATCCCAAAT
TGGCAGCAAGCATAGTAGAAAGAGCAATCAGGTCAGCAAAAGGAAGAGAAGCTGCAAGAA
AAGCGCGCGAGCTAGTTAAAAGCAAAAACAATATTGATATTGCAACTCTGCCAGGAAAGC
TTGCTGATTGTCAGGAAAAAGCTCCTGAGTTATCGGAATTATTTATAGTAGAGGGTAATT
CAGCAGGTGGTACTGCAAAGCAGGGGCGTAATCGTAAAACACAAGCAGTGCTTGCCTTAA
GAGGAAAAATTCTAAACGTAGAACGTGTAAGTTTAGATCGTATTTTTTCATCTGCAGAAA
TAGGCTCTTTAATTACTGCAATTGGTGCTGGAATAGGGAGTGAACACTTCGATATTGAAA
AAGCTAGATATCATAAAATTATCATCATGACAGATGCAGATGTTGATGGTTCACATATAA
GAACTTTGATTCTAACTTTCTTTTTTAGACATATGCGTGAAGTTATTGAAAAAGGTTACT
TATACATAGCACAGCCACCCCTCTATAAAGTTACAAAGAATGCCAAAGACACTTATATTA
AAGATGACGAAACTTTTGAAGAGTATATAATAAACTCAGCAGTTAAAAGATTAACACTAA
GTGGTACAGCTACAGAATTTAACAACTTGCGCCTTATTTTGAATAAATGCGTTAGCACTT
CTAATATTAGCAAAAATTATGATAGAGAAATACCACAAAATCTCTTAGAGTCATTGCTAA
TTTTAAGTAAAAAGAATGCTCTATCATCGGCTGATGAGATATTAAAGTATTTGAAGTTAA
TGTACAGCGAATACACTTGGGAAGTGGAAATAAAAGATGAAGAAAAAGAAATTCATATCT
CTAAATTGTTTCAAGGATTGGCAGACAAATATATATTTGCACTTAGTATGCTTGAAGGCA
AAGATATGCAAAACATATTAAGTTTGCTTGATGGTATAAGTAATTTATTTAATGGTGATT
CATTTTTAAAGTCACAAGAAACTGAAATAAGAATCACTTCTCCAAGTACGCTTGCAAAAA
TAATAATGGACTATGGTAAAAAAGGTTTAACTCTGCAGAGATTTAAAGGTCTTGGTGAAA
TGAATGCTGATCAGCTATGGGATACTACGTTAAATCCTGAGGCTAGAACTTTATTAAAGG
TTGAAATAAAAGATTGTGAAGAAGCTGATTCCATATTTTCAATATTAATGGGTGATATAG
TTGAACCACGCCGTGATTTTATTAATAGCAATGCACTTAATGTGCATGATGTTGATATTT
GAACTTTTAGCAAAATGTACGAACGTTACGGGTTTAAGCAAAGACTGTGTCATTCAAGTA
GCTGACACTGGTTCCTTTATAACGGTGTCATTCCAGTGCTTGACACTGGAATCCAGGTTG
CTCACAAGCAAACTAGCATAGAAAGTGGTTACAACGTTTTCGATGAGATTGCAGAAAGGC
TGGATTCCAGTGTCAAGCACTGGAATGAAAGCAGTCCTACGTCATGCCGCGATTCATTCG
CGGTATCTCTAGATCCCGCTAACAAGCAGCGGGATGACGGTTGTCAGGGTGTCATCCCAC
TACCTTCTCCTGTCATCCCAGTGCCTCCCTCCCCTGTCATCCAAGTAGCTTGACACTTGT
ATCTTTATGATGTGAGGCATTAGAGCTAAAATACCTCACAGGGAGGGTGAAGCTGATGCA
ACGCTAATGCCATTAAGGCCGAATCCCAGATTTTGCTTCCCTCCCATAGAGTTATAGCTC
TTCTCATAATAATCCCAATAAGGTAAGAATGGATTTATGGTAGAGGGGTTTGTATGCCAG
CAGCGTATAGTTACGACTTAAGGAAAAAAGCAATGGAAGCATTGGATGAAGGAGAAAGTA
GAGCAACTGTTGCCAAGTGACCTTACCCAGAAAAAGTGGAGAGAAAGAAAGGAGTTTTTT
CGGGTAAAATAAAATTTTGGAGGATTAGAAATGGCAAGAGAATatacggcagaattcaaa
ttggaagctgttaaactggcaaatgaacaaagaaaggcaggtcaaacaattacaaaaata
gcaaaggatttaggaataaagggtggtttattaggaaaatggataaagaaacacaacgaa
aaaaagtcggcagcagatgcatttccaggtagaggtaacatggctccttacgacaaagag
aggtttgatttacaaagcaagagtaacaagggaaagagacatttaaaaaaaagccctggc
cagtcaaaaagagtaaaatatttttttataaaagagcatagtaactgctataaagtacag
gaattatgtaggattttctgctagtggctactataagtggaccacaagaaaaataagcag
tagagaatcagcaaataaagagctactcgcagctattcaaaaaatatatcaagtttctaa
atgtagatatggagctcctaaaattcatgctgaattgaaggctttgggtaaaagttgcaa
cttaaaaacagtgcaaagtattatgcagaaaaatggtattcaggctatattgagaagaaa
atttaaaattaagaaacaacaaacggacagtagctcctaatatattagaccaaaacttta
ttgtcgatcaaccaaataaagtatgggattacttatataaaaaccaaagaaggatggcta
tatttggcaacaataatcgatctatattcacgcatggtagttaatgagcagttcaataaa
taaacaattggttatggactctttattaatggccgttaacaagcgtaaacctgccaaaaa
tctactattacatagtgatcaaggttcacaatatacttcgcaaggttatcaatatctctt
atccataaaaaacatagatgagttataaaggttgttgttacgacaattctgttgtggaaa
gcttcttcagttctctaaaaagggagttaccaatagacacctctcggcactctaaacagc
atatcaaaactGCTATATTTGAATATATAGAAATTTTTTATAACAAACAACGTCACTATT
AACTATTGCATTCCTGAGCATTTTGATTCATCATTCTCTTTGTGAGAAACATTCCAAACT
TTCTCTCCACTTTTTCTGGGTAAGGTCAGTCAAACCTCCATTTTTTTTATATCAATTTAT
TACTTTTTTTTCGGTTTGACACACTTTTTTGAACCATACGCGTCAAGTTAAGGAAATAAA
GGTATGAAAGAGATAGAATAATAAGGTATAagttctcccagaaatacttttagtgagaga
accaatgaataaaataactagcttatcaaaaaagctcaaagaattttttaatgaaaaagc
agacaaaatctcaattacaacaaggtttataaaaagaaagagaaagctaaaaggttcatc
gttcgtaaaagccatggtcttgggtaatataggggttgataattgtagcgtagaaacaat
gtgtcaattactaaacgaggactcgatagatataacaaaacaaggtttggattttagatt
tactgaagaagcagtggaatttatgaaaaggatgtataatgaatctgtgcttctcttcaa
aaatatcttgcaagttgattgcaaaatcttacagcaatttaatagtgttaaattattgga
cagtagctatattactctacctaacagtatggaagagatgtataaaggttatggtactag
ctacagtggctatgaaagcaatactaagtctggaataaagttacaattagttttcgacta
catgaatcagataatagaccaacttaatttaacggagggagtaagatcagaccagggata
taggaaacatttaagtaatatattaagcaatgatttgctaatatctgatctcggttattt
tgtgccaagttcttttaaacaaatcaatgaaataggagcttatttcataagtcgttataa
atccgataccaacatatatgatgtagaaacaaatcaaaaaatggagttattagaatgttt
agaggataagttatttttagaaaacgaggtattgttaggaaaagaagcaaaaattagagt
aagaattatatgtcagaaactaactgaagaacagtctatggccagaagaaggaaagctaa
tagattagcaagatcgcagggatatacatcctctaaaagaaatcaaaaattgttgaactg
gtcaatatttataactaatgttccagaaaataaaattagtgctgagcaagtattaacgat
ttacagagtaaggtggcaaattgagttattatttaaattgtataaaagccatatcagact
tgataagctaaaaggaaagccatgcagagtattatgtgaactatatgctaaattgtgcgc
aattcttatatttcacggcatagttggttgcacagaagtgaaaaagaatacagaacttag
cttaacaaaggcatttattgagctaaaaaggcgggttataGAGttatTTTTAGCACTAAA
GAATAAAGTTAATAGTTTGAAAGTTTTTCTTAAAAAGCTTACCATAACTTGGTCTCGATT
TTCATTAAAAGACAAGTACAGAAAAACTAGAGTATCTACCTTAACTTCCCTGAATTTACT
TACAATCTCTTAACTTGACGCGTATGCTTTTTTGAACATTCCCAACGAAAAAAGAAAAAC
AAGGTTTAATTTTCTTTTTTATTTGCGATTTATCTATTAATTAACCGTGAAAGGTTACGT
GTAATGCTTCTTCACATAATTATCAATAATTGCCTTAAATTCTTCAGAGACATTATCACC
TTGTAAAGTTTTGAAATATTTGCCGTTTTTGTAGACTGCTGAAACAGGTTTTTCTCCATA
TCCAGGTAAGCTGATTCCCAAATTTGCGTGTTTGCTTTCTCCAGGACCATTTACTATGCA
TCCCATAACAGCAATGTTCATATGCTCTACACCTGGATTTTTTTTCTTCCACATCGGCAT
ATGAGTTTTTATATAGCCATTCACCTCTTCAGTTAATATACGAAAACGATCGCTACTCGT
GCGCCCACAACCAGGACATGAATTAACCTGAGGGTTAAAGTGTCGCAAGCCTATAGACTG
CAATATTTCCTGACACACCACCACTTCATTAGTACGCGATTCACCAGGACGTTGAGTCAA
AGAAGCCCGTATTGTATCTCCAATGCCATTTTGCAATAAATAAGTAAGCCCTGCTGCGGT
ATTTACCACACCTTTATTGCCCATACCAGCCTCAGTTAAACCCAAATGCAGCGCATAATT
GGAAGATTTTGCAAGTGCCATATAAACTAAAATTAAATCTTGTACTTTGCTAACTTTACA
TGAAATGATTATTTTGTTTGAATTTAGACCAATTTCTTCAGCTTTTTTTGCACTATCAAG
AGCAGACATTACAAGTGCTTTGCGCAGTATAACATCAGAAGGCCTTGAATTACTAAGCGA
AGAGTTTTCATCCATCAATTTTTGCAAAAGGTATTTATCAAGACTACCCCAATTTACCCC
AATTCTAACCGGAAGATCGTGCATTATTGCATACTCTATCACCCTTTCAAACTTCTCATC
ACGTTTGTCGCCAAAGCCTATATTGCCTGGATTGATTCTAATTTTACCCAGCATTTTGAT
GTTGTCTGGATAATCTTGAACTAATTTATCTAGCTCATATTGACCGCAGCCTACCAATAT
TTTACCGTCAAAACCTTCTTTATTTATCTCTTCTACTATATAAGGTATTGCTCTTGCTAC
CTCCTCTGAGTTCAAGGCAATTCGCACCAATTCTGAACCTGTACGCGCTAGTTCTGTTAT
CTCTTTTGCATAATGTTTTGCGCTACTTTTTATATTATCAGCATCTATATGCACGCCAAG
CGCCATAGATTGTACAACTACAGGATTATTTCCGCCTATCTTTACTTTTCCAACTTCTAC
AACATGAGTTTTGTGCCTGGAAATCTGCGATAATTCACATGTATTATCATTCAATATCAG
GTCTTTATCTAGCATATTATTAATGGCCAATATTGTGATACTATTTTACTGTGTCAGCTA
CACTGCCAAATGAACTTGAACCATTCAAACTATAAGCATCTACGTTATCCAAATTAGCAA
TAGAATCATGTGAGCACGTTCTTCTTGATGGAGTTTCTTTTATAGTGGCATTTATAGGAG
AAACTTTCTTTTTTCGTGTTGAAGTAACTTTCTTCTCTTCTTGTTGTTCACTTTCATGCT
GCTTATTTTCATACTGGAAAACTGACTCTTGATCTATAAATACAGCACCCCTTAAACGTG
CGATATTAATACCATGCTGATTTATCATAGTGCTCTCTTCATCGTCGACTATGCAAGCTT
CCATGTCATTTGGCTCATTATCAAGATTAGCAATTTTTTTCTCTTTTAATTTTTTGATTA
GATCTTCTTTATTTATAGCTCGATCTTGTAATTTTTTTTTCTTGAGCAATTCCCTACGCT
TCTCATACAGTTTATATGACTCAGCAAAATCCTCATCTGTATGAAAGTTTGCACCACCAG
GGTTACCAGGAGGTATGTATCTCTTACTGAGCTTAGATTTAGCTTCAGCACTATGCACAG
TAAAAAAGCTAGAAACCAAAAACATTAATATAAATAAAATTTTAGAAAAAACCCTAAGCA
TATGGTGCTATAGTAAATATCGTGTTTTAAAAGATAGCAATTAACAAACTTTAAGTAAAC
CAGAATCTTTACTAACTTTACAATACAAATATTTTTCTAAAAAGTGATATGTTTGCTATC
AAAAAAACCTACGCAGACTAAGAGAAGAGTAAGGTGTTACAAGTTGCGTAACACCTTTTC
AAGAAAAGTGTTATGCAGCTATATGTTTGCAACTTTTAAGTTATTCTGTAGTTTTTCAGT
ACCATCGGTAGTATCTACATTATTAAGTTTTGCGTCTGGCGTATCTTTAGATAAGTCGTT
TTTTTCTCTTTATCAAGCTTAACTCCCTGATAGATACAGAATGCAACAAAACTAGTTATT
GCTATTGCGGCAACAGCACTGACTATGATACAAATTGCCATTATTTTTTGTTGATCTGCT
ACTGCCTCTGCAAGTGTTTCCACTTTTTCTTGCAGGCCGTTTAAGTGCTCTTGCATAGCT
TGAAACTGCTTAGTACCAATCTTGTCTTCTAATGCACTAAAAACTTTTTCAAACTGCTCA
ACATCTATCTTTTGAGCTTCTTGCCATTCTTTTAATGCACTAAATACCTCTTCAAACTGT
TTAGCATCTATCTTTTGAGCTTCTTGCCATTCTTTTAATGCACCAAAAACTTTTTCAAAC
TGCTCAGCATCAATTTGTTGACTTTCCTGCAATGCTGTTATATCTGACTCATCAAAGCCA
AGTACCCATTTAGTTATACCCATTTTTAACCCCCTAGTTAATTAATATATTATAATTTTA
CATTCCAAATGTTTAAATTATTATTAAATCAATTGTCATTATGTATTGATCTTTTAATAA
TTTCGTTTGACTTGCTTTTTGAAAGTGCGAAAACTTAAATTAAGGTATTACAAGATTGTT
ATTCAACCAATATCTCTCTTTTCCCTGAGTAATTTGGAGCGCTGACAATACCTTCCTTTT
CCATTCTTTCAACGATGTTTGCTGCTCTGTTATAGCCTATTCTAAGCTGCCTTTGAATGT
AACTGGTTGAAACTTTTTGATCTCTTTGAATGATGGCCACTGCTTGGTTATAGAGGTCAT
TTTCTTCATCCTCCGTTTCATCGTGTGACTCTGTAGAAGAATTTTCATCTTCTTTAGTGA
TTTCCTCCATGTAGTTTGGCTCACCTTGCATTTTCAGATGATCAACTATATCTTGCACCT
CATTATCACTTACAAATGGGCCGTGAACTCGAATGATCTTACCACCAGAGGCCATATAGA
GCATGTCACCCATGCCGAGCAATTGTTCAGCCCCTTGTTCGCCAAGTATTGTACGGCTAT
CTATCTTAGAAGTAACAGCAAAACTGATTCTCGTTGGAAAGTTCGCCTTTATCACACCTG
TGATCACATCCACAGATGGGCGTTGTGTTGCCATTATGATGTGTATTCCTGCAGCACGAG
CCATCTGAGCTAAGCGTTGAATAGAGCACTCTATTTCTTTGCCGGCAACAAGCATCAAAT
CTGCCATTTCATCCACGATCACTACAATATACGGAAATGTTTCCATCTTGATTGGTATTT
TTTCAAACAGAGGTTTGCCTGTTGTTGAGTTAAAGCCAATCTGCACAACGCGCTCCAATT
CTATTCCACTATTCATCGCTTCTGTGATTCTTTGGTTATAGTttattacATtgCGCACAT
TTAAATAGGACATCATGCGATAGCGATTTTCCATTTCTTTCACTATCCACTTAAGAGCGA
CTACAGCCTTTTTTGGCTCTGTTACCACTGGCGTTATTAGATGCGGTATTGCATCATATA
TTGAAAGCTCAAGCATTTTTGGGTCGAtcattaTCATCTTAcattcatcaggacttaatc
gataaacgagtgaAAGAATCATAGTGTTAATCGCAActgatTTACCAGATCCTGTGGTTC
CAGCAACGAGCAAGTGGGGCATTTTAGTTAGATCTGCAATAACTGGTTTTCCACTTATTT
CTTTGCCAAGCGCAATTGGGAGATTTAAGTTTGCATTTTGGTATTCTGGGGATTCAAGCA
AATCACGCAGCATTACAATTTCCCGTTCCTTGTTCGGCAACTCTATTCCCATAGCATTTT
GCCCACGAATTATTGAAATACGTGCAGAGAGTGCACTCATCGAACGTGCAATGTCATCTG
CAAGGCCAATTACTCTTGCAGATTTCGTGCCAGCTTGTGGTTCAAGTTTGTACAAAGTCA
CAACCGGCCCATAGCATACACTGATAATTTTTCCTTGCACGCCAAAATCACTCAGGACTT
GTTCCAGCAGAGATAAATTTTTATTGCTCTCCATTTCATTTAGCTGTTTTCTCTGCAAAG
ACTCTTCTGCTTTAGAAAGTAAATGGATACTTGGAAACTTAAACTCACTTAAAACCTCCT
CGGTAGCTTTTTTCTGTCTTTCTTTTGGTTGTTGTTTAGTAGTGATTTTAGTTCTATGTT
TTTCTTCTACTACTAATGGTGCAATTGAATACTCAGTAGTTTTATGTGATCTGAAGAATG
GAACATTTACAAATAAGCAAGCTATTTTTTTACATAAGAAGAATAGAGAGTAAATTGTTC
TCTTCCAACCAACAGATCCTACAAGACCTATTGATGTTACTATCACAAATATATAAAACG
GGCAGTTATTAATTAGTGCattccctattattccactgTGTCTGTACCTTGCAGTGATGC
CTAGCGAAAGTTGTGGTAGTATAGCACATATCCCTAAATTGATTAATATTAAATAGAGAA
TTTTTAGCAGCCTTTTTGATGGCCTGAAGATCAACAAGTAAACTATGGTTGTAGCTATTG
TAACACTAGTTAATCCAAGAAATTGAACCAATATATCAGCTAAATATGAACTTACTATTC
CACCTAAATTTGTCACTTCCTCATTTGTAGCTGTGTTTAAGGAAGGATCTTTATAGTTAT
AGCTAAAAACTGATATATATATATATATTAAAAGGGATAGATATATTGCTGATTTTAGAT
ATTTTTTTAACATCTACCTAAAGTAGTAAGCTACTGTATATTTTACAAAGTGAATTGTTA
TTAGCAATATCATTATAGATAAATCTAATCCGTTGAACGGTGGTATATATCTTCTAATAA
TCTTTAGTGGTGGATATGTCAATTGGTTCAAGATGTGCATTATGCTACTGACAGTTTCAT
TATATATGTTCACCATATTAAGTTTAACCAGCCAGTTTAGGACAACCCAACATATTAGAA
TGAAGCTATAAAGATCAAGTAACGTATTGAGTAGATATATGATTGGATGCATACATATCT
ATTACACGAAAGTTATATAAAAGACAAGTATTTAGCCTTTTCAAACTCAAAATGTTGTTT
TTGCTGAACCAAAAAAAACTTCATTTTttgagctgcgcaAAGCCACCTAAAGTAGAGAAT
GGACAAGGAAGGAGGGGTGTATAATATATATTAATGTTGATATTTATTTCTTATAAATAT
CATCTCTATGTCCTATCTCTGTGATAGTTACTATATGATCTAATTGATTTACTCTGTAAA
TTACACGATAGTCACCAACTCTTAGCCTTCTACATCCTTTTAAGTTATGATGTAGTGGTT
CACCAAAATTTATTGGGTCAACTGTAAGACGTTCTTTTATAGCCTTTTGAACTCTTAGCC
TTATTATCTTTGGAAGGTTTGGTAAATCTTTTTCAACAACACTCTTTAGAGACTTAACCT
TGTAACGCTCTAATCCCACTTAATATCTTCAAAATCAACTGTTTCTGCACCTTCAACATC
ACGCTCATCAGAAATTTTAGATACTAAAAAATCCTCCATTTCAAGCTCAACTGCTTCTCT
AAATAGTTTTCCTGCTAATTCTTGAACGGGCTGTTTAGTAAATTCAGATAATTCAGCAAG
ATGCTTTAAAGTTTCTTCGCTAAGAGCTATGTTAATGCCTGAATTTGCCATATGTTTTAC
CAAAGTCCactAATAattataCAACATTTTTTTTAATTTTTCAATAAAGAAAGGAGTGGT
GTATAAAAATATATTTAATGTTTCAGTAGGTCCAATATTGCCTGCTTGTAAataTTGTCC
CTGTGTCCTATTGAAACAATAattacTATACGTTTTACAGTATTTACACGGTAGACAATA
CGATAATCATCAGCAACTTTTATTCTTCTATGTTCCTTTAATCTCTTGCGTAGCAACACA
CCGTTACCAATAGGATCAGTCTCAAGATACTCTTTTATTGCATCTTTAATACTTGGCTTT
ACATCTTCCGGCAAGGAAGGCAAATTTCTTTTAAGAACATGCTTTAGATATTTAATGGTG
TATTGCTTATTTCCAGATGTCTTCACTATCCTCTACTTCTTCTGCATCATCAGAATTTAA
CTCCCTAATAAttttggaaaatgcaatatcttccGCTTCAAGTTCGATTGCTTCCTTGAC
TAGCTTTTCTGTTAATTTTTGAACAGACTGCTTGGTGGCTCTAGCTAGTTCAACAAGATG
CTGCGAAGTTTCTGGGTGGAAAGTTACACTAACTTTTGAATTTACCATCAGTTTTACCAA
AGTCTACTACTATAGCTATTTTACAACATTTTTTTTAATTTTTCAATAaaggAaggaggg
ctgtataaaaatatATTTAATGTTTATCAAGTAGCCTTCTCATAAATGGTGTCTCTATGT
CCTGCTGTAGCAACAAATACCTTATGTTTTGCAATATTTACAGTATAAATAATTCGATAA
TCACTAACCCTTATTCTTCTATACCCTTTTAGCCTGCCACGTAATGGTTTACCAAATTTA
ATTGGATCAGTTGTAAACCGCTCGTTTATCGCTTTTGTAATCCTTGATCTTATTGTTTTT
GGAAGATTTAGAAAATCTCTTTCAGTAAAGTTTTTTGAGTAGACAATATCGTATTTCAGT
TTATGTCCTCTCCCTTTCAGATAGTACTGTATTCCAGTCTACATCCTCACATTCCTTAAT
AGTTTTATATAACGCAATATCTTCTACTTCGCACTCGATTCCTTCGATGACTAACCTTTT
TGCTAGTTCTTGAACGGATTCCTTGGTGATTTCAGCTAACTTAGTAAGGTTATGTGAAGT
TTTTGGGTCAAAAGTTATACTAATTCCTGAATCTgtcatatgttttACCAAAGTCTACTA
ATAATTATACAACATTTTTCTGAATTTTTCAATAAAGGAAGTTGATGATATGTAAGAAAA
ATTTTGCCACCTGCGTTAATAAATAATTAAAGATTTAGCATATTTATCTACCCTCTATTC
TATTACTTAAGTTAGACCACTTTTTTCTATTAATATTTTTTGTTTATAAAGATGAGCAGT
TACTCATCACGCAGTTGATCTATGGATATAATACTAccgtttgatagtttttcagtacat
ttttcacttttgtattctttatcagagtCGATACTGATTTTGTCAAATATTAAAACATCT
CCTGAAATTTTATCACGAAACTCACTAATAGCAAAAAACGGTATAGtaaTTCGCTCTTGT
TTTCCTTGAAAACTCAAACTGACGCTAAATTTATCCTCAGAAACTTTTAAATCATAGAAT
TGATGCTGTAATATAATAAGCATTTGAGTAGGGTATGACTTTTTCAAACGATCTGGCATG
GTCACACCATTaaaatatgtgaaaaataatatttctaagtgagggataaaaccattacct
gatataacatctaaagtctttttgataacttgaaacttagcagaattaagcAGTTTTTTG
TAATCTGTTTGCTCCAtataactttcaCATACGTAAATTTTGGGGAACTTCTGTTACCCG
GCGTTCCCTGAACCGTGCTTATAGCAATGAAgtTATAGTGCTTAAATTAAGCAGCTATTG
CGTCGACattgtcttCAGCAGCAAAATTATCGTTtgcatttaaattatgaaCTCTTAGCG
GTGGTGTCTAACCGAGCAAAGCTACCATCTTTACTATGCATGTCGATCCTTATTCGTCCC
CACATAAATTAAAAAACATGGTGGAGACGCCGAGTACTGCCCTCGGGTCCAATACACCTA
TTACAAGGTAATTTTATTGCTATAGTACACAAAATGTACATAGCTATTATATAGCAACAT
TAAATAAATGTCAAGATATTATGACCTTAAGTTGATTTATTGCTAAAACAAAATTAATAT
TTCCAGTAAAAAATTCTGTGCTCTTAACCTGACACATATGGCTTTTTGAATACTCCCAAT
GAAAATATTTATAAATAAATATTTACTCTTCTTTTTTATTGTTTTTAGGTTTTTCTTGAT
CAACCATTTCTCCACCGATCTCTTTTATTTTTAGTATCAACGACTCTGGTACATACATGT
CAATTACTTCTTCTGCTGTCACAAATAAAGCCTGATAAGAGTGTGAATTTATTATCCAAT
TAGGCAATATGTCTTCTGCTTCTATTTTATACTCTCCCTCTTTTTTGTCATATACTGTGT
AGCAATATAAGTGCACAGCAAAAAATAATACATAAGAGAGCAATATTCCTTTAAGCACTC
CGAGAAAGATTCCAGTAACTCTATCGATAAACCCCAACCTTATGGGTGATAATATGTACA
TTAGCCAGTTATTTATTATCATGAATATAAGATTAAGTATAATAAATACAGAGATTGTAG
AAAGTATGTTTAGTGTAACTTTAGAATCAAAATATTTACTATAATTTGGAGCGAAAAAAT
CATAGTGATTAGCTGTCAGAAAGACCGATAAAAATAGAAACATTAGTGCGCATAGCTCTT
TTATAAAGCCTCTAGTTACCGAGATTATTACGCATAGAACAACAATGAAGATAATTAGGC
TATCGAAAAGCATGTTTTATATCTATATGGTTTTCAAGATATAATAGTTGTAAATAACAA
GGTTGTAAAATTAATTGTATTTATGCTGCATCAATTGATCTAAATACCTAGCGATCATGT
CAATTTCTAAATTCAAATAATCATTTACTTTGTTGTACTGAAAAGTTGTATTTTCCCATG
TATAGGGAGTGATATTTACTGTAAATTCCTGATTAATAACTGAATTCACTGTGAGGGAAA
CCCCATCTAGTGTAACGGAGCTTTTTTTTGCAACAAATTTAATTAATTCTTGTGGGCACG
ATAGTTTGATTTCATGAGAATCTAAATTTTGATTAATTGTTAAAAATTTTACTATCCCAT
CAACATGACCCTGAACCAGGTGGCCATCGATCTTATCGCTTAATCTCATTGCTTGTTCGA
GATTTATTTTTTTTCCTATTCTCCACGTATTTAAGTTAGCAACCTTCATAGTTTCTTGAG
ATGCTTGGACTGTAAATGTATCGCTCATTATATCAACAACAGTTAAACACACACCAGAGC
AAGCTATTGAATCTCCTTTATTTATAGAGGATAAATTTTGTGTCTTGATATGGAAAATTT
GATCAGAGTTGAAGTGAGTGGTAGTATCAGTTATAGTCCCGATATCCGTGATAATTCCTT
TAAACATATGGTGAAAATAAATAATTTTACCATGAAAAATTTTTTACAACAACTTATTTC
TATTTTGTTATAGTTAAAGTAATTCTGGTTTACCGACAATTTAAAAAACGACAAATTCGT
CATCCCGCTACGTGTTAGCGGGATCTAGAGATACCGTGACGGTATGACGTAGGAAAACTG
AGCCTGCACTAGCTATAGGCGCGAGAAAGGGGATCGTTTTCACTTACTTGTTCAATAGAT
TCTATAGAATATTCAGAATATATGAAATAAGCCAAACTCAGAACACATAATGCAGTTAAT
ATTGGTAACCCTATGTTCAATGCTAGCCCAATACTTTCTCTTTTTTCTGGTGGCACTAAT
CCTTTTAACATTGACACTTTTCCTAACGGAAAATGCCATAAGCAAAGTGTTGATGCAGAT
GCTACTATTATAAATAGACAAAAATAAGCCTTTTTTGAGGAAAATACAGTTTTTAATGAT
GATTTGAGTGTAATGTTAGTAGGTGGTAGAGTTTTAGCTTCATTTGTTGCTGGTGAAAGA
TCTTTAATTGGTAAAGGGTTTGTAGATTTATGAGGAGTATTTTCATCTTGTGGAGAAGGT
TGTTGTATATAAACACCTGAAACTAATTTAAGCAATTGCTCTTTTTTTCTATATACTTGT
TTTTGTAAATATTCTTTACCTAAAAGTGAGTTACTAAGAGGTTGTGGCCTTTCGAGTATC
TGTAATACTTCTGATATCTCGCCTGGCTCTAATATTGCATGTAATTGTTTATCTTGAAAG
TAAACAATATTGAATACTGAGCTGAAAATATTGCAAAATGTTTCTGGATCTTGATTTTTG
TATCCACTCATCACTTCAATAAATATTTTATCGAGTTTTTTCCCCCTGTGCTCAATTTGG
TTATCTATCATAGCTACTCTAGCATCATTTTGTGCTTGTTTTATGGCTAATGGTTTTTCT
TTCTCTGATAGTTCTTTGGTCTGCTTTTTTGACTTCTTTTTTCTGTTAGCCTTAAAATAC
TCTGTGTGCGAAGTAGTTTGACCTACATTCTGTTCTGCTTCTTGAAGTATTGGATTTTCT
ATACTACCCCCTGTCATCCGAGTAGCTTGACTACTTGGATCCATgtTTCTTttttcctgg
tcAAACGCTGGAATAACACCAAATGGTATATTGTTGCTCTGTATAGAAAATTTTGGCAAT
TGTTGGGAAAAGAATTGTGACGTATTAAAAAAATTGGGTAGACAGAAAAAAGATCTAAAC
CAGAAAACGTTTTCATGCATTGCAGCAACTACTATCGAAACACGTGTAACTTGTTTTCCA
TTATTTGTTACATCGAAGCCAAATGAGCCTGTAACTGGTACGATTTGTTTATTTTGTGCA
TTTTTTTGGTTAGTTTCACTCTGTTCTTTTTTGTCTTCATTTTCAGTTTTTTCTGCATGT
TGTAGCTTTTCATTTAGAAATAACTCGATTTGGTACAAGTTGTCCAGGTTAATGTTTTCA
ACGTCTGTTTGTAGCGTTATCGTTGTGCCCTGCAGAAGGATTTGAGGCGGAGCACTATTT
ACGAATTCTTCTACAGTTTTATAACTGTTAGTTTTACAGTAGTTATTATATAGTTCACTG
CTTTCTTTGGGCACTTTTATGTTGGCTGTAAAATTTTTTTCCCGGGAAAGGCAGATTTTG
AAAAAATTAATTAAAGAGTTTATTCGAAATAATCTTATATTAAAGGTGTCTTTATCTGTT
GCTGTTAGCTCAAATGAAAATTCTTGTATATTACTTTCAATACTTCTCGAGCGAATAGTA
CTGATCTTAATTGTTTCgctagaaaatgctttacttatgtttctggatttttccttaaag
agcttaggtaaatcctCTattttatACTTATTCTTAGTTTCAGTATTACTGTTGTGCATA
GTTGATACAGCAAATTCATCAACGCAAAGGTAAATAAAAAAGATTAATCAGTCAATAAAT
TAATAATCAGAATAGGGCAATTTTTCGGATTGTTGATGATATTTAAAATTTCACTATAAT
GAAAGTTTAAGCCAGCGTTTTTAAGATGAATAAAGAGTTATTAGATGACATACTTTCACT
TGAAGATAAAGCAGTTTCCGAAATTGAGAATGCTTCTTCTTTACAAGATTTAGAAAAAGT
TAGGCTATCATATTTGGGAAAAAAGGGTGTAATTAAAGCTTATTTTGACAACTTAAAAGA
GATAGAAGACGCAGGAAAAAAGCGCAATTTAGGCGAAGTTATCAACGTTTTACGTAATAA
GCTAGATCAGCTTATAATGAGTAAGGAGAATATACTAAAAGCCGAAGAAGTTAACTTTAA
ATTGCAGAACGAGGCAGTTGATATCACGTTGTCTGCGAGGCCAGAAAAAATTGGCAAGGT
CCATCCACTCAGTAAGGTTCTAAATGAAGTAAAGCTTATTTTTGCACATATGGGTTTTAA
GGCAGTTGATGGCCCTGACATTGAAGATGAATTTCATGTATTTGATGCACTGAATACTCC
AAGTCATCATCCTGCACGAGAGGAGCAAGATACCTTCTACTTAAAGAATAAAATAGATGA
TAAAAGAATGGTACTGCGCACTCACACCTCATCTGTACAGATTAGAACCATGGAAAAAAC
AAAAAAATTCCCAATTAAAATAGTAGCCGCAGGTAGAGTATACAGAAACGACTTTGATGC
AACTCACACCCCTATGTTCCATCAAATAGAGGGGTTATATGTCGATGAGAATGTCAATAT
GGGCCAGTTAAAATTTACTATTCATCACTTCCTTAATAAGTTCTTTGGCGATAAAGGGCT
GAAGATACGTTTTCGTAATAGTTTTTTCCCTTTTACCGAGCCTTCTGCGGAAGTGGACAT
AAGTTATAAAGGTAGTAAATGGATAGAAGTACTGGGATGCGGTATGACGCATCCAAATGT
ATTTCAAAATGTTGGAATAGACCATACTAAATACAACGGTTTTGCGTTTGGCATTGGTAT
AGAAAGGCTTGCAATGCTAAAATATCAAATTAGCGACTTGAGGAGCTTTTATGACAACAA
AATCAGCTGGCTTGATCATTACGGTTTTCATTTTTCATCTTTAAGATAAGTGATAAGTAA
AACTCATACGTTCGTTATACTTGCTTCAGGGCATGGCAGGCGGATGAATTCAGATTTGCC
TAAGGTCCTACACAAAATAGGCAGTTTTTCCATGCTCCAGCATGTCATTTACAATGCAAA
ACAGTTAAATCCTGAAAATATTGCTGTTGTAGTTGATCAGCCTTTAATTGAAAGACTAAA
GTGTTTTAAGGATATACAGTTAATTACACAAGAATTAACACTTGGCACGGGAGATGCGGT
CAAAACTGCGATGAGAAACCTAAGAGAATTGCCAGATTCAAGCATAGTTGTTGTGCAGTA
TGGGGATACTCCGCTCATAAAAAGCAGCACAATAACTAAAATGATTAGTTATTTAGAAGG
CAAGGCTCTAGTTTGCCTAGGTTTTAGGACAAGCAATAAAGAATACGGTAGGTTAATTAT
TGAGAATGGTTCCTTAAGAGAAATCGTAGAAGCAAAGAGTGATAAAAATAATCATGAAGA
ATTTCTTGCAAATGCTGGAATAATGGTTGCATGTGCAAAGAATTTACGTGAATTGGTGGA
GAAAATAGAGTGCAATAGCTCAACTCATGAATATTACTTGACCGATATAGTTTCCATTGC
AGTGAAGAGTAATTTAAATGTCGGTTACGTTATTACCGGTGGAGAAGAAGCAACGGGAAT
AAATAACAGAAATGACCTTATAAAAGCTGAGTTTTACTTTCAAGAAAATAAAAGAAAAAT
TTTTACCGACTCCGGAGTAACGCTTGTTGCACCAGAGACTGTTTTCTTTTCTCTTGATAC
GCAAATTGCCAGAGATTCAGTTATTTACCCATATGTTTTTTTCggtactggagtgaaaat
agagtctggtgcgaAAATACTGCCATTTTCGCATTTAGAAAACTGCTTAATTAAAAGTAA
TGCTGAGGTCGGTCCATTTACCAGAATACGCGGAAACACAACAATTGGTAATAAGGCAAA
AATAGGAAATTTTGTGGAAGTGAAAACAAGTGAAGTTGGTCAAAACACTAGAATAAAACA
CTTAAGTTATATAGGAAATGCTAAAGTAGGGCAGGAGAGTAATATAGGAGCAGGCACTAT
TGTTTGTAATTATGATGGGAAAAATAAACATGAAACGAATATAGGGAGCAATTGCTTTGT
TGGCGCCAATAGCTCACTAATTGCGCCGCTTAATATTCATGATGAATCTGTAATTGCAGC
AGGTAGTGTTATAGTTGAGGATGTACCAGAAAAAAGCCTTGCAATAGCAAGAGAAAAGCA
AGTAACTAAGAGAATAAAGTAGTCTAATTTAATTATGTTGTTGTGTCATTTTTAATATTA
GACTTCTTGCATAACCATATAACAAACTTTTATTGGGAATAGAAACAAAAAAACTTCCTT
GACAAACTCCGCCAGCCCCCTTATCATAACAGCGAAGCTATTGTATTTGCTTTCGCCAAT
CTGCAGATTAAAAGGTAAGGATTACTTAATGTATCGGCGTCTTATGTTCAATTTTTTGCA
GTATATAGATactgtATgtcttTACAAAacttcatctacatctagattTTTatctaaaTa
agctgaACgCgCTTATAAAGCGTTACAAGACATCAAAAAATGCCAATACTCGACAGAGAT
AGTAAAAGACTAGCTAACTCGGGGGTCCTTTGTCTTTTTTTCTGCTTAGTAAATTTCTTA
AACATTTGCAGCGTAGGTTAGTTGCAATTAAAAGCAGCTAAATTGCAGTGTTTAAGACTT
AAAAAACGCCAATACTGAAAATAGACAATGACTAGGGTTTCTTTTGCCTTTTTTTTCATT
TGGTAAATTCCTTAATGTTTATGGCTAAACGACAATCGTCATCCCGCTGCTTGTTAGCGG
GATCTATTGCTGAGATACCGCGAATGAATCGCGGTATGACGGTTCGCGGCGGTATGACGT
AGGACTGCTGTCATCCCAGTGCGTGACACTGGAATCCCAAAAAAGGATGATGTCATCCTA
GTGCTCCTTTTTTTGTCATCCGAGTAGCTGACACTTGGATGACATCGTCATAAAGGAACC
AGTGTCAAGCTACTCGGATGACAGGAGAAGGGGCTACTTGCATGACGGTGTCGGTAAACT
TAGAGCTATAATAACTATTTGCCTTTTTTCTGCTTAGGTTATGCAAGAAGTCTACTGTCT
GAGAAAAGGTAGATAAAAGATGAAAACAGATAGAAGTATTTTAGTAGCTCAAAAAGAACG
TTAAGTCATGCTTTTTATTTATATTGACAGCGTATATGACATCGTTTACGATTAAAGTTA
ATAACAATAATTTATATTTATCATGTTTGCAGTAATTGAGACTGGTGGAAAGCAATATTT
AGTAAAAGAAGGTAGTATAATAAAGGTAGAGAAGTTAGAAGCTGAAGAAAAAAAAGAGGT
GGAAATCAATAAGGTGATTTGTATTTCAAATAGTGGCTTATCTTATTCATCTAATGCTAC
TGTTAAAGCTGAAGTGTTGGAGCAGTGCAGGGGGGAAAAAATTATAATCTTTAAGAAGAA
AAGAAGAAAAAATTACCGTAGGAAAACTGGTCATAGGCAGTATATAACTGTTCTTCGTAT
AAATGAAATTAGTCTTCAAAAGTAAGAGGTAAGATATGGCAACTAAAAAATCAGGTGGTA
GTTCCTGTAATGGTAGAGATTCAGCGGGTCGTAGGTTAGGAATAAAGAAGGATGGGAAGG
TTATTCCTGGTAACATAATTGTGCGCCAAAGAGGCACAAAATTCCATCCTGGAAAGAATG
TTGGTATAGGTAAAGATCATACGATTTTTGCTAAAATAGAAGGCTGGGTCAGCTTTAGAA
GATCAGCAAATAAAAAGACTTTTATTGATATCTTGCCTACAGATAATATGAAAGCTTCAG
CTTGAATAAATCAGGGGTCTGTAGCTCAGGTGGTTAGAGCGCACGCCTGATAAGCGTGAG
GTCGGAGGTTCAACTCTTCCCAGACCCACCATTTAGTAGTTACTAACTGTGTTTTCTATA
GCGGTTTTGATATTGTATAAGCAAAAACATGAGTTTATATAAAAATTTAGTAACCAGTGA
ATCAGTGGCGGCTGGTCATCCAGATAAAGTAGCAGATCAAATTTCAGATGCAGTACTTGA
TGAGTACCTTTTTACTGATCCTTTTGCGCGAGCTGCAATAGAGACTTTAGTCGCCAAAGA
TAACGTTATTATAGCTGGGGAAGTGTTTGGGCCTAACATCAAAAATAGCAGGATTGAAAG
TATTGTACGGAATACAATAAAAGATATTGGTTACAAGCACGATGGGTTCCACTGGAGAAA
AGTGAAAGTAAATATATTGCTGCATGAGCAATCAAATGACATTGCAATAGGGTTGGATCA
AGGTGCTGGAGATCAGGGCATAATGTATGGCTATGCAACAACAGAGACAGAAAACCTTAT
GCCGGCACCCATTTTTTATGCACACTCGATTCTGAAAAATATCATGAGCGCAGTTAAAGA
AGCAAAACTTGGTCCAGATGCAAAGTCACAAATCACTTTGGCATATGAGAATAACCTCCC
GGTACGTGCTGAAAGTATTATTGTCTCAATACAGCACCCTGAGGATTTGGATCAATCAAA
AGTAAAAGAAATAATTTACCCTTACATAGTTTCATCTTTACCTGAAGGATGGATGTGTCC
TGAGGAAAATCTCTTAGTCAATCCAACTGGTAGATTTGTTATTGGTGGACCGGTTAGTGA
TTGTGGATTAACCGGACGAAAAATTATGGTTGATACTTATGGAGGTTATATTCCACACGG
TGGAGGAGCGTTTTCCGGAAAAGATGCAACCAAAGTTGATAGATCTGCGGCTTATATGGC
AAGATATCTTGCTAAAAATATTGTCTTTGCAGGTTTGGCTGAACGTTGTCTTGTGCAGCT
TTCTTATGCAATTGGTGTATCAAAACCTACTTCATTCTATATTGATACATTTGGTGCGAA
TAAGGTAGAGGAAAGAGTAATTAAAAAGTTTATCGAGAATAATATAGATTTATCAACAAA
AGGCATAATCAAGCATTTATCGCTTAATCATCCTATATATAAACGTACAGCCTGTTATGG
ACATTTTGGTAAAGAGTCAGAAAGTGACGGTGGATTTTCTTGGGAAAGCATAAACTTGTC
TGCTGATCTTCGTAGAGAATTCAATATAGAAGGTAATAGTAAAATTTCTTTAGATTGCTA
AAATTTTTGATTTACAGCCCCATATTTATATACTAGCTTATTGTTAAAGCATAGCACGCT
TTTTCATAATAATTATACCATATTAGTAATAATTTTTATATTCAATTTTTATTGTGAGGC
TTATAAAGTGTATAACGAAATAGAAGGAGAACTGTACAACGTAATTGTAAGAGGTTGTCC
GGAAACAAGTAAAAGGCTATAATATCTGAAATTTTAGTACGGGGTAAAGATGAGAAAAAA
GTATCCAACAgatctaagcgaaagggaatggtcaagaatagaaaaacacttcagagtatc
atacaagaaaggaggaaggccgccaaagtatagcaaaagagaaatattagaagcaatttt
ctatgtattgcgtacagggtgtcaatggcggtatttaccaaatgattttccgctatggaa
gactgtgtatgagcagttcaggcaatggaagaagcagggaatttttgagaaaatgaatta
tgaaattacaaaatatagtagaagaaaaataggaaggaatgagcagccgagtgcctgtat
agtagatagtcaatctgtaaagactacagaaaaggggggatcaaaggctatgatggaagt
aaaaaagtaaagggtagaaaaaggcatataattacagacactcagggttttatactaggt
tgttacgtaggcgctgctaacgaaaatgatagagatggtattaaaatagcattaaacaat
atgagaacaaaatatactaaagttaaaaaaatgtgggctgacatgggataccaaggaaga
aatttaaagaatcacataaaggaagaatatgacatagatattgaaattgttaaaaggcct
ccatgtagattttgggtgcacaaagatacgccacctgagctactaccaacaagagaacaa
gggtttaaagtacagccaagaagatgggttgtagaaaggacttttgcttgggttaatagg
aatagaaggctatcgaaggagtatgatttactcacaacaTCCACTGAGAATTTCATATAC
CTAGCTATGAGTAGGGTTATGTTAAAGAGGGAATATGCTTGAATTTACTAGTTTCCGGAC
AACCTCTAAAAGAGTTTTCTGATCTTATTGATAAAATAAAAGAACACCCTTTTAATGTTG
AATTGATAAATAATACATTAGATTATGAAAAATTCAAATTCTACCTTCAGCAGGATTTTC
TGTATTGTATAGATTGCGCTCGTGCTTTTTTAATTGTTGCAGCTAGAGTTGATGATATTG
AAATGATGAGTAGTTTAATCAATTTGGCACAAGGAGCATTTTATGTTCGAGAACAGTGTA
AAAAATATTTTGAAGATTGTGATCTATCTGATGATCACAAAAAGTCAAGAGCTTGTTCTG
CCTTTACTGACTTTTTCATGAGTGCCGCATATCACAATTCTGTTAATGAAGCTTTAGTAG
CATCTTATTCTTGCTTTAACATATACCAAATCGTTATACGCCATATGGTAAATGAGATAA
CAACTAAAGGGGTTAAAAATAACAAATACAAAGAGTGGATCAACATTTATAGTAGCGAAA
CAGTAAATGCTGTAATTGATGAGGTTACTGATATTACAAATAAGCTATATAAAAAAGCTA
GTGACTGTGAAAAAAAGAGGATGTATGAGTTTTTTAAGAAAGGGCTGGAATTAGAAATAA
TGTTTTGGGATGAGGCATATTACTCTAATATATCTAGCAAAGAATATTAGCAGCGGATTA
TTTACGTTAACTTGATCTTTTATCGGTAACTACAGTGTTCAGTGGCATAATTAGGAGCTG
TTACGGGTCAAATCTTTTAAAGGATATAATTGAGCATCCTTTTAATGTTGAGTTAGCGAA
TAACACCCTAAATATAGAGAACTTCAAATTCTATGCTCAACAAAAGACGTTGTTCTTAGG
TGATTATATTCGTACCACCTTAATTACTGCATCCAAAATGGAAGATTATAGTAGTATTAT
CTCGCTTGCTGAAGTAGCCCAAAGAGTAGTGACTGTTAATAGAATGCTATATGACTACTA
CTTTACTATGTACGGTATAAGTCGCGAAAAGAAATCTCTTGAGTGTTTTAATTTCACTAA
TTTTCTTTTATCCATCTCGCATAGTAATACCTATGAGGCTATGACGGTTTTGTATTCTTG
CATGTTTATATACGAGACTGTCGTTGATAGCATGAAAAATAGATTCAAGAAAAATAATAG
ATATAGGGATTGGTTTAATTTTTGTTACAGTGATTCAGTAAAGTCTGGATGCATTATTTT
GGAAAATATTGTTGATGGATATTGCAGCAGAGCAAGAGAAAACGAAAAGAGCAGAATGCT
TGAGTTGTTTAGAATAACTGCACAATTTGTGTTAGATTTTTTGAACGGTGCATATAATTT
TTCAAGATTCAATCAATTTCCTAAGGAACATTGACAATTTTAAGCTAATTTGTATCCTTA
ATAAGTATTTTTTAAAATGCTATGAAAAGTAAAGAACATGATTTTCATTTAGTGGATCCA
AGCCCTTGGCCAATTGCTGTATCAGCAGCAATTCTTATTCTTGCACTTGGATTAGTTGGC
GCGCTTCATAAACAAATTGTCGGAATGTTTTGTTTAGTTTTGGGAATCTCCGCAGTATCA
GGGGTGCTGTTTTATTGGTGGAGAGATGTAATAAGGGAGGCCATTTATGACAAATGTCAC
ACTGCCATTGTAAAACATGGACTCAAATTTGCAATGTACTTGTTTATTCTCTCGGAGGTC
gtattttttataGTGTTCTTTTGTTCATTCTTTAAAGCCTGGCTTGATCCAGTTTTTTTA
TTTGAGGCGTTTTCTCCTGCAAAAAAAGTTGAATGGCCCCCTGAGGGAATTTTGCCACCT
GATCCGTGGTCACTACCAttcatgaatacattaatattattgctttcTGGtacaacaATT
ACTTGGGCAAATCACTCTTTACTTAAAAATGATAAAAAGAGCATGATTAAAATGCTGTCC
ATAACTATATTGCTTGGAGTTTTTTTTATAATAGTGCAAGCAATAGAGTATCATGAAGCG
AGTTTTTCTCTACAAGAAACAGGAGAAAAGCTTATTTATACATCCAATTTTTATATGATT
ACCGGTTTTCACTGCGCACACGTTATAATAGGAATAATATTTTTATCAGTGTGTTTATTT
AGAGCACGGAAAGGCCAATTTACACTTCAGGACCATTTGTGCTTTGAGTTTGCCTCCTGG
TATTGGCACTTTGTAGATGTAGTCTGGATATTTTTATTTTTGTTTGTCTATTGGTTAAGC
GTTTATTAAGTGGTTAAAATAATAGGTCTAGATCCAGGAATAAGCAAGACTGGGTGGGCC
ATTATCAGCCTGAACGAAAAAAATAATATTGAATTTTTGGGCGGCGGTACCATATCAACT
GATGGTAAATTGGGTACAGGTGAACGCCTACATATAATTTTTGAACAATTAAAGAAAGTA
ATTTCCCTATACTCTCCGAATGAAGCTGCGGTGGAGAAAATTTTTGTTAATAAAAATCCT
AAATCTTCACTAACTTTAGGATATGCAAGAGGGGTTGTAATTTTAGCGTTAAAAATAACA
AAGCTAACTATGAATGAATATGATGCAAACTATGTAAAAAAAAGCATTACCGGAAATGGC
CATGCTGATAAGGATCAGATTATATTTATGGTGAAGCAAATAGTTAAAAATTTGAGTATA
AAATGCCACCATGTTGCTGACGCTCTTGCTGTAGCAATTTGTCATGCTTATACGAAAGGT
TCTTGTTTTGTTGAGTAACTTTTATATGGGATTCAGTTTGAAGATTTCCAGATCTGGAAA
AACTATTTGATTGTATTTATCTTGTCTAACGTTCGTTGCAAAATAATACATGCGGAGATT
TTATCATCTATTTTTTTCGATTTTGTGATTGATATTCCAGTAATTTTTAGTGTATGAGTT
GCGATAGATGTTGAGAAGCTTTCGTCTTGTAAGTATATATTTACTTTATATTTTTTTATT
ATTTtatttgcgaattggattatagttttacaccatttagtttcttgctcgtccattttt
aatggtagtcctattaccattgatccagattcattttctttgaatattctatgCAGATAA
CCTAAATCTTTGCTCATATTTTTTCTGTGATATATGCTATGAGCTGTGGCTATGAGCTGT
GTTTTATCGCTAAATGCTATGCCTATTTGCTTTTCTCCCATGTCAAGGCACATTATGCGT
TTATCTTTTGGAATAGACTTTAGAAACTCATCTGGATTTCTATGTAGCATCTATTAGACT
TCCTTTAAAGTGACCTTACCAAAAAAGTGGAGAGAAAGTTAAGAAAATTTTTTACAAAAA
GAATAATGAATCAAATTGCTCAGGAATGCAATAGACTTCTTGCATAACCCAAACTAAGTA
GAAAAAAGGTATCATCTAAGTAGCTGACACTGGTTTCCATCCAAAAGGGCAGTGCCCCTA
TGATGTCATTCCAGTGCTTGACACTGGAATCCAGACTTTAATTGTTATACTTGTAAATAA
GTCTGGTGAGAATAGACGTTCATCTCAAAATGCAGTATTTTTGTTGAAATAGCTCAACTG
GATTCCAGCGTCACGCGCTGGAATGACACCTTTGTGTTTGCATAGCTGTACGAACATTGT
GAtttgagagcaatctccacaagggaggatgtcattccagtccccagACActggaatcca
ggAAAaaGaatggtgtcatccAAGTAgcTGACACTGGGATCCAGAagacttaaTTTCAAC
CAAATAATAAAGGCTGGATCCCAGTGCTTGGCACTGGAATGACAGCAATCCTACGTCATA
CCGCAATTCATTCGCGGTATCTCGGCCGCTAACAAGTAGCGGGATGACGGTTATCGTTTA
GCTACAAACATTAAGAAATTTACCAAACGAAAAAAAAGGCAAAAGAAGCCCCGTGGTTGG
CTAATTACTTACATTATACTTTCAAGTATGGCGTTTTTTTATTCTAAACACTTAATAACC
GCGATTCAGTTGCTTTTAAACCGCAACTAATCTAAATTATAAACGTTAAGAAATTTACTA
AACAGAAAAAAAGGCAAAAGAAACCCTAGGGTAGCTAGTTATTCACTATCCATTTTTTAA
GTTGGCGTTTTTTTATGttttaaacgctttataagcgcgtttcagcttatgtaggtagaA
gTTTGATAAAGACATAAGGTGCACATAGTGCAAAAAATTAAACATGAGACGCCAGATACG
TGAGTTTTTTTGTCATTTAATCTGTACAGATAAGATAAATAAATAGCTTCAATTTTATGA
TAAGAGGGCTGGCGAAGCTTGTCAAGTAATCTTTTGCATTTAACCCGTTTCTATGGGTAA
AACAATCTGCATACCACTTAGCTAACATGAGTTTTGTTTTGACTTTTTGTGCTAATTTTG
CAGAATATTAAGATTATCATTTAAATAAAATACATGACGAAAGAGGATTGGGAAGCGGTA
ATTGGGCTTGAGGTGCATGCTCAAGTTTcttctaatacgaagctattttctagctcatca
acggaatttggtgctgagcataacactcaagTTTCTCTAGTTGATGCGGCAATGCCAGGT
ACGCTGCCAATACTAAATTATTACTGCATAGAGCAAGCAATACGCACTGGTCTTGCACTT
TCTGCAGAAATTAATAAGTATTCTTACTTTGATCGGAAAAATTATTTTTATCCTGATTTA
CCGCAAGGTTACCAGATAACCCAGTTTTTTGAGCCAATAGTTAAAAATGGTAGAGTATTT
ATCAACGACAATGAAAAGGAAATAAGAATTGCGAGAATTCATTTAGAGCAAGATGCAGGA
AAGAGCGTTCATGAGGAAAGCaaaacttaTgtagatttaaatcgtgcaggggttgctTTA
atggaaattgtttcagaaccagatctccgttcatctgCGGAAgctgcAGaatgcATGAAA
AAATTGAGGCAGATTTTGCGTTACATTGGTTCGTGTGATGGTGATATGGAAAAGGGATCA
CTTCGTTGTGATGCAAATGTTTCTGTCCGCCTAAAAGGCAGTAGTACATTTGGCACTCGT
TGTGAAATAAAAAATCTGAACTCGATACGTTATATTGTGCAAGCTATAGACTATGAAATA
CAAAGACAAATTGAAATTTTAGAAAGTGGAGAAGAAATAAGTCAAGATACCTTATTGTTT
GACGTTGCTTCGGGAAAAACAAAAGTGATGAGAAGCAAAGAGGATGCAAGCGATTATAGA
TACTTCCCTGAGCCTGATTTATTACCTGTTGAGGTAAGCCAGGATAAAATTGATTTAATT
CAATCATCTTTGCCCGAGTTGCCAGATCAAAAAAAGCTGCGATACATTGAGGAATTGGGT
ATCAATGAATACGATGCAAACGTCATTACCTCCGATAAAGCAATTGCTGATTATTTTGAG
GAATTGATAAAAAAACATGATTCAAAGCTCGCCGTTACCTGGTTAACCGTAGAGCTTTTT
GGTCGTTTGAATAAAGCAGGTATTGATATTGTGAGCTCCCCAATCAAAGCAAATGCTTTG
TCCGAACTCTTAGATTTTATCGTTGATGGAACAATCTCTGCTAAACTTGGCAAGCAGGTA
TTCGATAGTATGTTTGAAACTGGCAAACCTGCATCTTTAATTATAGAAGAGCAAGGCCTA
AAACAAATAACCGATAGAGGTCAAATATCAGAAGTTATCGACAAAATCATCAATAACAAC
CAAGATAAAGTTCAAGAATACAAAAGCGGTAAAACAAAGTTATACGGATTCTTTGTCGGC
GAAGTTATGAAACTTACCAAGGGAAAAGCCAGCCCTGATGTCGTGAATTCAATTTTGAGT
GAAAGATTAAGTAATTAGTCACATTTTTTTATTTACATAACAGCACATCTCGTAGATATT
CTCAGATTTACGCTACGATatcTGTATATCATGACATATAACTTTTTTACCATTTGTTGG
TACTATTTTTAAAATTATGTGAGGTTGAGGATGCTTGAAGATCATCCTGTTTAGGGGGCA
AAATGTTCTCGCCATGGtattGACTATCAAGAGTTGTggctcatattattTCTCATGCGT
GTGATGGATAAAAAATGTCCTTTCCGCTTAGCTACAGAATTGAAGTCAGCTGCAGGCTTT
GATGATGTTGTTCTCCAATGTAAGCAAAATAAAACAACAATACATAGGTTTGTGCAAGTC
AAACACAAACAAGATGGAACTGAAAAAATCAGTGTAGGTAGCTTATTAACAAAGAGTGGT
GAGTTTAATTTGTTGAAATACTTTATTGCTTATTTAAAGATCAAAAGTAATGGAAAGTTT
AAGGGTGAGATGAAGTATTTTGCTATTGTTACGAATATTGATTTTGATTTCACAGATTCA
GCACAACATGAAGTGAGAAAGCTGAGAATGATGTCGagtggaaaGaataaagaaaaggaa
ATTTCAGTTATAAGAATAGACAcacaaGATGAGTTTCTGGATGTAGGTGATGGTGTAAGA
TATAAATTTGATAATAGTATTATCTCATACTTGCAGGAAAATAAGGATTTTATAAAGGGT
AAGGTAGGTAGAGAAGTCAGTGATAAAGAAGTCGAAGACTTTTTAAATGAACTAGTGTTT
GCGGTTAATTTGCCCAATGAAAGTCAGCTAAAAGAATTGTTTAAAGGTGAGATGAGTGGT
AGATTGGCCAAAAAGTTTGGCTATGTTGGTGACAATGAAATCTTTTGCAATGACCTTCTG
GAGAAAATATCAGACTGGGTGAAAGATATAAAAGGACGTTTTCTTTCGCCAGAAGAAGGA
AAAGAATTTTTCCAAAAAGTGGAGCTATGGGCCAGCACTCTATGTGGGATAGAACGAGGG
GTAAAGAAAGGGAATAAAGGAATTGATAAAATAGCAAAACAACAGCATAAGGATAGTAAA
ACACTGAATGAAATACATGCAGCTGTAACAGCGCAAAATAACAAGCAAAGACCCCATAAG
AAACCTTATGGTCCTCGTGACAAAAAATCGAAAGCAAGAGAAGAAGGAGATATAGAAGAA
TCAGATGAATTTGATGAAATAGAAGCTTtagaatttgttaaAAGGGCTTTGAATATAGAA
AACAATTTACAGAATAAGGAAATAAAAAAGCTAGCACAGGAACTacaatattcccaattg
gctttaaaactagcggtTACAtataTTAGTGaagaaaatattgtatttaGTCATAGGGGT
AGAAAAAGGATTAGAGTTGGTGGCTATCTGAAAAAGTGTGAAAAGATAGCAGAGAAGCTA
CTTGACTTTAAGTCCGAATATAAAAGTGATCGTTATGCTAAGGCAACTTTCATAACTTGG
AAAATTACAATTGATGCTATAGTGCAAAAAAAATTTAGGCCGGAAGCATTGAGCATTCTC
GAGATAATGGCCTATTTTTCTCCTAATGAGATTTATATAGAAGAAATCTTTTCACAGCAA
GTAGCTAATgataaagaagCGTTGTGGAATGCtgTTGAGTTACTTAATCGATATTCAATG
ATTAAATTAAGGAAAGGAGTAGTAAATATTTACAGACTAGTGCAAAAGGTGACTAGATTA
AAATTACAAGAGAAAGGCCGAGAAGAAGAGGTCTTAAGGAAAGCTCTAGAATTGATAAAC
AGTTATGATGTATTAATAGATAATTCTATTGTTGCATCTGTTTGGGGATATGTGAGTAAG
TATGGTGAGTTAATTGACGAATTTTACTTTAATCCTATTTATGGTAAATGGAAATATACA
CCGttgCATTCACTTGCCGAAAGTGGCAGTTATGAGGCAGTTAGGTGCGtattaacacaT
ATGGAAGAAAAACACCCAGATAAATTTAATTGTGTTGTTAATGCTAGGGATGGATCTGAC
AGCACTCCATTGTGTTCAGCTGTTGAGAGTGGAGGATTGGACATAGTGCAATATTTTATC
AATAAGGGTGCAgatgtcaatgctaagagcagatatggtatcactccgttacatcaggct
gtttatgatggaaGGGTTGATATAGTAGAATACCTTATAGGCaaaggggcggacattaac
gCTAAAGATGAaagtggcttcactgcgttacactgggctactatgatgtatagggttgac
gtggctaaggtactattaaaacataatgcagatgttaatgctaaggataaagatggcgat
acttcgctacatcttgctactaagatgggtagggttgCCGTagctaAGGTACTATTAGAA
CATAATGTAGATGTTAATGTTAAGAACGAACAAAATAGAATTTCGCTGCACTATGTTGCT
AGAAGTGGAAGTATAGAAACGATAGAATGCCTCATTGAAAAAGGTGCCGATGTTAACGCT
AAAGATGAAAATGGCAACACTCCGCTACACTTTGCTGCTATTATGGGAAATTTTGACACG
GCTAGAGTGCTACTAAAACACAATGCAGATGTTGATACTAAGAATAATAGGGGAATGACA
GCATTGCATTATGCCACTGATTTTGATCACCAAGAACTTGTGGAGTTACTTTCAGCTCGT
GATACAAATTCTATTGACGATGGGATGTGTATGGTTGCTTTAGCTAAGACACTATTGAAA
CACACCACAAATGTTAGTGTTAAGAACGAATGCAATAAAACTCCACTGCACCATGCTGCT
AAAATTGGAAGTGAAAAATTAACAAAATACTTCATTAAAGAAGGGGATgATGttaacgct
aaagatgaaaaTGGCAACACTCCGCTACACTTTGCTGCTATTATGGAAAATTTTGACACG
GCTAGAGTGCTACTAAAACGCAAAGCAGATGTTAatgcTAAGAATAATAGGggaatgACA
GCATTACATTATGCCACTGATTTTGATCATAGGGATCTTGTGGAATGGCTTTTAGCTCAT
GGTGCATCCATCCTGTGACTACTGAAATTTTGCATTTAATTTATAGCTCCGCTTCTATCA
GGGCATAGGATGACAGAAGTGGGCTTTAATGGCTGTAGTACTATAGCTGTTATACTCCaa
aagtaagTAttagaTAtaacaaatagaagAAATTAGATAgAATGATTAAAGGGGCAAGGG
TATAAAGGTTTAACTTAAAATAACCTGATAAAATTTGAATCACACTtccaagtgctggca
cccatgaaagtaatgtaactgcacaaatcagtAgattttttacGATTTTTGGTGTTTTAT
GCTCGTTCTCTAGTTTGCGGTATGATTTTCGTATAGAGATTGTTATTCTACCTAAATACC
AGTTAACTATTCCACCAAGGCTTGATCCTAGTACTCCAAAAAATAACATCAGTAGTGGAG
TGTGATACGACCTGAAATAAAGCATGGTattgaacacaaaaccttgATGTATggGTAAGa
ctaatgatgatactagactatctgtgaataacagaaagtaattttccatatgagttTACC
AGGTTGTTGTACCATCTTCATTGTCAGAAATTGTAATCCCCATTTGTTTCAACTGATCCC
TTATTTTGTCTGCAGTATCGTAATTTTTATTTTTTTTTGCAATTTTTCTTAAGTCTATCA
ACCTTTCTATTTCTTGatgatttacATCCACAGCAAACCACTTTTCATAACTTGACTCAA
GAAGACCAATAAATCTGGCACTCTTAACAAAACTCTCAGTTAATTTTAGCTTTTCACTTT
CATTACTCATTttgttaattTTTGCAGCCATTTCATgtaATATAGCTAGAGCTTCAGGAA
TGTTTAAGTCGTTTTTTAAAGCGTCTATAAAATCTTTAGAAATCTCTGCGTTACTTTCAT
CAataTTTATtgtatCTAAaccAcgtgatAGCCGATAAAATTTATTTAAGGTTTCCTGTG
cgtcagAAATAACGTTTTCTGTCCAATCAAGTGGTTTTCTGTAGTGAGTTTTGAGCAGTG
CATAGCGTATTACTTCACCCTTTATTccACTATCTAGCAAATCTCTtactttgactatat
taaataaggacttgctcattttctcttcatttactgtaagaaaaccgttatgtatccagt
attttgcaaacattgatccagcaaatgCAGACTTACTCTGtgcaatttcattttcatGGT
GAggaaattgTAAATCTATGCCGCCACCATGAATATCAAAATCTTTGCCAAGGTAAGCAT
ATGACATTGCTGAGCATTCTATATGCCATCCAGGTCTGCCCTCTCCCCATgggctatTCc
aATAACTTGAAAGTTTGTAGTCAATATCATTTGCAGGCTTCCACAGCACAAAATCTCCCG
GGTGCTTTTTATTTTCATTAACTTCAACTCTGCTACCTGGAACCAATTCATCAGTTTTTT
TTCctgataaagcaccatattcatggtaagattctatattaaaatacacatgtttgtcag
attcataagcgtggcctgattgcagcaaatgttcaattaattttatAATataatctacgT
TTTTCGTTGCTTTTGGCTCGTGTGTTGGCTCTGCACAATTTATGCTTCTCATATCTTCAT
GAAAAGCCTTGGTGTAATATGTGCTGATACTTTCTATGTtgctatttttttcacttgctg
cattaattatcttatcatcaatgtcggttATGTTACGCACATAGGTAACTTTGCCATAAC
AAAACTTAAGTAGCTGAAATAACACATCATACACAACAACAGACCGTGCATTGCCTATAT
GTGCTGTGTCATATACtgttggtccgcaaACAtacatttTCACATGATCTTTATCGAtag
gtgtaaaaagctcctttttttttgttaaggtgttgtaaagcctaaccatatacgaagctt
ttgagaaaagaaaatgccccaatgataagttgtggccctttgactactacaacaagagta
agcaatagcccacacaatgatattaaaactcccaatatggatagaaacccatcTTTACTC
ATAATGCCAAGCGAAATAagagtcgtaccaattgcaggaatgaagttagtaagaggcaat
ggaagagctatcgataatgcagaaagcaacattacaaaagctaaaatcttttcaccgggc
ccatagaaaataaaagacattcttggtttcatgaacttttctattttttttaatgctgga
gaagttttctctaccacaaaagctagtgttgaacgctgaaaagaccttctttccaaccaa
tgcggcatccaaggagaatcaaatccaaATAGAAGCTGCAGTGAGAATAAGATTAAAGGT
ATAGAAAGAATAGTTGTATAACCAGGTGGAACCGGTATAGGCACCGATAGCGGCAAGGAG
AAGATGATTATTAAAATACCAAAACCACGCTCATGCAAAGCTGTTTTAATGTCAAACAAA
GTTACTTTATCGCTATCATTGTTATTGGTATCTGCAACTTCTTTTAGAATATCAGAAGCT
AATTTATCACTTTTAGTCAACTTATCATTTTTTGACACGAAAAACCTTTGATAAAAATaA
TTcTtaacaCAATTATTGTTTTATTTCAATATgcattaTTCATTTTGCGCTAGTAATTCG
TTCTTTTGTTAAAGTGTTGTAAAGCTTTTAAGAAGAGAAAGTGCTCCGGTTATAAGTTGT
GGTCCTTTGACTATTACAACAAGAGTAAGCAACAACGCGcacaatgatactAAAACTCCC
AATATGGATAGAAACCCGTCtttactcataatgctaagtgaaataagagttgtgccaatt
gcaggaaggaaGTGAGTAAAAGGTAATGGAAGAGCTATTATTATTGCACAAagcaACATC
ATAAAAGCCAGAATCTTCTCACCAGGCCCATAGAAAATGAAAGACAGTCTTGGCTTCATG
AATTTTTCTATTTTTTCTAATACAGGGGAAGTTTTCTCTACCACAAGAGCTAGTGTTGAA
CGCTGAAAAGATCTTCTTTCTAGCCAACTGGGCATCCAAGGAGAATCAAATCCAAATAGA
AGCTGCAGTGAGAATAAGATTAAAGGTATAGAAAGAATAGTTGTATAACCAGGTGGAACC
GGTATAGGCACCGATAGCGGTAAGGAGAAGATGATTATTAAAATACCAAAACCGCGCTCA
TGCAAAgctgttttaatgtcaaacaaagttactttattgctatcattgttattggtatct
gcaacctcttttagaatatcagaagctagttttttatctttagttagtttctcacttttt
tgcacaattatcctttaatAAAATATTCCTCTTAagctaacatagttgttgctgtatttc
aatatttgttATTTATTTCAtaccaacactTCATCTCTTtCATTCTTTAACCTGactaag
tTTTTAAACAGATGACATGCACTAAGGTGCATGTCACGAAGTATGAGGACGCTAACGATC
TGGTTCATTAGACGATAATTtttctgagtccttaagctcctgtttaaggtttttgatgcc
ttttcctaaatcacccataacttGCGGTAATCTGCCTGCACCAAACAGAACTAAAATTAT
TATTAAGACTAGAAACAATTGCCATGGTCCTAAACTCATTTTCACCTCCATTTAAAATAT
TGACCTTTAAATATTAAAACTTGACTGAAGTCAAGTAACACATAGATTATATCACCTTTA
TTTAATTATAAATCAAGGTTTTTTAATTATTTTATAACAATCCCAAACTAGATTATTTTC
TTGCAGCGAATAAGTGGAAACTtTTCGCTTAACTGTagagtAGAAGAGAGCtcactaaaa
aactttgctagcgtatcatctttaggcttatgGTAtatatcgctagaaactcctgattga
ataattttaccatttttcattacgtagataaaatctgcaactttcAatgcttcttgcggg
tcATGAGTTACCattagcacagggatatttttacttctaAAAAGGGACAATATATGTtgt
cttattcggcacttgagcagtatatctaaattagaaaatggttcatctaacaacacaaca
tcagggttttgtgccatcactcttgctattgcaactaattgttgctgtcctccagataag
gcgttagggtacatattttcaTATTTTTctaTATTGAGTAACTTCAAGATTTCCAATGCA
ATTAGGTGCTTTTCTCTCTTGGAAGAGCTGCGGATAGCAAAGGTTATATTTTCTACTACT
GTTTTATGAGGAAATAATGCAGAATGCTGAaaaatcaatccgatatttctATGCTCTATA
GCGACTGatgccttattacttgcaactaacctatcatttataaaaatagttccagatttt
ggattttctatccccgcaattaatttcaaaattgttgacttgccacagccagaatgcccc
aataaacatgcaacatttCCTttctttactttaatgtttatattgcttaaagcaaagtcg
ttttgATtgttatagaaataaccaatattgtTAACTAGCATTAATCTTACTTAAACCAtg
ttattaaatataatagcaTTATACTCAAGAAGTAcagaaatgttttttgtcgtcataaat
tggttatgcaagaaatctagaaaagaaaggattttttgctataactttacatgaatggta
ggaaatacgggactatagctcagcaggatagagcgttGgactcctaatctgaaggtcgtg
cgttcgaatcgcactagtcccaccacattgcttcacaaaTTTTATGgagattttttttca
caaatacgcacacctttttttgcggttTTAAGATATAAATTCCCTAATAATAAAACGGGT
TTTGTGTCATTCCAGTACTCCTCTCTTATAATTCACGTATTTAAGAATGACTTCTGCTAA
ACCTTTACTAATTCCAGGTACGTTTTGAATTTCAGCCAGAGAAGCTCTGCTTATATTTTT
CACTGAACCAAAATAAGACATCAACGCTTTTTTTCTTTTGTTGCCAATGCCGGGTATTTT
GCTTAATTGTGAAACTATAAACTGTTTATCgcgtttttttctatgtgaagttatcgcaaa
acggtgggcttcattacgcagcgattgtaagtaaagcatgactttgctgtcatttgccag
actgaATTCTTCCCTGCCCAGCATATAAAATCTTTCATTTCCTGCGTTACGATCAGGACC
TTTTGCCATACAAGCAAAAGGAACGTTTATATTCAATACTTCCAGTACATTCTgtaCTAT
GGAAACATGTCCTGGTCCACCATCAATCAGTAAAAAATCAGGTATTATGCCTTTTATATT
gccggagaaacGTCtggttagcacttccctcatcattttatagtcatcgcctgaaaattt
ttcctttatagtaaattttctgtactcactctttaaaaaACCCTCCTGCCCtgcaacaat
cATCACACCAATTTGCTGGCTTCCAGAaataTGGCTattATCATAAACCTCGATACGCTT
TGGAATGTTTGGTAACAAGAAGATTTTGCTAAGCTCCTCAAGCTTTTCTAGGTTATTTCT
ATAATCGATAAgcttctgctctaaGctatgctGagagttatcataaacaaatttcAATAA
ATcacgctcttttTTATTCTTTGCATGCAGAACTTTTactggCTTTTGAGCAACCTTATA
TAGTGCTTGTTCTATAATTTCCTTATCCACAATagaatctggaacgtaaatttgtattgg
aggtatgttagctgaatTATAAaaattgaccaaaaaggtggataaaatttcatcatttga
gtgatcaccacagttctcggcaaaGtaaggagtgctgCCGTAGTTGTCTTTATTTCTaAA
CGATAACACacTAATACATGCTAGATCCTCTTCACGTACAATACTGAAGAAATCTGCATC
TTTTtcaaaaGAAAAATccgtgtgctgtatttgaatttgctcaagaaactttacccgatc
tctatatatagcagcaagctcatagttttcttcactgctgcactttctcattgtgaaaag
taactgtTCTTTCACTTCCTTATTTCTTCCAAGCAATGTATTTCGTGCCTGTTTTactga
TTGGCAGTAGTCGTcttTTGTgATTTTGTTTATGCATGGTGCTGAGCAGCGCTTAATTTG
atattcaatacatggtctttttgttgaggaaaagtattgatctgaacatactcttaggag
aaaagctttttgcaatgacaatatagtttgcttaacagcagcggcagatgtaaagggacc
ataataatgaaactcattTTTCTtaaatTTGCCTCTATATTtTGCTATTCTTGGATAATC
GTGCTTGGAAATTGTTATATAAGGATAAAATTTTCCATCCTTGAGCACAATATTATAAAG
TGGTTTCAaTGATTTTATTAGCtgtgcTTCAagaagcagtgcttcgatttcattctcagt
gatgaatatttcaaccttaatAACCTGtaAGAGCATAACTCTAATTCGTTCAGAAAGGTT
TTCGAATTGAAGGTAGTCGGATAACCTTGACTTTAAGTTTTTTGCTTTTCCAACATATAA
AACTTTATTCTtatctccaaccatcttatacacgccacaggattgtggagatgatttgat
ttgttctttatattgcctgagcatttatccattgtttaacctgtatgaggttaaaatctg
ctactaaatgaaagatggaaactacattttcaagcaaagataatctgtttcttctcagct
tatcagaatcacagttaatctttatactgtccataaacttattGATAAACggagcaaaac
tagcaagttcatcaagtgctacattaaagtggttattttttatcgcttgttttATgtttt
tacaagcagttatagcacaatttgatagcgcaatttcttcactttcaatcaaaaacctct
taccgtaagaTGCACTATAAgtagtgccatcacttttccttgcttTGCTcatcatgttac
tgactcttttgtaagtgcttagaatttgttcaccttctggagtactaagataacgatcca
atataacagttcgcttttctgctgtcagcagatcattaatatcgattttatatagtattg
aatctacaacatcttgccttatatctctATTTTTTAAAATAACCTTGAATCTTTctaagc
aAAATctAAATactagttctgaaatttgttttctattcggcttatcaactgacgctgtat
ttttattaaatagaagccttgaatataaagatactgacttgtctatcattagcctaattg
gaacatgcaaattattttcaagtattgtcctaattataccaattgtcattctccgcaaac
caaattgatcatacgaacCAGAGATTTTCTCACCTGCTGCAATtaaaccaactaagctat
ccactttgtctgcaattgacacagcaattgcagaaggagatttaggacactcctgctctg
gcccgattggcttataatgctcagttatagctTCCACTACTTCTTTATCTTCTTGAAAAt
aagaagcatAATATCCACCCATTACTCCTTGTAATTCTGGAAACTCTCTGACTATCGAtg
ttgccaaatcagcttttgccaaatatgcagcacattcaacttttaTCAGCGAagcatgtG
GAATAAATATAGCTATATACTTTGACAGAGCCGTAATACGCTTCACCTTTTCCCCCACGC
TGCCAAGTGAAGCATGAAATAATATCGAACCTAATTTTTTGACATAATAATCTAGATTTT
CCTTTTTATCTTGAGATATTAAAAATTGGGCATCAGCAAGACGTGCTTCTAATATTCTTT
cgTGCCCTTTAACAACTTCACCATTGTTGACGTTGACAACagtgacaaagtgtgaaattc
tctttccattacttaaagcaaggtatttttgttgtgtattaactatactaagtattactt
ccttcggtaatccaaatgacttttcTTGATTCACTTCACCAAACAGTACGATTGGCCACT
CTATAAGCCCTGTCAATTCATTTAGTAAATAATCATTTTTCTCAAGTTGTAAATTCTGCT
CTTTTGTGaatttattaatctgatctagtataaattgctttcttttgtccatttggagaa
ttacactgtttttttctagcaattcaaaatagtctttaggtgctttaacagttaacGCTG
TACCACTTGAGAGAAATCGATGGCCATATGTTGTGTTAGATGCTGTGATCCCTGCAAAAG
ACACAggtattatttcgtcatttaaaatgcataaaatgtttttgattggcctaacccacc
tttcttttccttcgccccatctcatgctcttcaaccAagaaaagtTTTTGAGCATTTCCT
CCAGTTGATTTTTGAGGaattctctgatgttaaATGAGCAGCTTTCTCTTTTAATGAAGT
AAAAATCCTCATTATTTACTTTTCGAACGAGCAAATCTTCTTCATTTTTCTGATATTTTC
TTAAAAAACCTTCGATAGCACTTTTTGGTGCGTTAATGTTTGGTCCCTTAACTTCGTTAT
TGGAATCCTTTAGCTCCAAAGCATTTATGTTGTCGACAaatagggtaatgcgacgtgccg
ttataaaaacctccattgatgtaaattttacattatttttgttaaaaacattgGCAATAC
AGCTTttaacttgagttgcaaCTACATTCTGCATTCTcggtGGTATTTCttctGAAAGGC
ACTCAAATAATAACTGCAACGACATACGCtatttactcatgtacaattcacaacattttT
TtGTTAGCTctctaactttaccaatataagctGtacgttcATTCacacCAAGcacacctc
ttgcatcaagcaGATTAAGTAGGTGACTAGTtttaatacattggtcataggctgccattg
gtagctccttttcaataaggaacttacacaatttttccgtatcttcgaattgctgctgta
ccactttagtatcataataatctaacgctagataagaaaattcatattctctttgtttaa
aaatatctccgtaagttacaccgttatcgttccaaattatatcataaacattatctacac
cttgTATGCACATTGCTAAACGTtccAACCCATATGCCACCTCAccaggaatcatcttgc
agtcaatcCCTCCAACTTGCTGTATATAAGTAAGCTGtgtTACTTCCATTCCATTGCATG
TAACTTCCCATCCAAGTCCTGATGCACCAACGCTCGGATTTTCCCAATCATCTTCAACAA
ACTTAATATCATATTTTTCTGTAGATATGCCAAGAACTTTTAAGCTATCTAAATAGACGT
CTTGTAAATtattaccagatggctttaTTATAACTTGATATTGGTGATGTTGATAcaaac
gattaggattATCactatagcgTccatctgctggcctaattactggttGTAGATATGCAA
TTTTTGCCGGTTTTGTATCAATTGCAGACATAATTGTTGCAGGATGTAATGTGCCAGCAC
CAACTTCAGATGTGTATGGGTGAAGTATAACACATCCTTCACTAGCCCAAAAATCTTGTA
ACTCTTTTATTATACTTTGTAAGTTCACACAAATTGTACACTTTTTATACTAAATATATA
AATAAATAAGTACTATTCAATACCTATTTTTTTAACAGTATCATGTAAATaatcacctaa
aactgctgaactttccctcacatactgaattatgcttttatttaggacaattgcatcatg
catagttaaatcgcagaatataaatgctgttaaatacagtaaaatcaccgcataaaatgt
gtgaaaaatcccctcaaatgtaattgacattgcattattatagctgagctgtattGAACT
TATTGGCCATGGtttTATCACTTCTACGACATTAAAAAATACGTAAGGTATCATAAGAAA
AAAGAAAAAGTGCATAAAATCAttaaaccaaaatgggcattGAAAcatctgcttacatat
attcccatagagtttacttacagcataataaatcgacatcattgccggcattgaaagtgc
tacagtcagtacttgccctgacgctatttgtattactattttttcaccactgtttgctga
agggtcttgagcatgaaaaataaatattccaattaattgcattactaacataactattgc
caattttgtaaaaacagcagctacaactattcctgagtctggcattttatatagtaagta
ttcgcctccatatgtaagaattaatataacatcgacaataaataatattaaaaaagaaga
ccaatagttctgccaacttGGTAAATATCctattcctAAAAGAGAGCTTACTGTTTTAGC
AGGAAAAACCTTGCCTAGCATCTTTCCCAAAAATTTAAAAAAAATCCCCATGTTCTAAGT
AACACTTGGTTTATATTATTTATAATACTGTATTGTAACGGACTTATCAACAACTTAAAA
TATGTATTGGAAAACTTTAAGTAATATGCAGCAACAGTAGAAGAACGTGCGCCAAAGATT
TAATAATTTTatagggctTATGCACTTAAATTTTTTGCAATATCaAGTGCAGCGTAAGTG
AatattGCACTTGCACCCGCACGTTTGAAACCAATCAAAGATTCATAAATCACCttgTCA
TAATCTAGCCAGCCATTATTTGCAGCAGCTTTTATCATTGCGTACTCACCGCTTACTTGG
TAAGCAAAAATCGGAAAATTAAACTTATCACTTGCTGTTTTGATAATATCTAAATATGGC
ATAcctggtttaatcataataaaatctgcaccttcatttatatCCATTTCAATTTCGCAC
ATTGCTTCGTGCGCATTTTTATAATCCATTTGATAACCACTTTTGTCTATAGAATGTGAT
AGCCCACATGAACCAACGACTTGCCTGAATGGAGCATAGAAGCTAGAGCAGTATTTCACT
GCATAAGATAATATTAATACGTCTTGAAAGTTGTtatcatctaatgattttctgattctt
cctactctaccatccatcatatcagaaggagcaactatatcacatcctgccttcgctaaa
gcaagtgcttgcttacacagtactgatatagtttcatcgttttctacatccatcTGATTA
TctttTAAAAtgccgtcatggccatgaatagtgtatggatccagtgcaacgtCTGCAATA
ATACCAATTTCAGGTACCTTTAATTTTACAGCACAAATTGCTCTGCAGATTAAGTTGTCA
GAATTATATGCTTCTTCAGCGTTTTCAGATTTTAGTTTACTATcaactaCAgGaaaaatt
gcaacagcattaattcctaaatctttagcttccttaactatagacactaatccatctatt
gaataacattttacgcctggtaagccagaaattggttcagttgtttcttctctgtcatga
acaaacagaggaagaaccagatcatttactgataaactattttcacttgttaaattgcga
acccatttgctcgagcgcctgcgtcttaatcttgtatttggaaaattaaacattggatcc
aggcaagttcccagtaaagagcAACACccctgaaatgagtatcacccaaagcaccgatat
tggtagaaatactttccaaccaaggcgcattaGCTGATCATATCGATAACGAGGTATtgt
tgctctaatccaaataAATATAAACAAAAGTATAACTATTTTCAAAACGAACCAAATTAA
ACCTGGAATTTTGTAAAGTAAACTGAACTCCAGCGGCGGATACCATCCTcctagaaagaa
tatcgtcatcatagcacttgctagaatcatatttgcatattctccaagaaaaaagagggc
aaaaggCATGGATGAATATTCAACGTTATATCCAGAGACAAGCTCTGCTTCAGCTTCTGG
TAAATCAAATGGGTGACGATTAGTTTCTgcaAGCAAAGAAAtaaaaaatattattcctat
aggcattagtagcaaatcaacccaaaatggcatattgtgtttcgctaccaccatctctcc
aagatttaatgttccagtggtaataacgaCTGCAGCAactATtaagcctattgaaacttc
atatgaaatcatctgagcagccgaccGTATAGCGCCAAGGAATGCATAATTGGAGTTGCT
TGACCAGCCTGCAATAATCACGCCGTATACTCCCAGCGACGATATAGCTAGCACGTAAAG
CACTCCAACATTAATATTTGCTATAACCTTAGGAATAATTACTTGCTGGCCATTTTCTAC
AATTACTTCAGCACCAAACGgtataactgcccaggcaattaatgccaagataaaggtaag
cattggagccataatgaacagtatggtgctcgctctaaatggtattatcggcTCtttaat
cagtagcttaataGCATCTGCaaaTggctgcaatagcccaaaaggtccaactacactcgg
GCCGTGCCTTAGTTGAATTGCAGCAAGGACCTTACGCTCAAAGTATGTCAAATATGCAAC
TGAAAGTAGTAGCGGTACTAAAATAAATAAAATATTAACTAGTGTGTTCATAAaaagctt
tagtaCAATCTGCCATTATTTTTGAAGCGCGACTTATTGAATCCGTCATATAAAAATTAC
ACTCCTTTAAAGTAAAAGGTGTATCACTTAAATTTATTTTACCATTGCTAATTGGCACCC
ATGTGTTTTTTATCACTTGATCAGCATTTCTAAACTGTGGACCGATAGTATCTAATTTTT
TTCTCACGTCAAATAAACTATCatatggtaaggagagatcCAAATATTGCgagagaTTTT
TAAtaattaaCCAGTCCTCCTTTGCTTCACCTGGAGGAAATACAGCTAAATTTGTTCTTT
GCACTCGAccttcagtgtttacataagttgcatatttttctgtatatgcagcaccaggca
agataacatctgccacatgtgcacccttatcaccgtgatgaccttgataaattacaaatg
tgttttctaactttgatgtgtcaatttcatCTgcACCAAGAAGATAAACAACTTCTATTT
TACCACtTTCTGCATGTTCCAATATTTGATTAATATCCCTTTCGCCTTTTTTAGGAACAA
ACCCAATATCTAGCCCACCAACTCTTGCTGCAGCTTTATGCAGCACATTAAAGCCATTCc
AGTCATCTCTGACCATGTTAAATTCTTCTGCAATTTTGCCAGCTAGAATTAGAATTGATT
CAGAATCGTCTCTTACTAATGCATCTTGACCGATAATCAGCATAGGGCTCTGAGCAGCAC
TCAGCAGCTTACAGAACTTATGATTTCCATTTGCTATTTCACTCAAAATATCAGGATTAT
CGCCCAATTTCTCAACATGATACAAATATTCAATGttaggaccaacacttgcaacaggaa
agttgccctgtaaatatctctttctcaatcttacgttaatgatcggtgcttctatccttg
ggtttgtatttataagcagacacAAATCCGCattctctaTACCTTCAATAGTGGTATTGA
ACACATACGATCCACGATTATTTGGTATAAGTTTTGCACCATCCTGCCTGCAATCTATAT
TTCccgagccgagCTTCTGcatcatttctttaagtagaagcatagactcacaatctgctA
AATCacctgCAATTGCAGCTATTTTATTTGATTTTGTATTCTTTAATTTCTTTGCAGCAA
CAGTTAATGCCTCATTCCAATCAACTGGGGCTAATTTACCATCTTTTTTTATATAAGGTC
GATCAAGACGCTGAACTTTTAGTCCATCATAGGCAAAGCGGGTTTTATCTGATATCCATT
CTTCATTTACCTCTTCGCTCAGCCTTGGTAATATCCTCATAACCTCCGGGCCACGATAAT
CAACTCTAATTGCGCTACCCACAGCATCTAGCACATCTATAGTCTCACAATGTGATAGCT
CCCATGGACGCGCTGTAAAGGAGTAAGGCTTTGAAGTTAAAGCTCCTACCGGGCAGAGAT
CTATGATATTTCCGGATAATTCAGAACTAATATGCCTTTTTATGTAAGTGCTAATCTCTA
CATTTTCTCCCCTCCCGATTCCTCCAAGTTCATTTGTACCTGCAACATCAGACAAAAATC
TAACACACCGAGTGCAATGAATGCATCGATTCATCGCGGTCTCAATCAGTGGTCCGAAGT
GTTTTTTTGGCACAGCCCTCTTATGCTCATCAAGTCTGCTGGTTCCTTTCCCATAAGCCA
TCGTGATATCTTGCAAATCGCATTCACCACCCTGATCGCAAATTGGGCAATCAAGCGGGT
GGTTAATTAGCAAAAACtcaagcACACCTTCACGTGCTTTTTTAACCTTAGGGGTATCAG
TGTGAATAACCATCCCTTCTGCAACTGGCATTGCACAAGAGGCTACTGGTTTTGGAGGTC
CACCCTCCACTTCAACCAAACACATTCTGCAATTACCAGCAATTGCTAAACGCTCATGAT
AACAAAAACGTGGAATTTCAACGCCCACGACTTCACAAGCTTGAATTATAGTGAGCCCAT
GCTCTACTTCACATTCCTTAGAATTAATAGTAACTTTAACCACAACTATTATACAGCTTC
CCACTTTATAGGATTGCCGCTTACCTCATCTTCAACCAGATTGCCGTTGTCATATTGAGC
AGACATATAATTCATGCGCGAATCACGATCTATATATCTAACAGGTTTTAcCGGTTTATC
TTTATACATTttttgctcagctttcttacgctgagtagggttatttttactagctgtctt
tgctttcccacctgctgccatataaactcctaaaaacttttcattctattttaacactta
agtatatagcgtcaatatttaataactttaaaatttcaatagatctcttattataatcat
tttacaatcattgtttaaataaaaagttaccccttgatgccattccagcgcatgacgcac
agctgtacgaacattgcaatttgcaggcaATTTGcgtggcagattcaagtagctgaCAct
ggtttccatccaagacagcagtagccctttcggtgttatttcagtgcttgacactgaaat
ccaggattttgattggatacTGAGTTGGTAAGCATAAAAGTGTAGCTAACGCGAGCTCTA
CGTCATACCGCGATTTATTCGCGGTATCTCAAAGCATAGATCCCGCTGCGGGATGACGAT
TGTCGTTTAGctataaacattaagaaatttaccaaacgaaaaAaaaggcaaaAGAAGCCC
TGGGGTTATTATCCGCTTTAAAAtattggcgttttttatgttttaaacgcttgacaagca
agattaagctgcttttaattgcaactaacttacgctgcaaatgtttaagaaatttactaa
gcagaaaaaaagacaaagaatccccgagttagctagtcttttactatctctgtcgagtat
tggcattttttgatgtcttgtaacgctttataagcgcgttcagcttatttagataaaaat
ctagatgtagatgaagttttgtaaagacatacagtatctATATACTGCAAAAAATTGAAC
ATAAGACGCCGATACATTAAGTAATCCTTACCTTTTAATCTGCAGATTGGCGAAAGCAAA
TACAATAGCTTCAATTTTATGATAAGGGGGCTGGCGGAGTTTGTCAAGGAAGTTTTTTCG
TTTCTAACGATTGTTAACAtgctGCaaaaaactatgcAAGAGGTCTAccactttattagg
tatttgtgcaGTTATTGGTGTTATCAAGATACTCCCTAATCTTCTTCAAGTCCTCCCAGG
CTAAACGTTTTTGTGCCGGTTGgcgAAGTAGGTAAGCTGGATGAAATATAgCGGCTGTGG
TgattGAATTGGACAAATATTGGTTAGTGTACGTATGAAATCTAccacgcaaattcgata
tagtttttgtgctgtcaagaaggctatAACATGCGATTCCCCCGACCAAAATTAAAATTT
GTGGTGAAGCTAGTGCAACGTGTTTTTCGACAAATGGTCTGCACATATCAAGCTCTAGGT
CGGTTGGCTTTCTATTGCCAGGTGGACGCCAAAATACAGTATTGCTTATGTATACCTTAg
tgcgatcaagattGATTGCATTTAACATTTTATCGAGCAACATTCCACTTGCAccacaaa
atggtatgccttgaaggtcttcatttgctcctggagcttcaccaacgagcataacttttg
cgtttggattaccatcggaaaagacagtattagttgcagttttttttatctcacaacctt
caaatgattcaactgcacttcttagttcatccacACTATTACATTTGCTTGCAAGTTTCC
TTGCttcgattatccagtcacttggaaacatgtcttttccatctttagtgtcaccccagc
gcgtatctgcatctttcttcttggtcccagtttggataacagagggttgtacactctctt
tgctctccaattttttttcctcttcacccTCTGTTAGTGTGCAATCaacgcccacttcat
ggtaaaattttaataattctaggtcttTATTGCTCATAATGCTTTTTAACCTtttgtgct
tttttcatggccatatcATACTTTAATTTAGATAAATGTCTAATATATaatatGCCGTTt
aaGTGATctaattcatgctgaatacaccttgcaagccaaccactagcttttagtgtttgt
tcttcattatctaagtctttatattttacagttagatactttggacgcttaatttcatga
ctttgctctggaattgaaaggcatccttccttgagaattacttgttcatcggataattct
gtaatctcaggattaatcatgtaaaatttgccagttgAGCCATATCCTGCTGGCTCATTT
TCAATCGTTTCTAGCTGAATATCCATAACAAAAATTCTCTTTAACACTCCAACTTGCACT
GCAGCAAGGCCAAGACCTTCTGCATCATACATAGTTTCGAACATGTCGTTTACTAATTCT
TTAATTttatcgtttatatctgttacttCACTGGcacgTGTGATTAGTCTTTcatcaggg
gcaattacaattggtaatatGgacataaaaattataattcTATGTTTTGCTTTTCCTTTT
GTCCAGAATTTagtgtaTattaaaaTgttgctatatctataatagAAATATAAATTATTa
aaggaagctacaatttaaatgaaattgcgtaataaggttaactaatgtactctgcagtaa
tagcaaaaccaaagagaaatgtttttgctgttttagacataggtacaacaAAGATTATTT
GTCTAATCGTTAAGATAAATGGCAACTTCAGCTATAAAGTAACAGGAACGGGTTATAAGA
TTGCAGAAGGTGTAAACGGTGGATCAATAActaatgtaaaacacgcaaattaCTCCATCT
CATCAACTATAGGTTTAGCTGAACAAGTATCAGAAGAAACCATAGATCAGATATATGTGA
ACATTGCTGGATGTGGCATCTCATCTTTCAATGTACATAATGAAATTATTGCAGCTAACC
ATGAGATTTCTGAGCGTGATATAAGACGTGTAGTTTTTCAAACATTTGAGAAATATATTG
AAGACAATgttatcattcacaatataccactaaaATATCACTTAGATGACATGACTGACA
TAAAAGAAGTTGGTGGATTGTACGGAAAAAGACTATCTGCTGATGTTAATGTTGTCACTG
CTTCGCGTCCAGCGCTTACCAATATTGAAAACTGTATTACCAATAATGGTGGATTAAATA
TGGCAGGTTGTATTGCTTCTGCATATTCTGCAGGTCTTGCCTGTCTGAGTGGAGATGAAA
AAGAGCTCGGGACTGCTATTGTTGATATAGGCGGTGGGTGCACTGCAATTGGAATTTTCA
AAAGAGGGAAACTTGTGTATGCAAGCAGCGTTccaattgGTGGTGTTCATATCACTCGAG
ATATTGCTTACGGGCTATGCACAagcATAGAACGTGCAGAGTATATAAAAATACTGTATG
GCAGCACTATCGTAACTTCAATAGATGAGAATGAGTACATTACAATGCAAAACAACGAAA
ATGATGAACCTACTCAAGTATTCAAATCTGAGCTTATTAACATCATAAGACCAAGAGTTG
AAGAAATACTTGAAATGGTAAGAGAGCAATTTCAAGAGCAGAAAGATCCAATTAATAAAG
TAGTGATCACAGGTGGAACTAGTCAACTCACAAGCATGAAGGAAATTGCAGGCTATATAT
TCAATAAGCAAGTTCGAATTGGGTGCCCTGAGTCTTGTAGCGGTCTTGATGGCGAATATG
ATAAaaatcctgtattttctgctgcTATAGGCTCTATAAAGCTAATAGTTGACActtttt
atAAAAATAATTCTGGTATTTTAGGTCAGgatggtaAAATGAGTAAATTGTATAATTGGG
TTAAATCAAAAGTTacagtctagatttctgttttaccacctttcatacaaatGACTTGAC
ACTAggatccATAGGActtatttttataatatgtaaaattattatgtTTATGTGCTTGCG
AGTAAACGTACCAATTACAATAAGACATGGAAAATATGAACATAACTATACACTCACAAG
AAGATTTTGAATTTATGCGCAAGGCTGGCAGGCTTGCTGCTGAAACTCTTGATTTCATTG
CACCGTACGTAAAGGTAGGGGTGACAACTAATGAATTAAATGATCTATGCCATGACTTTA
TAATTAATGCAGGTGCAATTCCAGCACCACTAAATTATAGGGGGTATCCAAAATCAATCT
gcacctcaaaaaatgccgttgtgtgccatggtgttcctgATGATACACCGCTTAAAGATG
GGGATATTTTGAATATTGACGTTACGGTGATTTTAAATGGCTGGCatggtgatacaagtc
gCATGTTTTgggttGGCaAgcCATCAATAaaagcaaaacgtttatgtgacgctacttata
atgcgttgatggaagcaatcaaacaagttaagcccggcaataagttaaatgaaatagggc
ttgctatagagaaatatattagagattttggatattctatcgtacgcagctactgcggac
atggtatagGAAAAGTCTTTcatgctccaCCAAATGTAGCGCATTTCTATGATCAAGATG
AAGATCTTGTCTTAAAGGAAGGTATGTTTTTTACAATAGAGCCAATGATTAATGCTGGAA
AACATGAGACTCTGCTCAGTAAACTCGATGACTGGACAGTAACAACACGCGATCTTTCAC
TTTCTGCTCAATTTGAGCATACACTTGGAGTAACAAAGGATGGTGCTGAAATATTCACAT
TATCACCTAAGAATTGGCATTTCCCACCTTATAATTAGATTTTTTTAAATTCTGCTATAC
TGCAACTATACTTGGTTTACTTTGGGTAATTTTGAAGAAAGCTCACCCTTAATTTGCGAT
ATAGCAACTAGCCCAATTAATGCACAGAAAATCATGTAAAAACTAGCTGAAGTCTCTTGT
CCTGTAACCTTGATAATTGTTGTGCATATAAATGGTGCAAGGCCGCCAAAAAATCCAGCA
GCTATATTTCTTGATAAACCAAATCCACTGTACcgAACctttgttggaaataattcgcac
atAAGTGCACTGACAGGACCAAGCGATGCAGCTATTGGAATTATAAAAAGAATGTGTGCC
AGCAAGTAATTGCCACTACATAACATTGAAAAAACTGGATAACTCACTATTACAAAAGCT
ATAAATGCAAATTTCATAACTTTTTCTCTTCCTACCTTATCAGAAAGTATTGCAAACAAT
ATTGTCAATCCTCCGAGCGCAATTTGACTCAGTATTTCCACTATATGATTAAAATGAGTA
TTTACTGTTAATATTTTATTCGTAAGCACATTGAAAAATACCAAATATATATAGAGAGAc
gcattttcaaccaagtcaatacctattgatattagAacaggctttttGTAATTGTTTAAT
AACTCTTTTAGTGGCAATTTAGACGGATTTTTTTGTCTTTTATACTCTGGGCTTTCATCA
AGTATATATCTCACATATATGCTAATTAATCCCATTGCTAAACTGAAAATGAAAGGTAAT
CTCCACCCCCAAGATTCAAAATCAGATACTTTTTTGCATATGAGTACCGCTATCAGGCTT
AATACTGAACCAAAAATTGCGCTTAATACTTCAATGCTGCCAAAAAATCCTTTTTTGTTT
TTAGGAGCATGttctattaaaaatGGTGcattTCCTGCTTCTCCTCCAAGGGATATACCC
TGCAATAGCCTTAAACAAACTACCAGAATTGATGCTAGTATTCCAATGCTTTGATAACCT
GGAACAAAAGCAATTAATAcggttgataaagtcattaatataatcgagagcaataaggca
actcttctgccatgtttatcaccaatgtgaccaaatatagcagcaccgactggtctcatt
aagaaacccactgcaaacactCCAAAAGCCTTCAATACGCTGGTTAGTTGATCATCCGAT
GGAAAAAATACACCACCTATTATGTTTATTAAGTGGCCAAAAAGCATGTGGTCATACCAC
AATAAAGTGTTACAAATCAAACTTGAAAATATTACTTTTGTTATTTGCTGCATAATTTCC
CTATAGCCTGTTTGATCTTATATATAAAAAAAAATGTGAACGTTATGTGAATATTATATT
AACAATATTAAACCTTGATTTTAATATTATTGCTCATATATTCCGATAAGATACCATATT
TTggcaAGAAAATCTATGTAcataaaTAAAATTGATGTGAAGAGTAGAGTAGGATATCTA
CACCAACTGTACTTAAATTTTTTGATATGACACACACTCCAGTTTTGTTAAAAGAGATGC
TGTCACTACTATCACCGCAGGATGGTGGCATATACGTGGACGCCACATTtggagctgGAG
GGTATAGCAAAGCAATATTGGAGTCAGCTGATTGCAAGGTATATGCAATTGATAGAGATG
AAACGGTAACTAAGTTTTATGATGATTTAAGCGTTAGATATCCCGATAGAATAAAACTAT
TCATTGAGAAGTTTAGTAATATTAAAAGTATACTAAGCAGCGTTGAGCCATCTCCTGTCA
TCCCAGTACTTGATACTGGAAAAAATAACTGGTCACGCGCTGGAATGACATCAAACGGAG
TGGATGGAGTGGTCTTTGACATCGGAGTTTCATCTATGCAGCTTGATAACGGAGATAGAG
GGTTCTCATTTTTACATGATGGTCCACTCGATATGAGCATGGATAACTcTTCTTATATAA
ACGCTTCAACGTTTGTTAACGCTTTACGCGAAGAAGAAATCGCAAATACTATATAtaact
acggaggcgaacgtcattctcgcaaaattgcaAGAGCAataataAATGCacgGAAGAAGA
AAACTATCAAAACTACATTTGAGCTTGCGGATATTGTACGTTCCGTGGTATTTCGTGGAA
AAAGCAAAATTGATCCTGCAACCAGAACATTTCAGGCAATCAGAATATGGGTAAACGATG
AGCTGGAAGAACTTGAAAAGGGTATTAAAGCTGCATCTGAGATTTTAAGTGAGAATGGCA
AATTAATTGTCGTCACCTTTCATTCCTTAGAAGATCGTATAGTCAAAACTTTTTTTAAAG
ATTTATGTGCTACTGATTGCAAGACATTCTCTCTGCTAAATAAAAAAGTGATCGAAGCAA
GTATAGAAGAAGTAAGTGCAAATCCGCGTTCACGCTCAGCAAAACTAAGAGCTATACAGA
GGTTGTCGTGAGAACTTTCTGCATCATCTCAATAGTTATGTTTTTTCTTAGCATTGTAGG
ACTATTTAAGGTAAAATTACATGTTCAGTCGTTAAATAGAGAGCTAATAAAAATAAAAAG
TGAAATTAATTTAGTACAAAGTGATATgaaagttttacaagcagaatggagctatttgaa
taatccaaaaagacttgcaagccttgtaaagaaatacctgaaaaataactctttaatact
ggctagccaggttaaaaatcttGACTCTCTAAATGGCCGCAGTGTGCTAGCACAACTTAA
AATCCATGATCAACAGTGAGATTAAGTCTTATTTTTTACAGATGAGCACATCACAATAAA
ACttACTTTgtatccgttcaggatagcggcaaggtagtataaccatagagtaAAAGTGAG
TTTACAACAAATGGTGTCATCCCAGTGCTTGACACTGGGTCCAGCCTTTCCATAATCATC
AAAAACATTGTATTTTAACGTAAAACAGCTATTTTTATGCTTACCAACTTAATAAAATTC
CTGGATCCCAGTGTCTGGGCACTGGGATGACAAAGGAGAGCAGTGTCAGCTACTTGCATA
ACACCATTTGTTgtgcaacttactttagtatgaaattgcttgcgtaagattttggcagcc
tcTTAACATTTTTTGGCATTTCAATTATGTATTTAACGTTGCGTTTTTTTGCGTAGAATA
CTGCTTTTTCAAGAGAATCAAACTTTAATACAATCTGTTTTTTTGGATCTTTTGAGCCAA
CCCACCccatcaaAggttcaatgtagtaagagccagattcaatttttaggtgccagaaat
ttgtattacctAAACCagattgtgttgcagttcTTGTTGGTTTATAAATCCTAaaaacta
ctttatcgtcaatgcccatagttcttgTTAAATaAGCTTAaatatatatctaaataaatc
ctttcacaaacaattagtatgaaagaatgaagtttgaaataaatattTTTATGTTATATT
ATTGTTAaATTATATTAAAAGGATTAGCTGAATAGGAGTAACCGATGACGCAACAGGAAA
TAGTAACAATTAATGCAGAGTTACGTGATATAACAAAAACAAAAGCGATGCATTCTCTAA
GGAAGAAAGGAAACATCCCTGGAATCATATATggaaagggccatgataatgtaaatttga
cattgTCTGCAAAGGAATTCACAAAGCAATATaagtcaggctctctttcTGCACATTTGA
TAGAGCTGAATATTTCGGGCAAAAAGGAATATGCTCTTGTTCGCGATATCCAATTGCATG
TAGTAAAGGATACTGTGCAACATGTTGATTTTCAGTTTGTTGATAAAGGCAGTGAAATTA
AAATAGACATACCTCTATCATTTGTGAATGAAAGTAAAGCTCCAGGAATCAAATTAGGTG
GAGTGCTTAATGTTTTGTGTCGTTCTATTGCTGTTAAATGCTCTCCTGATAAAATACCTC
AGGTTATTGAAGTTGATTTATCCGGTAAAATGATTGGCCAATCTATACATATCAATGATG
TAAAATTACCAGAAGGTGTTAAGTTTGTAGCTCATGAAGAAGAAAATTTTACCATTGTTA
CAATTTCTGCTGCCGATAGTGACGTTGAAGAACCTCAAGCAGAAACAGAGGAATAGTGCA
CCTGATAGTTGGGCTTGGTAACCCTGGTAGTCAATATGAGTTAACTCATCATAATATCGG
CTTCATCGTAGTTGATACAATTTGCAAATATTGGAATTTCCATTCGTTCTCTAAAAAAGC
CGATTATCTGATAACCTCTGGCATAATTAATGATAATAAAATTATGTTAATAAAGCCTTA
TTCATTTATGAATAATTCAGGCATCCCTGTTGCAAAAATACAAAACTTTTACAAATTATC
GCTAGATAATATCGTTGTCATACACGATGACGCTGATTTGGAACTTGGAAGAATAAAAGT
AAAGAAAGGTGGTAGTTCTGCTGGACATAATGGACTTAAATCCATAGATAGTTTTATTGG
CAACGATTATTGGCGCTTGAGATTTGGAGTGGGTAGACCTgaagATCAAAGAAGCTTAGC
AGATTATGTGTTATCAAAATTTTCAAATTTTTATAATGTTACTCCCTTAGTGGAAAAAAT
AGCAAAAAACATACACTTAATGCTGCAAGGAGATAATACagcttttatcaatttgattgt
ataatattacgaaacacaggaagtgtatggtcccagagtgtgatggtgtggatttagtat
gaacaattcaggagattttgtccactgtaaagatataaactcaaaaggtgtaagaccctt
aagAGTTTTGAGTCTTTTAGCATAATTGTAGGCCATAACAAAGTCATAAAGATGCTCTTT
GAGTTGCTGGTGAGACTGATAGTAATACTTCTTAACAGTGGCATTCTTTAAAGTTTTGTT
CATACGCTCAACTTgcccattTgtccaaggatggctaacttttgttagaCGGTGTTCAAT
GTCATTTTCTTCACAAGCTCTATCAAATATATGTTGAAAAGCGTATTTATGGCGTTTTTG
GTTGGTAAATTGTACACTGTTATCTGTCAAAATAGTGTGGATTTTATATGGTAAAATTTT
AATCAAATTACGTAGAAACTCAGCAGCTATAGGTTTTGTAGCACTTTTATGCAACTCAAC
ATACGTAAATTTGGATGTTCTATCTATTGCAACAAACAAATATAACTTTCCTTCTTCTGT
TCTGAATTCTGCAATATCAATATGGAAATAGCCTATAGGATATTGTTTGAATTTCTTTTT
TGGTTTAACTTCGCCATCAACATCTGGTAGTCTGCTAATGCTGTGCCTCTGTAAGCAACG
ATGTAGACTAGAGCGAGTCAAGTGTGGGATTGAGGTTTGCAAAGCGTAGAGACAATCATC
TAATGGCAATAGAGTATGCTTACGAAATGCAACAATTACAGCCTCCTCTTCTAAAGTTAA
AACAGTTGATCTTGCATGCTTCGGACCCATATCAGCGTCTTTGGCAAAAGACCGTTTTCT
CCATTTAATGATAGTTTTTGGATTAAGGTTATAGTACCTGGAGAGTTTTGCTATGCTCTC
TTTACTATTTTGTATTGCTCTACGAATTGTCTCTGTTGTTTTGGCGCACCCATGTAATAT
TTGTCCCATAATTCCTCCTTTGATGGTATTGTTTTCTCATATTTTATCATACCATCACAC
TCTGGGACCATACATCCCCCCCTCCCCCCCTAATTCCTATATCAAACCTttcTTTACTAg
ATTATataGtcAATATAAAAAGCCATATAAAATTGCTTCCACTGCTGCCATGAGGAAATT
GCTTATTCTTGCTAACTCTTTAGTTAGAGATGACAGGGTTTTTACTGAGGAATATAACTC
TCTGTCTGTTTCTATCTAAGAGCCAGTATAGCTGTGGATAAGCACGTTTATACAGATAAA
AGTACTTATCCACAGCTACATCAATTTTTCTATTGACTTTTAACACAACTGCTAAACAGA
TACATTCGTCATCCCGCTACgtgttagcGGCCAAGAtaccgcggcggtatgccgTGGGAA
ACCTGACTTGCATTAGCTATAAAATAGTGATTTATATAAATCCCATAGCATGCCGAATGA
AGCGTTTTTTGAGGAAATTTGAATTTTCAACTGCAATCAAGCCAAGATTTCTTAGTGCTT
TAGCGCAGAATATTCTGTTGGAAAACATCCTATTTAATCCATCAGTTGCAAGCGCCATTG
TAAAATTATCAAAGTATCTGTTACGTGAAATTTTCTTTAATAAATAACTACTGCCAACAT
CAATACCAGATGCTTTTGCGGCAACTACGTGCTTTATAATACTTTCTACATCTCTAATTC
CAAGATTAAGCCCTTGACCTGCAACTGGATGAATTGAATGTGCTGCATCGCCGATAAGca
AAACTCTACCCTTATATAACTTTTTTGCGAAAACAAAACTTAAAGGATAAAGTTTTCTTT
CACCCTCTAATTTTATCTCTCCTAAATAAGAACCAAATCTTTTTTTAAGCTCTATAATAA
ATTCTTCTTCAGACAGATCCATTAGCATTTTTGAAATTTCAGATTTTTCTGTCCAAACTA
TCGAAGAAGTATAGCCACCCTTCATCGGTAGAATTGCAAATGGACCGCCAGGGAAAAAAC
GCTCCACAGCTAAGTTTTGGTGATGCAGTTCATGCTTTACATTAAATACTATGCTACTTT
GTTTATAGTCAAATTTCACTGTCGGTATAGAAAATAACTCTGGTAATTTAGAGTTTTTGC
CTTCAGCACAGATAAGTAGCGATGATATTAATTCCTGGTTATTATCAAGAATCACTTCCA
CATATCCTGAATCACAAGCAATTGTTTTATAGGAATGTGGAGAGTATATATTCAGTTTAT
TTAGAAAATTATTGTTGATTGCATTCCATATAGTAGCATTGTTGATAACATAACCCATTG
GCTCTTCGCTAACCATTTTATGATTGTAATGCACAGTAACCGTATCTAATATGCATATAT
CAAGTATTGGCTCAGCTTCACTTTCCACAAACTGCCAAATCCCTAACTTTTCCAATATTT
TTTTCGAGCCTTGAGAAATAGCAAATGCTCGATTATCATCTACTACACGTGGTAGACTAT
TTTTTTCAATCACAGCTACAGACACAGAGTCACAACTGAGGCCAATGGCAGTAATAAGAC
CAAGTAACCCACCACCTGAAATGATTACATCATAATTCATTTTATTTACGCTAATTGTAA
AATTATATTTTATCTGTTTTGAAAATAGTTTAAACAAACTTTATAGACAAAGACCTATAG
CTAACCCAAGAAAGGTTTCCCTACGTCATACCGCGATTCATTCCATAGCTGTACAAACAT
TGCAATGTGGCACATAGTAAACGATGTCATGAAAGTAGCTGACACTGGAATTCAGAAAAA
AGGATGATGTTATTCCAGTGCCTCTATGATGTCATCCCAGTGCTTGACACTGGGATCCAG
CTTTTTCATAATCATCAAAATGTTGTATTTTAACATAAAACAGCTACTTTTATGCTTACC
AACTTAATAAAATTCCTGGATCCCAGTGTCTGGGCACTGCCCACTGGTGGCCCAAACTAC
AACGTTCGTACAGTTGTGCGCGGTATAGATTCCGCTAACTAGTAGCGGAATGACGGTTTT
TCAAATTGTCGGTAAACCTAAGCCACTTTAGCTATATCATCTTGAGAACACCTAAAAGTA
AACTTCTGTAATAAAATGTTAATTACTTCATGCTAAGATAGATCTTATTTTATTAAAGGT
ATTAGTTTATGACTACAGATTGCAAAGCAAAAATGTTAAATTGCATTAGTAAGTACATAG
AAGAACTTGGAGAAAACAAAGCAGCAATCAAACAAACTTTAACTAATGATAAAATCAATA
TAAGCGATCACTTTTACCAGGGTGATAAAATCTGCAACGAAGAAATATTTAATGTAGGAG
GCGAGTGTCAAGATACAAAACATGGTAACTCAGAATATACGTATGATGACTGGAAGCAAA
AAATTGAAAAATCTCATGCTAAAGATTTGCTAAAAATGCTACAAGATAAAGCAAAAGACA
AAATATTAAAGAGTTTTGAAGATTATGAAAAGTATCATGAAAATGCTGTTGAAGCTATAA
AAAGAGAATTAGACATGGATTCTCAATTAAAGTGCAGAGATCTTAATTGTTTTGATAGAA
CAATAAAGGATAATCTATCCCAAAAACAATCGGAATTAACTAATATAAAGAATAACTTTT
TAGATGATACACAAAACATCTTTAAATATATTCAAGTTGAAGATAATATTTGATAGACGA
ATATCTATTTTATAGTAAAGAGGACAGACGAATTCTTAAAGTCTCTTTGCGTAAAGCTGT
GTTTTTTTTAGAATTTTACAGCTATGCAATGTTTTACTGTTTCCAAAGCAATATCTTTAT
AAATTTTTGCCAAATCCTCACTTAACATTAAAGGATTCCCGCAATCAGAAGCATGGCATA
TTTGTGGATCTAGAGGAACTCTGCCTAGAAGTTTGATGCCCAGCTCCTCAGACATTTTTT
TTGCACCGTCTTTTCCAAATATGTATATTTTTGAGCCGCTTTGAATGAAATAACTCATAT
TTTCTACAATGCCAATAACCGGTACGCTGAGCTTTGTAAACATATCATAAATTTTGCGAG
CATCGATTAAAGAGAGCTCCTGTGGAGTTGAAACTATTATCGCCCCAGTTAAGTTAAAAT
TTTCCATAAGACTTAAATGCACATCGCCAGTTCCAGGTGGTGTATCAACTATCAAATACT
CTATATCGGACCATTTTGTTCCCATTAGCAGATTATAAAGTGCTTTTGTAATCATAGGTC
CGCGCCATATTGCTGCACGATCTTTATCGATAAAATAGCCAATTGAAATAGTATGCAGTC
CATACTTTTCTATAGGCATTGCTTTACTATCCTGTATTTCTGGCTTTAATTTTTCAGCGC
CAAGCATTTTAGGAATTGAAGGACCATATATATCTGCATCAACCAGCGCAACTTTGTGTT
TTAACTTTGCTAATGAGAGAGCAAGATTTAGCGCAACTGTGGACTTGCCCACACCGCCTT
TACCAGAGGCCACAACGATTATATTTTTCACTCCTTCGATATGTAATTTAGCTTTTTGTT
GCCCAGTTTTTTTTTGACAAGTAGCAACCACGGTCACTTTTGTCACCCCCGGTATAGCTT
TAACAGCTTGCTCACAATTTCTTCTTAATTCTTCATTTGCTTGCGTGTTACCGGCAACTT
CAAGCACAAAACCAACATCTTGACCTTTAATAATAATTGAGGATATTATGCCAAGAGCGA
TCACATCTTTACCGCTTTTTTGCTCTATGACTTTTTTTAAGTTCTCTCTTACAATTTTTT
CGTTGATCATTAGCCttttaggtgatttCTTCCTGAAGTCGTTTAATCTCAGCTTGAGGA
AGGCCGGTTGTCTGAGAGATAATATCAATAGAGATGTCAGCCTTAAGTAGGTTTTTTGCT
ACTTCAATCTTTCCTTCAATCTTTCCCTCATCAAGTTTTTTAGCGAGGATGCCTTCTTCT
TTCCGCAGATCCATTATTCTTTCTTCATATGCTACTAAATCTTTTTCATTCCAGCTAAAC
CTGTCTAATTCATCGTAGGCTAACTTTATTATTGGTGCTTTTTCTGCTATTTTCCTTAAG
TCTTCTTCCGTAGTTTCATCTGCATATTGTTGTATAAGTGAAGAAGGTCGCCCCTCCTCA
CTCGACTTCAAAACCGTACGTGAGACTTTGCGCCTCATACGGCTTCTCTCCAATTTGGAG
CTTTTCATGCACACCTCCTGTGTAATTCATCGTGACAATGTCCATGTAACAAAGATAAGT
TTTTGATCATGTTGTTTCGTCTATTCCGGTCTTTGTGATGTATTTCTATTGTATCATCAC
TTTTAAACCATAGTCTACAATTATCACATTTACTTTGTTGTAACTTCAATAGTTTTATTA
CTCTTAATGGCTTATCTGGTATTTTTCTCAGACGTTTACCCCAATAAACCCAATCACCAT
CATATGGAGATCTGGTTTTTTGCACTTTGATATGTCGTTTAATAACATGATCGCTGTGTA
TAATAAAATGTATCTTGTTACTTGTCATAAAACGCCAGTTATCGTTATTATACTTTTTAA
AGTATTTTCTTTTTATCCAGCATTTCCCTTTGTTTGGGTGCCTAAAGACTGACCTTACCC
AGAAAAAGTGGAGAGAAAGAAAAGAGTTTTTTTGGGTAAAATAAAATTTTGGAGGATTAG
AAATGGTAAGAGAATATACGGCAGAATTCAAATTGGAAGCTGTTAAACTGGCAAATGAAC
AAAGAAAGGCAGGTCAAACAATTACAAAAATAGCAAGAGATTTAGGAATAAAGGGTGGTT
TATTAGGAAAATGGATAAAGAAACACAACGAAAAAAAGTCGGCGGCAAATGCATTTCCAG
ATgtagcaccttatgacaaagagaggtttgatttacaaagcaagagtaacaagggaaaga
gacatttaaaaaaaagccctggccagtcaaaaagagtaaaatatttttttatatagtaac
tgctataaagtacaggaattatgtaggattttctgctagtggctactataagtggaccac
aagaaaaataagcagtagagaatcagcaaataaagagctactcgcagctattcaaaaaat
atatcaagtttctaaatgtagatatggagctcctaaaattcatgctgaattgaaggcttt
gggtaaaagttgcaatttgaaaacggtgcaaagtattatgcagaaaaatgacatcagggc
tatactgagaagaaagtttaaaattaaaaaacaacaaacagataatagagctgtagctcc
caatatactagatcaaaactttattgttgatcaaccaaataaagtatgggattacttaca
tcaaaaccaaggagggatggctatatttggcagcaataattctcacgtatggtagttaat
gagtagtgcaataaataaacaattggttatgaactctttattaatggccattaataggcg
taaacctgttaaaaatctactgctgcacagtgaccaaggttcacaatatactgcgcaagg
gtatcaatatctcttagctgtaaagaatatagatgagtaataaaggctgttgttacgaca
attctgttgcagaaagcttctttagctcattgaaaagagaaatacttattgatacttcac
aacactctgctcaacaaactagaactgcaatatttgaatacatagaaattttttataaca
aacaacgtcactaTTAACTATTGCATTCCAGAACAATTTGATGCATCATTCTTTTTGTAA
AAAACATTCCACACTTTCTCTCCACTTTTTCTGGGTAAGGTCACTGACTCAATACCCAGT
CAATATCCTTTCCACCAGTTCTTTTACTGCCGGTACGTAGCCATTCTCATAAAATGGATC
TTGCTTAAATTTGTACACATTGTGCCCGGAAAACATGAGTTCGTTCTCAATATCACCATC
GTGTATAACGTTTTGCAGTGTTTTTTGTATGCAAAAACTACGCGGATCTGGCTTTCGTCC
TGTTGAATGGTCACCATGATCTTTCCAATTGCTAAACAAACAATGGCTCAAACATCCCAT
ACAATTGATTTGATCTTCTCTTATTTGTTTAAATTTATCTGGTGTCACAAAAATAACAGT
TGAATCTGGGGTTTTCATTGCTTCTGTGTACCCTGCTTTAGTCCATGTATTTGCCAGTTC
TTTGTCTTTTGCAGTAAGGTAGATCTTCCTACCTCTGCTACCCATTGCAAATTCACTATT
GGATTCTTCGCTGGCATTTTCTGAAAAATTTACTTGATGTAATTTTCGTTCCTGTAACTC
ACGTATAAAATTATTCCTCACCGCAGATGAGTAAAACCCTGTTGGACTGAATTTATTTAA
AAATACATCACCTTCTTCTAAAGTGAGTAGCTTCTTTTTCCACTCTGCAGAAATTGGGCT
TTCTTTCGTCAAAAGTGGACGAGTGCCAAACTGAAAAGCTATTGGTCCAATTTGCAGATT
GTCAAACCAATGTTCCCAATCTTTCAAATGCCACACTCCTCCTGCCATAACAATTGGTGT
TTCTGAAAGACCGATCTCGTTCATGAAAGATCTAAGCTCTGCAACTCTTTCAAATGGAGC
CTGTGGTAGCTCTGGGTCTTCACTGTTACTCAGTCCATTGTGCCCTCCAGCAAGCCATGG
ATCTTCATACACTACTCCACCAAGCAAATAGGAAGATATTCTTTGGTAAGCACGCTTCCA
TAATGCTTTAAAAGCACGCACCGATGAGATAATAGGGTAATAATAAACCTGATATTTAGC
TGCAATTTCTCCAAGCCTATAAGGCATACCAGCACCGCAGGTAATACCATGAATCAAACC
TTTCGCTCCTTCTAATATGCCATGAAGTACGCGTTCTGCTGCTCCCATCTCCCAAAGTAC
ATTCATGTGTATTCTTCCATGACCTTTTGATATTTCATTTGCTATTCTTGCCTGACTAAT
TCCAGCTTCAATACTATACTCAATCAATTCACTATGCTTTTCATTTCTTGTTTTGCCTTT
ATAAATTAGTGGCACTAACTCGCCATTATCATCAATAAGCTTAGCATTTGCACCAGAAAA
TGTACCCACAGCATCTGCTGCAGCAAATGCTCCGCTTGATCTCCTATCACTAACTGCAAT
GCCTTTACCACCTTCGATGATTGGCCACACTTCCTTTCCTGAAATTACTATCTTTTTTAT
CTTATTTTTCAAAACTTCCTCGCAATCTTTCACTCTATTTTACTTAATTACTAAAAAAAT
GATAGCTGTTTATTTTTTCTTGTATCATTAAAGCTTCTGTAGCTACTCATGCTGTTGTAG
TTTGAGAGCAGTTACCATCGGAAGGGTGTCATTCCAGTGCTTGACACTGGAATCCAGTTT
TTGATCAAAAATGTTGCTATAGTGCACAATCAATTTTCCTGGATCCAAGTAGTCTGGGCT
ACTTGGATGACACCATAGGGGGCTACTTGGATGACAGGGGAGGGAGGCTGCTGGGATCCT
GACAACCGTCATCCCGCTGCTTGTTAGCGGGATCTAGAGATACCGCGGCGGTATGACGTA
GAGCTACGTGTTTAGGTTTAATGAATCCACTATATCTTTTACTTGAGAAAAAACATACTC
TTTGCTTACACTGGTATCGATAATAAAGTCACTCATCTTCCTTTTCTCCTCAATAGATAA
CTGAACATCGGAGATTAGATTAAGCTTTTCTTTATCTATGTTGCGTTCGTTAAGTCTTTG
AGCTTGCACAACGCTATCTGCATGAACAAAAACAATAAGGTCGCAATATAAATAAAATTT
TGTTTCTAATAGAAGTGGCACATCTAAAACTAAAAGTTTTCTATCGATCTTTTTTTCCTT
GGCAATAAAAAATTCTAATTCACGCAGCACAGCAGAGTGAACCAAAGATTGAAATTGTTT
CCAATTTTCATCATAGGCTAAGAAATATTTAGACAGTACTGTTCTATCTATTTCACCATT
TACTACCACTCCAGGAAAATTTTTCTCTGCATAACTTATTATGCTTTTATCCACTTTATA
AAGTTGGTGTACAACAGAATCAGCATCAAATACAACAGCACCAAACTCTTGAAAGCAATT
AGCTACAAAGCTCTTTCCTACCCCAATTCCGCCTGTTAGACTTATAATCATATAACAAAA
TACATTCGACTTCTTTTGAAACTATAGCTAAGGTTTCTCTATATATATTAACTAGATTTT
CTAGATCTCAGTGTCAAGCACATAACTATACGAACATTGCAATTTGTAGGTGGTGTTATT
CCAGTCTGGAATCTAGCTTTTATGTTGTATAGTGCACAATCAATTTTCCTGGATCCAAGT
AGTCAGGGCTACTTGGATAACACCCTACTTAACCGTCATACCGCCGCGGTATCTCTTAGC
CACTAACACGTAGCGGGATGACGATTGTCGATAAATCTAAGTTACTTTAGCAACAGTTAT
TCTCCACTAAATTACTCTGAATTTTGGTTATATTATTTGCGGATTTCACTGCTGAAATCT
CAAATTTTGAGCTTGTGTTCAAAAATGATTCAACTGACCTGCCAAAAAAATCATATCTCC
ATCCCTTGAATAATTTATCTGTCTGTCCAGATATTGACCCGGTTAACTCATCTTTTGAAG
AAACTAATTTCCTTGATATGTTACTTTCTTTACATTTACTATCTAAAATAATTGAGAGTA
TATCAAGTACAGATTTGTCATAATTACTCGATAAGGTGTTGTTTTGCTGCATCCAATTTC
TCTCATTTTCATTAAAAATATTCACAAACTCTAGTAAATCCGCATCTTTTATATTTTTTG
TATTCCTCTTGAGATCATCTAAAATCTCATCAACATGCTCTACATTTTTTTCAATAAAAT
CAGCTATTACAGCATTATTGATTATTTTATTACGGTTCATATTATAGCGCTGTGCTAAGG
TTTCTTGCCACTCACTAACTGCTTTAACAGTTAGTATCAATCTTGGATTTACTTCATAAT
TAAATTTAATCCTCTTCCATGCATCTTTTGGGCTATGTAAATACTTATTTATATCAACTA
TTGATTCCATCTCTTCTTGAAACCAACCCATCCTATTATTTTCTTCAAGTTTATTGCACA
ATATTTGGTATAGGTCATATAGGTGTACCACGTCGTTTACTGCATAATCTAACTGATCTT
CGGACAACGGACGCCTTAACCAATCTGAATTTTTAGCTTTAATTTTATCCAGTGCTATTC
CTTGATATTGCTCCACTACTTTTGAGTAACCAATAAAGTCATGATAATAATGACAAAACA
TAGCAGCAACTTGGGTATCAAAAATGGGAGTGGGAATACATTTAAACACAGTGAGTAAGG
ATTCTATATCCTGCCGGCAGCTATGAAACACTTTGGTTATCCCCTGATTTAGCATTATTT
TCTTAATGAATGATAAATCAATTTCTGGCACTAATGCGTCTACAATAAAACTCTTCTCTC
CGTAAGAAATTTGAATTAACGATAATTTTGGGTAGTAGATTAAATTATTTCTAATGAACT
CCGTGTCAACTGCTATAAATTTCGGCTTTTTTGCTATTAACTCTTCACATGTATTCTCCA
GTTCTGATGTTGTACTAATTAGCATATATTTTTTATTCAGTGGATTTATTTTATAATTTA
TATTAAATTTTTGCAATTAATGACTTCTTGCAGAACTTTCTATCACTCATTGGCATCACA
CAAATAGCCTTTTCCATCCCAATCCCAGTGCTTCCTTCTCCTGTCATCCCAGTGCCCTGA
CTACTTGGATCTAGCAAGCTTTGCTTGCAAATAAGTCTAATACGCGTCGCGTTTTATGCC
AAAACACAATTGGAGTTACATGCAAAATAGATCCCAGACTGGGATGACAAAAAAAGGAGC
ACTGGGATGACAGCAGTCCTACGTCATACCGCCGCGGTATCTCTAGATCCCGCTAACAAG
TAGCGGGATGACGATTGTCGTTTAGCTATAAATATTAAGAAATTTACCAAATAAAAAAAA
AAGGCAAAAGAAGCCCTGGGGTTATTATCCGCTTTAAAATATTGGCGTTTTTTATGTTTT
AAACGCTTGACAAGCAAGATTAAGctgcttttaattgcaactaacttacgctgcaaatgt
ttaagaaatttactaagcagaaaaaaagacaaagaatccccgagttagctagtCTTTTAC
TATCTCTGTCGAGTATTGGCATTTTTTGATGTCTTGTAACGCTTTATAAGCACGTTCAGC
TTATTTAGATAAAAATCTAGATGTAGATGAAGTTTTGTAAAGACATACAGTATCTATATA
CTGCAAAAAATTGAACATAAGACGCCGATACATTAagTAATCCTTACCTTTTAATCTGCA
GATTGGCGAAAGCAAATACAATAGCTTCACTATCATGATAAGGGCGCTGGCGAAGGGTGT
CAAGTAAGTTTTTCGTTTCTATAGCTACTACCACGATTGTATAGGTAATTCTTCACTTAT
AATAATGATTCAAGCCTTCAGCTCCTCAAACACTTCACTTGCTCTATTTAAAACAGAATC
AGGAAAACCAGCAAGTTTTGCTACATGTATTCCATATGACTCATCTGCAATGCCTTCAAT
TACTTCATGTAGAAAAATAACCTCTCCGTTCCACTCTCTTATTTTTACACAAAAACATTT
CACGTTCTTCAAGTATTTGCTTACTTTAGTTAATTCATGATAATGAGTTGCAAAAATGGC
GCGGCACTTATTTACATTGTGAATATGTTCAATCACCGCCTGTGCAATAGATAATCCATC
ATACACCCCTGTGCCCCTACCAATTTCATCAAGTATCACCAAGGAACGGTCCGTTGCCTG
ATTTACTATCGTTGCTGTTTCGATCATCTCTACCATGAAGGTAGAATAACCAGCTGTTAT
ATTATCCGTTGCGCCAACCCTGCTGAATATCTTGTCAATCACTCCAATATGTGCACTCTC
TGCTGGCACAAATGACCCCATGTGAGCTAAAATTGCAATGAGAGCGTTTTGCCTCAAGAA
AGTGCTTTTTCCAGCCATATTAGGACCAGTAATTAGATGTATACCAGCTAGATTGATGCT
ATTTGCAATGAATTTATCGTTAACTTCAACCACTGGATGTCTTCCGCTACAGATATTGAA
CTCTTTGCTGTCATCAATAATGGGTTTTACGTAATTATTTTGCACTGCAAGCTCTGCAAA
TGCGGTTCTAATATCAAGTTTTGCCAAAGCATTTGCAGCAAGAGCAATTTTTTCAGATTC
TTTAGCGACTTCACTACACAGTTCACTAAAAATTTTCATTTCTAAGCCGATTGCAGCATC
ACGTGCCGTAAGAATTTTATTTTCTAGTTCTTTCAATTCATTAGTAGTGTAGCGCATGCT
ATTTGCTAAGCTTTGCCTATGAATAAATATATCCGAAGTTATTTTGTGATTTGCCGACAC
TTCAACGTAATAACCAAGTATGTTGTTGTGTAATATTTTGAGTGCGGCAATGCCAGTAAG
ATCGCGATAAGATTCACGGAGCTTAGTTACCAACTTGTTACTGTTGTTCAATATATAAGA
TAACTCAGATAATTCTGAGTTGTATTTTGAGTGAATAAATCCTCCTTCTTTCACGGAACT
GAGGTTATTATCGAGTATAGCACTATTTAACAGTTCAAATAGGTCTTTATGATTGCCAAG
GCTTTTATGTATTGTGCTTAGTTCACTCTCGTCTGATTTTACTGTTATTCCAGCGCGTGA
CGCTGGCTGGATCTCAGTTTGGATGACATATTGTTGTGGGAGAGATCCATTTTCACCTGA
TTCAATTTTACATAAGAACTCAGACAATTCTAAAGTCTTTCCTAGGCCTATTTTCAATAG
GTTCATATCCTTTGGTGAACCACGCCCTAGTATTAAGCGCGATAAAGACCTTTCAATATC
CGGAATGTTAGATAATATCTCTCGTATTTTTCTGCGTGAATCATGATTATTTACAAAAAA
TTGAGCGGTGCTGAGCCTCAAATTGATTGCCTTGGAGCAAGCAAGGGGTGAAGCGAGCAT
TTGTTTGAGCAGGCGTCCACCAGAAGCTGTAACTGTATGATCAATAACTGAAATTAGTGA
ACCTTTCTTTTCACCAAATTGAGTTGAAAACAACTCAAGATTTCTCCTTGCTGAAGTATC
AATAAGCATGAAATTTTGTTGCTTATAGGTTTTTGGGAATTCAAGCCTTGGAATAGAGCC
CCTTTGTGTTACTCTGACATATTCAAGCAGTGCACCACACGCCATGATTTCTACTTTGCT
GAAATTTCCTATACTCCCAAGTTCCCTGATTTTATAAAACTCGCATAATGTTCTGTGAGA
TTTACTATACTCAAAAAAGCTCTGTGCGTGTTGCGTAATTGATATTTTATAATTTTTTAA
AATCGATCTAATTTTTTCATCCTCAGTGAATTTTTCAGAAATTAATAATTCTCTTGGTGA
TATACGCAATAAATCACTATCTAGAGCTTTCAAACTCGTTAAAGTGTGAAAAAATTTTCC
CGTCGATAATTCAAGCCAACTAATAGCATATTCGTCATTTTGTTCAACTATGGATGCGAG
ATAATTATTGCTTTTATCCTCCAGTAGTGAATCTTCTATAATTGTACCTGGAGTTACAAC
TCGCACTACATCACGTTTTACTATGGATTTATAGCCCCTCTTTTTTGCTTCATCAGCAGT
TTCTAATTGATCACAGATTGCTACTTTGAATCCTAAATCTATTAGCTTGTGCAGGTAAGA
TTCACTACTGTGTGCTGGCACTCCACACATTGGTATTTCTTGCCCACACGAATTACCTCT
CTTAGTGAGCACTATATTCAGCAATTTCGCAGCTTTAATAGCATCATCGAAAAACAATTC
ATAAAAATCTCCTAGCCTATAAAATAGCAGATGATCTTTGTATTGAGCTTTCAGGTTCAA
ATACTGCTCCATCACAGGGGTGTTTTTTTCTTTTACGAAGCTCATAATATTTTTTAATAT
ATTGTATTGATAAACGTTATTATAGATTATATTGCACATGTGAATAACATAAATTTTAAA
TAGGTGTATAGAGGGGAAAATTTAAAACAATTAAATTTCTTGGATCCAAGTAGTCAGGAC
ACTTGGATGACATAAAGAGTAGGAGTATTTGATGACAAAAAAACAAAAACACAGTTGTCA
TTCCAGCGCGTGACGCTGGAATCCAGAATATCCTAATTACAAGGTTTATTATTTAGTTTG
AAAAATACTATAGCTTTTTCTATGTAAGTTGTGGCCCCTTTTTACCATTTGCGACAGTTG
TATCATCAACAGATATTTCAGAGCTAACAGTGCTAATAGTTTTTTCTATCGCTTTAGCCT
GTTCATAGTCTTGACTCAAAAAATACATGGCCAGTCCAATAGCTATACTAGCAACAAGAG
AAGATGCTATCATTACACCTAGTATCATACCACCAGAAAGACTTACTGCAACACACACAC
CAGCTCCAAGTACAACACCAAGAAAACCACCAATTATTACGCCAGGCACCAAACTGCCTA
CCATAGCGCTTTCTTTTTTCGTATTAGCTTGTTTTTTCATACTTTTAATAAGCACTTCTT
TTGTTTTTCCTTGAGCTAAATCTGAAGGAACTTTATTATCCGCGTTTTGTATCAAAGGAT
TTGCACTATATGTAACAAGCAGGGTGGTTATTTCTTCAGTTTTATTACCTATAACTGCAT
GATGTAGTAATGTATTTCCCTCTTCATCTTTAAAGTTTATATGAGTACGAAATTCTTCAT
CTAGATTTCTTATTGGGTTGTTTTTTGCATATATCCTAGATTGTATTGCTCCATCTAAGT
ATTGTATTACTTGTTCTAGTGATTGCTCGCCAGGATTTTGTATAAAATGAAGCAGAATTT
CGTGTACTATCGCTTCCTTTGTAGTTTGTGGGCATTGTAAAGCGTAATTAAATGTCTGTG
TAGTAATAACTTCTTCTTTTCTTTTTTTAAGAACAACCCTTAAATCTTCAATCGCCTTTT
CACCATCTTTTATTCCAAGAATTATTGAATCCAAATTATTTATCATGCTATCCTCCTTGG
TTTGATTGCATTACTCATTAATAAATAATATAATAAATCCTGCTAAAAGTCAAGCAATTA
ATTAATAAGTTAATATAATCCTCCAAAAGGAGCTCCTTACTTTTTGTTCAGCATGTCCAT
TGGATCAGACTCTTTAAGCTTGCTGTTTGCTGAATTTATTCATTACAATAGCTACAATGT
GCTATCGAAGTTCTCTGTAATCTTAGTTGGTTCTTCTAGAATATTCAAAATATCAGTTGC
ACAATAAACCCGATCTCTCTTTCCTTGAGAAGTTTGTGAAACGATGCCTAAATCTTCAAG
CTTTACGATTGCTCTTTGGGCTGTTGTAAATACGACACCTAAGTTTTCAACCACTTTCCT
TATAGTAAAGTAAGGGTTTAAAGACTATTCACTAAATCATTGTCCCATTCAAATTTTGGT
GGCAAGGGGCTTGGTATAAATGCCTGATAACCAGCGAATACTTTGCCTGATGGTGATCCT
TTAATATACATTCATTCAACCTAGTACACTATTTTTATAGTATATATTATTTTCAAATAA
AGTCAAAAATGAAAATaaGGCTTTATCTTATTTGCGTGCATGAAAATAAGAAACTCTCTT
ATTATTGATTTTGCTCAAAAACGAAAATAGAAGAAGCTGCTGAACTTTATATATCCTGTT
TTTCTGGAGAACTGCTATAAAACTTCTGAGTGAAGTCACTTAATTTTTACACATCTATTG
TAGAGTAAGAAGAACCGAATTTGAAACAAAAATGCTAACTGATGCTTGGACTTTACTGAC
ACTTACACTACTTGAAACTATACTTAGTGTAGACAATTTAATCTTTATTTCTCTAGCAAT
AGATAAGGTACCAAATGCGCTGAGAGAAAGAGTGCGCCTTATGGGCCTTGGATTAGCACT
ATTAATGCGTTTTGTAATACTATTTTTTACATCATCTATATTATCAATGCAAAAACCTAT
ATTTCACACTGCATCAGCAAGGGATTTACTTATGATCGCAGGGGGATTATTCCTTATTGT
TAAGAGCTCTATGGAGTTACGGGATGACATCTTTGTATGTAAGAAAAATAAAAAGAAAGC
AAACGTTAAATCAAAATTTTTTTTAGTTGTGCTACAAATTATATTAATAGATTTAGTTTT
TTCGGTTGATTCGATATTAACTGCTATAGCACTAACTTATAACATGGTAATAATTGCTAC
AGCATTTACATTTTCCATGCTAGCAATGCTGTTTTTATCAAGTTATACCGCCCAGTTAAT
CAAATCTAACCCAGGGTTAAAAATAATCGCCATTTTATTTGTTTTACTTGTCGGTGTGTA
CCTCATACTTCATGGATTTCATATAGAATTACCAAAAGGATATTTGTATTCTTCATTTAT
GTTTGCACTGCTTGTGGAAATTATAAGCAAAATAAAGAAAATTAACCGTCATACCGCGAT
TCATTCGCGGTATCTCTAGATCCAGCTAACAAGCAGCGGGATCTTTTTGATTTACTCCCA
CTCAATAGTTGCGGGTGGTTTAGAAGTGATATCATAAACAACTCTATTTACTCCGGGAAC
ATTATTAACAATTATACTGCCGACATTGCGTAAAAAATCCCAAAATACTAGCAAGTGTTG
ATCCTTATCTTCAAATGGAAATGCATCGGCTGTCATACCATCAGATGATGTTACAGCCCT
TAAAGCACAAACATATCCATACGTACGACCATCTCCCATAACGCCTACAGTTTTTATTGG
TAATAATACAGCAAAAGCTTGCCATATCTTATCATATAGATCGTAATTTTTCATCGTATT
AATATATATTTCATCTACTTCTTGCAATATTTGCACCTTTTCTTTATCGACTTCACTTAT
AATCCTCACTGCAAGTCCGGGTCCAGGAAATGGATGTTGAAATATTATCTCGTCTGAAAG
CCCAATTTCTTTTCCAAGTAGCCTTACCTCATCTTTAAAGAGGTAACGTAAAGGCTCCAC
TAACTTCAGATTCATCTTTTCTGGCAACCCACCAACATTATGGTGAGACTTAATTGTACT
AGTGTTGTCTGAGGCATGCCCTGACTCAACTACATCAGAGTAGATGGTACCTTGCATCAA
AAAATCCACATCACCTATTTTTTTTGCTTCTTCTTCAAACACTTCAATAAAAGTGTTACC
GATAATTTTTCGCTTTTCTTCTGGATCAGTTATTCCCTTCAACCTACTCAAAAATAAATT
TGATTTATCAACGTAATTTATCGGAATCTCTTTCAACATAGCGATGGTTTGGTTCTTGCG
TAACAACCCAGTATCGATAAAAATACAGTTCAATTGTTTTCCTATAGCTTTATGTGTGAG
AGCCGCTGCAACGCTTGAATCAACCCCACCACTTACTGCAGCGATTACTTTTTTCTCTCC
TACTACATTTTTGATTTTTTCCTTTTGCTCCTCAATAAACGACTTCATTGTCCAGTCTCT
TTTGCAATTTGCAATATCCAAGAAGTTAGAGAGCAATTTACTGCCATTTGTTGTGGGCTT
AACCTCAGGATGGAACTGAGTACAGTAAATCTTCCGCTGTTCGTTGACAATCATTGCAAT
TGTTTGATTTATCACACCTGATGCGATAACAGTAAATCCCTGTGGTATAGTATCAACACT
GTCCGCATGGTTCATTAATACATCCACTTCAGAATTAACATCCCAGGTATCCTTTACAAT
GGGGGATTCTTTTAGTATCTTGATTTTAGTTCTACCAAACTCCTGTTTGAAACTCTCTTT
TACTTTTGCTCCAAAATAATGACAAATGAGTTGCTGTCCATAGCATATTCCAAGTATAGG
AACGCTTGTTGCCTCATTAAGTTTTATAATTTCATGTACTACTCTACTTGTTTCAGAACA
ATCATCATTTACAGATTGTGGTCCTCCAGAGAGAATAAACCCATTGAATTTTGATATTGT
TTCAAAACTGATGTTGCTTGGAAATATCTCACAATAAACACCCATTCCTCTTACTTGTCT
TGCGATAAGCTGTGTAAACTGTGAACCAAAATCAATAATGGCAATTGCTGACAATTTGCT
CCTCCATATTATTTAAAATGATATCTGATAATAAAGAAAATAATGGGGTAAGTAAACCAA
GACCTGTTTAAAAGCTTTAACGCGTGGTACAAGTTAGCTATATAGCTAATTTTCCTACAC
CATACCGCTGCGGCGCTAACTAGTAGCGGAATGACAGCAATCTACGTCATACCGCCGCAG
TATCTCAGCCGCTAACAAGTAGCGGGATTATCTTCATGCTGCCACGAACCGTCATACCAC
CGCGAACCGTCATACCGCGATTCATTCGCGGTATCTCAGCCGCTAACAAGAGATCCCGCT
AACAAGCAGCGGGATGACGAGGTATAAACTTTATCGTCATGCCACCGCGAACCGTCATAC
CGCGATTCATTCGCGGTATCTCGGCCGCTAACAAGTAGCGGGATGACGATTGTCGTTTAG
CCATAAATATTTAAGAAATTTACCAAATGAAAAAAAAGGCAAAAGAAGCCCCGTAGTTGG
CTAATTACTTACATTATACTTTCAAGTATGGCGTTTTTTTATTCTAAACGCTTAATAACC
GCGACTCAGCTGCTTTTAAATGCAACTAACCTTAGCTATAAATGTTTAAGAAATTTACTA
AACAGAAAAAAAGGCAAAAGAAACCCTAGGGTAGCTAgTtaTTcactatccattttttaa
gttggcgtttttttatgttttaaacgctttataagcgcgtttcagcttatgtaggtagaa
gttttataaagacataaggTgcaCATAGTGCAAAAAATTAAACATGAGACGCCAGATACG
TGAGTTTTTTTGTCATTTAATCTGTACAGAGAAGATAAATAAATAGCTTCAATTTTATGA
TAAGAGGGCTGGCGGAGTTTGTCAAGGAAGTTTTTTCGTTTCTATTCCCAATAAAAGTGC
GTTATATGGTTATGCAAGAAGTCTATTTACCCATTTGCTTAACTTTCTCTCTACTTTTTC
TGAGTAAGGCCGCTATTGGCATGACAGACATTCATCGTAGTCAATATCTGTTTTTTGTTG
CAATATTTCACTTTTTTTGAATATGTCATGCGAGACCTTATCGGCTCTCTGCATTGATTG
TGATCTGCAGTAATATAAGCTCTTCAATCCTTTTTTCCAAGCAAGCATGTGTATTTTGTG
CAAGTAACGTTTATGTACGTTGGCAGGTAAGAACAGATTTACTGATTGAGATTGACAAAT
ATACGAAGTTCTATCACTTGCATGTTCTATAATCCATCTTTGGTCAAGCTCGTACGCTGT
TTTAAATGTCAATTTTTCATGCTCACTAAGAAAATCTAAATGCTGAACGGAACCCTCGTT
TGTTGAAATTGAAGACCATATTTTATCATTGTCTTGATTTTTTTCTGCTAATAGTTTTTG
CAAGAATTTATTTCGCACTACAAATGAGCCTGTAAGTGTCTTTTGTATGAATACGTTTGC
TGCGTATGGTTCTATTCCAGGGGAGGTATTACCTGCAATAATGGAGATCGAGGCAGTAGG
AGCAATAGCGAGTTTGTGTGTAAACCTTTCCATTAGATCAACTTCTTTGGCATCAGAACA
TGCTCCCTTTTCTTCTGCTAATTTTTTAGAAACTATATCTGCTTGCTCGCGTAAATACTT
AAATATTTTTTTATTCCATTGTTGTGCTGTTACTGATTCAAAAGGAACCATTTTGCTTTG
TAAAAATGAGTGAAAGCCCATCACACCAAGACCAATACTGCGTTCTCTGGCTGCAGAATA
TTTTGCTCGCTGCATTTCATTCGGTGCTTTATTTATGAAATCTTCCAATACATTATCAAG
AAAGCGCATTATATCTTCTATGAAGAGTTTATTGTCTTTCCATTCTTCGTAGTACTCAAG
GTTTACGGATGATAGACAACACACAGCAGTGCGTGACTTATTCAGGTGATCATAACCTGT
GGTTAAAGTTATTTCACTGCATAGATTTGACATCTTGATGTCTAAGTTGAGCTTTTTGTA
AGATTCTGGCTTATTGTTATTTGTTGCATCAAGGAAAATAATGTAAGGTTCTCCAGTTTC
AACTCTTGCTGTTAATATTTTGATCCATATATCCCGCGCTTTTACAGTTGAAATAACCTT
ATTGTTGTGAGGGCTTATTAAATTCCATTCTTGATCATTCTCAACAGCCTGCATAAATTT
ATCTGTTACTATTACAGCATGATGTATATTTAACGCTTTGCGATTTGGGTCACCGCCTGT
TGGCTTGCGTAAATCTAGAAACTCTTCTATCTCCGGATGAGATACAGGAAGGTAGACTGC
TGAACTTCCTCGCCTTAGGGATCCCTGACTAATTGCAAGTGTTAGAGCATTTTGCACTAC
AATAAATGGAACAATTCCTGATGTTTTGCCGCTACCCTTTACGCTTTCGCCTATTGAGCG
TAAATTTCCCCAATAACTACCTATGCCTCCTCCACGTGCAGCAAGCCAAACATTTTCGTT
CCATAGATCAACTATTCCCTGCAAGCTGTCTTCTGTTTCATTAAGAAAGCAAGAGATAGG
TAACCCTCTCTTAGTGCCACCATTGCTGAGTATTGGTGTTGAAGGCATGAACCACAAGTT
GCTCATGTAGTCATAAAGACGCTGCGCATGTTCTTTATTATCAGAATAGTAATTAGCAAT
ACGTGCAAAGAGGTCTTGATAACTTTCATTTTCTATTAAATACCTGTCTGATAGAACTGC
TTTTCCAAAGTCGGTTAATTTGCTGTCCTTTGCGTAATTAATGGTAATGTTATTCATAAA
GTTCCTTTTATTCTTTTATTATATATAGGTACTTAAAAGTCATTTTGAGCGATTTTTAAG
TTAGGTTTTTCGGATTTTTTTGTTGATGCTGTAATGCAAACAAGATACCGTCAACCTGAC
TGCCATATATTTTACAGTAACTCATATAACTTATTTGCATATTTATTTCTTTTGCAACAT
GTTGAACATAACTTTCTGAGTGACGAAAATAGTCTCCTTTGTTTACAAAGTCAATACCTT
CACCTTCCTTTCTTCTTATTAAACATACAATAACTCCTTTTTTGCTCGTAGATCTTTTTG
CTAATTCCAACTCTTCTTGAAAGTCATGTAGATAATGTAGCACTTCAGCAAAGATAATTA
CATCATACTGCTGGTTTTTCTCTTGTTTAAGAAACTCTTTCATTTCCATATGTATTAATT
CATTGTAAACAGGCTTACCTTTTATAAAGCATCCTCTTGCGATATTTAGCATTCTACTTG
AAATGTCAATTCCTGTTATATGTTTTCCAATACTATTTATTTTCAAGAAATGACCACATA
TTCCAGTTCCACAACCAAGGTCGAGTATATTGAGCTCAGAAGTGGAGTTGTTGAAGATTT
TTGTAATTATCATGTGTACAAGTTCATGCCCTCTATATTGTTTGGCAATCAACCAATGCT
CAACAAAATATTCACCTGTGTAATCAAAATATTGTCTTATGAGGTTTTTTGGCAATTCTG
TAATAGGCGCTGAGTTTGTCATTTTTTTTATATAGTAAGACGCCTCCTCGTGGTCATTAT
CTAATTTTAGTGCCCTTGTTAAATAATTATAAGCTTTGTTAGTATTCCCTACCGCAAAAT
GACACCTTCCGATGTTATACCAGACTATAGGTAAATGAGGGTAAAATATGCTAATTAACC
AAAATCGTAACTTTGCATCTGATATGCTACCTTTATAAAAGTGATATAAACCGATTTCAA
TGTTGGTGTTTAACAGGTTCTTAGATTTTTTAAGAAGCACTGTCATTTCTTTATGAAGAG
TATTATATTTATTCACAATGAAGTGTTTTACTTTCTTAATATTTAATACGCCAATGAGCT
TAGACATACAATTTAAAGCAACGTTTTTTATAAAAGAGAGATTACTTTTCATACGTTAGA
AATACTCCGAATGTTTATTATCATTTTTAGGCAATTGATTTTAACACATTTTATCTTACA
AAATATCTTTTTTATTAATTTTTACTGTATATATAAGTTTACCACATATTTCTCAGATTA
TACTGTTTAGGATTGCTAGTATATTGTTGTTGATAATATAAGTAAATGTTTTGTGCAAAA
AGGCGTTGACATATTATTTATTAGGTTATAACATATAAAAGATTAATTTAGTTTTTAGAT
GTTTGACAAGTTTTATGGTAGAGATTAATTTAATCTCAATTCAATTTTAATAATATTTAA
CTCTGCATATTCTGCATATAGTCGGATAAATAAATTATTAAGAGCACTTGATGGATGCCT
TGGCGTTAAGAGGCGATGAAGGACGTGGCAGGCTGCGATAAGCTGTGGGGAATTGTCAAC
AAATTTTGATCCGCAGATTTCCGAATGGGGAAACCCAACTAGTTTAGCTAGTTATTACGT
ACTAAGTATGTAAAGCAAACTTGGTGAACTGAAATATCTAAGTAGCCAAAGGAAAAGAAA
TCAACCGAGATTCTGTTAGTAGTGACGAGCGAAAGCGGAAAAGGCTAGTGATTTAAGAAT
AAGAATTAGAATACTCTGGAAATAGTAACCATAGAAGGTGATAGTCCTGTATAAGTAGAA
AGTTTTTAAATCCTTGAGTAGAGCGGGGCACGTGAAATCCTGTTTGAATATGGGGGGACC
ATCCTCCAAGCCTAAATACTCCTTAACGACCGATAGTGAACAAGTACCGTGAGGGAAAGG
TGAAAAGAACCCCGGGAGGGGAGTGAAATAGAATCTGAAATCAAGTGCTTACAAACAGTT
GGAGCTCTATATCAATTTATTGATATTTAGAGTGACAGCGTACCTTTTGCATAATGGGTC
AGCGAGTTAATCTGTGAAGCAAGCTTAAGCCGTTAGGTGTAGGCGTAGCGAAAGCAAGTC
TGAATAGGGCGTTTTAGTTTTATGGATTAGACCCGAAACCAAGTGATCTAGTCATGACCA
GATTGAAGGTGTGGTAAAACACACTGGAGGATCGAACCAGTTAATGTTGCAACATTATTG
GATGAGTTGTGATTAGGGGTGAAAGGCCAATCAAACTTGGAAATAGCTGGTTCTCCGCGA
AATCTATTTAGGTAGAGCGTTGTATGTATGTTGTTGGGGGTAGAGCACTGGATAGACTAG
GGGGATTCACCGTCTTACCAAATCTAACTAAACTCCGAATACCAACAATTAATTATACAG
CAGGCACACTACGGGTGCTAAGTCCGTGGTGAAGAGGGAAACAACCCAGATCACTATCTA
AGGTCCCAAAATTACAGCTAAGTGGGGAAGGAAGTAGGAAAACCATTACAGCTAGGAGGT
TGGCTTGGAAGCAGCCATCCTTTAAAGAAAGCGTAACAGCTCACTTGTCTAAATAAGTTT
TTCTGCGCCGAAAATGTATCGGGGCTAAAGCTGTATACCGAAGATGTGAGTGCTTATTGA
TTTCGATCAATAGGCGCGGTAGCGGAGCGTTCCGTAAGTCTGTGAAGGTGGTTTGTGAAA
ACTGCTGGAGATATCGGAAGTGAGAATGCTGACATAAGTAGCGTAAAAGAGTGTGAAAAA
CACTCTCACCAAAAATCTAAGGGTTCCTACGTTAAGTTAATCTGCGTAGGGTTAGTCGGT
TCCTAAGGCGAGTCCGTAAAGGAGTAGTCGATGGCAATTAGGTTAATATTCCTAAACCTC
TTAAGTGTGACGGGTTTCGTATTTGTATAGATCTTATTGGATTGATCTATGCTTAAAAGA
AGCTCCAGGAAATAGCACTTATATTTATGAGGCCGTACCGCAAACCGACACTGGTGGATG
AGTAGAGTATACTAAGGTGTTGAAAGAATGATGTTGAAGGAACTCGGCAAATTATACCTG
TAACTTCGGAAGAAGGGTAACCTGCTTTTAGGCAACTATGAGTAGGTGGCACAAAATAGG
GAGTAGCGACTGTTTACTAAAAACACAGGACTCTGCAAACACGTAAGTGGAAGTATAGGG
TCTGACGCCTGCCCGGTGCTGGAAGGTTAATAGGAAGGGTGCAAGCTCCGAATTGAAGCC
CCAGTAAACGGCGGCCGTAACACTGACGGTCCTAAGGTAGCGAAATTCCTTGTCGGGTAA
GTTCCGACCCGCACGAATGGCGTAACGATTTCTCCACTGTCTCCAACATCACTTCAGCGA
AATTGAATTCCCCGTGCAGATGCGGGGTACCCGCGGTTAGACGAAGAGACCCCGTGCACC
TTTACTATAGCTTTACATTGCTATTAAAAGTGTGATGTGCAGGATAGGTGGGAGACTTTG
AAGTTATGGCGCTAGCTATAATGGAGTCAACCTTGAGATACCACCCTTTACACTTTTGAT
ATCTAACTATGTTTCATTATCTGGAACTAGGACATTGTATGGTGGGTAGTTTGACTGGGG
CGGTCGCCTCCTAAAAAGTAACGGAGGCGTGCGAAGGTAAGCTAGAGCTGGTCGGAAATC
AGCTTGATAGTATAATGGCATAAGCTTGCCTGACTGCGAGGCTGACAAGCCAAGCAGAGA
CGAAAGTCGGTCATAGTGATCCGGTGATTCTGTATGGAAGGGTCATCGCTCAACGGATAA
AAGGTACGCCGGGGATAACAGGCTGATGGTGTTCGAGCGTTCATAGCGACGACACCGTTT
GGCACCTCGATGTCGACTCATCACATCCTGGGGCTGAAGAAGGTCCCAAGGGTTCGGCTG
TTCGCCGATTAAAGTGATACGTGAGTTGGGTTTAGAACGTCGTGAGACAGTTCGGTTTCT
ATCTGCCGTGGGTGAAGGAAATTTGAGAAGGTCTGACTCTAGTACGAGAGGACCGAGATG
GATATACCTCTGGTGTACCAGCTGTTATGCCAATAGCATCGCTGGGTGGCTATGTATAGA
TGGGATAATTGCTGAAAGCATATAAGCAAGAAACCCTCTTCAAAAAAATTTCCCAATTAA
GGCCGTGGAAGACTACCACGTTGATAGGCTAGGTGTGGAAGCATGGTAACATGTGAAGCT
AACTAGTACTAATAGCCTGATTGATTTATTTGCTTTCTATATGTGTGTATGCAGTGTTAA
ATATTAAGTTAAAATTGTTAAGTTAGAAATTTTTATTGACTTGGTGGCTATAGCAAAAAT
GAACCACCCGATCTCATCTCGAACTCGGAAGTGAAACTTTTTAGCGCTGATGGTACTTGA
AAAGGGAGAGTAGGTCGCCGCCAAGTTTATAAAAATTTCTTTGTTAATTAGACAGTAGGT
ATACTTATATTTTAACTTTCTTGTTTTGTTACTATTCTTTAAGTTTTTACTTTAACTACG
ATATCTTTTTTTTCTTATATGTTCTTGGTCATTTTCTACATTATTTAGCATTGTTCCTAC
TTTCCCTAATTGATTCCCTTTTGAAGGAGAATTACTGACTTCTGGTAATATTACATTACT
TCCCACTTTTTTAAATAATTCTTCTTGTTGGCGAAATGCTGACCTCCAATCTGTTCCTGT
TCCTTTAGGAAGAAATAAGAATTGATACATCTGACCAAAGCCTGTGTTATTTACCTCTTT
TATATGCTCTACCATTCACCACACCCATTAACTATTTTTAAAAATTTTACCTATATTATC
ATAAAAAATATAGTTGTAAATACCTTAATTGAGATTTTTTTTATTTTATCTTTTTTAAGC
AAATAGTTAGATCTTTTTGTAAATTTTTATAACTTGCTTGCATAATGTTTCTATGAGTTA
GTATTATGTAGTAGTGCCCTATATTACTTATATTTAAAATGCTAATTTTAGCAAGCATTC
GTAGTTGCCTTTTTATTTTATTTCTTTTTGCTGCTTTTCCGGTTTTTTTACTGATAGCCA
GACCTACTCTAATAGTATGAATGTACTTTTCAGGTTCTCTTTCTTTTATAGCGTACAGTG
ATATATAAAGCCCACGATAAAAAAGACTGTTGAGTGCTAACTTATTTTTGAAAGCAGAAG
AAAAATCTTTTTTTTTATACTTACTATGCGCATAATTTGTTACACCCTAATGAACGGCGC
CTATTAAGGATTTTTCTTCCAGCTCTTGTTGCCATACGTGAACGAAATCCGTGTCTGCGC
TTTCTTATCAAATTTTTTGGTTGAAATGTTCTCTTCATTGTTTTTATATTAATATAATTA
TTTATTTTAAATTGTTTTACTTTATTGTCAAATAATGGTGAACTTGTATGACATTTTCGT
AGAATAAAATTTGATGCATGGAAGAATGAATTCGGTGATAGTCATACCTGTCTTACTAAT
CCTTTTATTTTGTTTTAGTAGGTTTCAAGAAGTAAATAAGGTTAAATCTTATCTATATCT
TAGTTGTGTATGGATGCTAACTTGGTTGTTAGTATTCTATAATAATTGTTTTGTAACTTT
TATTTCTATAGCGTTACTTTTTTTCATGCTTGCTTTTATCTTTAAAAATAAAAGAAATAA
GATAATAAAACTTTCGTTATTTGTGGCTTTGGCCATATCATTTTTTATCACTTTATTTAT
AATGCTGTCTATTTTTATTCAATCCATTAGTTTTTTTAATAAAGTAGCTATTTCAGAATT
CTTGTTTTGCTTGAAATGGGGCCACAATGTAGTCACTATCAATGAAGAGAAGATAGGATG
TTTTGGTATAGCGCCGCTTTTAGTTGGTACATTACTTATAACTATTATAGCAATGTTAGT
TGTCGTTCCGCTTGGTTTATTTTCTGCAATATATATTAGTGAATATGCGAGTGAGAAAGT
GTGTTATATTGTTAATACAACTTTGCAAGTTTTGTCTGCTATTCCTACGGTTGTATATGG
ATATTTCGCGGTTGTGTTTTTGTCTTTCTTTATAAAGCAGGTAGCAAATTTTTTTGGTTT
AAGTATACACTCAGAAAGTGCCTTAGTTGCCGGTTTATCGATTGGGATAATGATTCTTCC
TTTTATTATTTCTTTACTCGAAGATGCCATAAGATCTGTTCCAAAAAGCTTGCGTTATGG
CTTCATGGCACTTGGTGCAACTCCAGCGGAAACTATATGGCATATAACAATACCTTATGC
AATGCCTACAATTTTAAGTGCAATTTTATTGTCAATTTCAAGAGTGATAGGTGAAACAAT
GATTGTGCTAATGGCTGTGGGAATCAACGCAAATTTGACTTTTAACCCTCTTAATTCAGT
TACTACCATTACCGTGCAGATCGCTACATTACTTACCGGAGATCAGGATTTCAATAGTGT
ACAAACTCTTGCTGCTTATGCGCTTAGTTTAGTATTGTTTATTATTACTTGGCTATTAAA
TGCATTTGCATTGTTTGTAATGAAGCGTAACTAGTAAGCGTTTTAATGTTGCAAAATTTC
TATTAATAATATAAAATTTATTTTCTTTAGAAGTTCTTTTATGGAATTATAGTGTTAGGT
GATAAAAATAAAGAGATGAATATAGGTAGAGCGATTAAGGTAACTCAAGCAGTTGTTGAT
ATAAAATTTGAAGGTGAATTGCCTAAAATATTTAATGCTTTAAAAAGCAAACTAAAATAT
AAGGATAAGGAGCTGGTTTTAGAAGTTTCGCAGCATATAGGTGACAATATAGTTCGTTGT
ATTGCTATGGATAGCACAGATGGCATGTCAAGGGGGGATGAATTTGTTGATACAGGTGCA
CCAATATCGGTGCCAATTGGGCGTTCAACTTTAGGAAGGATTTTTAATGTTGTTGGAGAG
CTTATAGATGAGTGTGGTCCACTGAAGGGAAAGTATAACTTAGAGCCTATACACAGAGCA
CCTCCAAGTTTTACTGAACAGAGAATACAGGAAGAAGTTTTAGTTACGGGAATAAAAGTT
ATAGATCTTCTTGCACCTTATCTTAAAGGAGGAAAAATTGGCTTATTTGGTGGAGCCGGT
GTTGGTAAAACAGTCCTAATAATGGAATTAATTAATAATATAGCAAAAGCTCATAAAGGA
TTTTCTGTGTTTGCCGGGGTAGGGGAGAGAACGCGTGAAGGTAACGATCTTTATCACGAG
ATGATCACTTCAAATGTAATAAATATAAATGAGCATGAAAAATCTCAAGCTGTTTTGGTT
TATGGTCAGATGAATGAGCCTCCTGGAGCAAGGGCTAGAGTTGCTTTAACAGCACTTACT
ATGGCAGAGTATTTTCGTGACCGTGAAAACCAAGATGTTCTATTTTTTGTGGATAATATC
TTTAGATTTACACAAGCTGGTTCTGAAATTTCTGCTTTACTTGGAAGAATACCGTCAGCT
GTTGGTTATCAGCCAACCCTTGCAACTGATATGGGTGCAATGCAAGAAAGAATAGCTTCA
ACAACTTCTGGCTCTATTACTTCTGTGCAAGCTATATATGTTCCTGCGGACGATTTGACT
GATCCAGCCCCAGCAACTACATTCTCTCACCTTGATGCAACCACAGTGTTGTCAAGGCAA
ATAGCTGAAATGGGAATATACCCTGCTGTTGATCCACTTGATTCAACTTCTCAGTCTTTA
TCTGCTGAAATCATTGGTGAAGAACATTATAATGTAGCTTCTGAGGTGAAACGTATATTG
CAAACTTATAAATCACTGCAAGATATTATCGCAATACTTGGTATGGATGAGCTATCTGAT
GAAGATAAAATTATTGTTGATAGGGCTCGGAAGATTCAGAAATTTCTTTCTCAACCTTTT
CACGTTGCAGAAATATTTACTGGCATGCCTGGTAAATTTGTTTCACTTTCTGATACTGTT
TCCAGTTTTAAAGGGATTGTTGAAGGCAAATATGATCACTTACCAGAGGCTGCTTTTTAT
ATGGTGGGGAATATAGATGAAGCAATAAAAAAGGCTGAATTAATACAAGCTGAAGCTAAA
TAAAAGTTAAAGATTATGAATACTTTTAAAGTGCAATTTTTCTCTCCTGATGATCAAATT
TCATTCAGTGGAGTGGTTTCTCTTTCAGTAACTGGGCTCGAAGGGGAGCttatgatTTTA
GctcaccatgctccTTAcTTAATTTATttattGCCTGGTATGATTACTGTTAAAATGAGT
AACCAAACAGAAAAGAAGGTTGTAATTGATAGTGGCGTATTAGAAGTTGCAAATAATAAT
TGTAGCATTATAACAAGTCAAATTCAGGTTTTTGATCGTGCAATTCATGATGAGAAATCG
TTTAAAAATAAGAGAATTAGTATATATTTAAGTTATCTTGATGAGAAGTTTCTTTCTTAG
TTATTTTAGGCAAAAAGTCAATTATCATTCAAGTGGCTATAAGATTTTTGCTCAGGGGGC
TCTTTTTTGTCATCCCAGAAACCCCGGGGTGTCATCCCAGTGTCGGAGTACTTTAGGTGT
ATGATCCCAGAGTGTGATGGTATGGGACCATACACCTAATCAAATAAAAATTAAAGAAGG
AGAGTTGGTTGTAACGGTTGGAGATAACGACTTTGTTTTACCTGGAATTTACGTTGGATA
AACTACAAAAAATAACAGGTAAAAATCAACGTAAATTTAAGATAAATCGATTTTATTAGT
ATTATTAAATCAAAATCTGTTTTTAATTAATCAATAATACTTTTTTATATATTTTCATCC
CCTTTCATGGATTTTTTAATTTTATAGATGATATCTAATATTATTAGAAGCATTGTAAAA
TATCTTATGAGAAAAGTTATAAAATATATTAGCATTATTGGTATTGCATGTTTAGTATTG
TTATTTTTTATATCTAATGTGGAAACACGCGTAAAAACACAGGAAGAACAATTATTCCTA
GCTGTAGAAGATGGTAATGCACAAGAAGTAAAACTATTACTCAAAAATGGTGCAGACCCA
AATTGACCTTACCCAGAAAAAGTAGAGAGAAAGTTAAGACGTTTTTATCATGAGAATAAA
TTGTGCAGGAATGCAATAGTTAATAGTAGAATGTCTACGTTAtttgttataaaagatttc
tatgtattcaaatatggcagttctggtttgttgagcgagaagtatcaataagcagctccc
ttttaagtgaacttttctgcaacagagttatcgtaacaacagcccttatggctcatgctg
gaaatgatgttttttgtattcaatagaaattggtaattttgagaggtatactgtgaccct
tgatcgctatgtaacagcagatttttatcgggtttgcgtttatcaacggccatcaataaa
gaatctataactaattatcatgttactcattaaccaccatgcgtgaatataggtcaatta
ttgccgccaacaaccttctttagtttttatgtaggtaatcccaaactttatttggctgat
cagtagtaaaattttgatccaatgtgttcggagccacaactcggttgcttatttgctgtt
ttttatttttgaaccttcgtctaaacttggctttaatgccattttcttgcataacacttt
gtactgttttaatttttgcctaaagcttttaattcagcgtgaattttaggggctccatat
ctgcatttagaagcttgatgtattttttgaatatctgctagaagcccttcttttgctaat
tctttactgcttttttccttagcaacccataccaccagtataaaaccctacatagttcct
gtgttttatagcaatttctatataaaagaatactttactctttttctttgcccagggctt
tttttaagatgtctctttctcttattagctctttttttagatcaaatctttctttgtcat
aaggagcctttgcctggaaatgcgtatgctccagacatttttccatcatattttcttact
taacatactaccatctatacctagatcttttgctatttttgtacttgcttgacctgtttc
tttaaccagcttaacagcttctaatttgaattctgctgtatattctctTCTATTTGTCAT
ATTTTGAAAAAACGTTTTATTTTACTCCAAAAACGTCTTAACTTTCTCTCTACTttttCT
GGGTAAGGTCACTACTTGGATGACAGATAGTAGTGCGAAAGTCTCTTACAACTTACTTTT
AATTAGTCTAACCCATGCGTGCCAATCCCTCTCACCAAGATTGCTTTCAAAAGATAGGAG
ATCCTTTACAGCTTTTGAGCAAATTTCTTCACTTGGAATTGATAACTCCTTATTCATTGC
TAACGTTAAACATTGAGTTTTGCACGCTTGTTCTAAATGATACGAGTAAAACATTGCTTC
TTGTATAGTCCGACCACACGTTATAGATCCATGATTACGCATTAACATGACAAAATTTTC
TTTCAGATCAGCTATTAACCTCTTTCCTTCTGTATCGCTAAGTGCTAGGGAATTATAATT
ATGGTAAGAGATTTTATTGTAAAAGTGCAGTGCCCATTGACTTATAGGAAGCAGCCCATC
TTTGAGAGAAGAAGCCGCTACAATAGAAGGTGTATGCAAGTGAAAAATTGCTTGGATATC
TTTCCTTGCTTGATAAACAAAACCATGAATTATATAGCCAGTTCTATTATATTGATATTC
TTTGCCTTCAATTACATCTCCATCAAATGATACTTTCATTAACGAACGTTCATctactTC
ATCAAAAcgcataccaaacggATaaaTATAAAACGACTTTTGatCTTCAGAACGCACTGA
AAGGTGAGTATATGTATGATCATCGAACTTAAGGTAGGACAAAATCTGATAGGCATAGAC
TAGATCCCTTTTTACTCTGCTCTTTGTTAACAACACAATCCTCTGTTAGAATCTTCTGAA
GGTTTATACGCGAAAAGAGACTTGTAGTAAACTAATAAGTCTATGCCACTCTGTCTTGCT
TTCTGAATACCAAACACTTTTGTGTTGTAGCTTGCTTAAAAATAGTTATCGTTATTATAG
AGTTTATATACAGAATTTATGTTTTTAAATTACATAATATCTTAACTACAAAAGTAATTT
TCTATATAATATTTCATATGTTTTAAAGCTTCATTTTTATGTTATTATAAATGTAAGTTT
CAAGATTGAAAATAATATGGTAAATATTAACACAAAAAAACAGCCAGCAGGATTTTTCAT
ATATCCCTCTGGTCTTTCGGGAAGTGGTAAACTTTCCACAGCAATAGAATTATCTAATAT
GATAAACGCATTAATTGTAAATAGTAAGTTCTATAACAATGTTCAAGCTTGCTCTATATA
CGATGGTGTCTTTGAACGTGATCAAATACCTAAAGAAGTTCAAGATAGAATATATGGCAT
TATGCAAATTATGCTTCAGGTAATAGAAAATTATCCGATTCACTCAAAAAATTACATATT
TATTGATGAGTTGATGGAAAATAATGACCAGAACATGAGGATGTATGATTCAATAGTAAG
GCTTAGTAAAAAAATGAACACAGAAATCCTTCCTGTGGTACTTAGGTGTGATCTACCGAC
ATTACAAAAGCGTATTGCATTAAAAAGGCAAAGAAAAAATAGGAAGGTGATTAATCTAAA
TAGCATTGTAGAGAAATTTAGGACTGACGATTTATTTATACCACCAAGTGCCATAGAGAT
AGAAAATTCAGATATGAGTATAAAAGAAGTAGCTCAAGAGATAGTAAACCAGATGCACAA
GCTTAGTAACATTGCATGTACGCGAAAGAATAGTCTATAATGATTTCATATACTGAGGCT
CATTTAAATATAGAGCTTCAACTTCATTTAATTTTTGCTTGTTCTCTAATCTATAACGGA
CTAATagcccTGCATGGCTAGCATTTAAATTGCAATCCATATGTGTACTGCTTGTAGCGT
GACACTGGGATCCAGGtgcagaTAGTGgcaataaaTTGAAATCAAATAACTGCGTATAAA
ACCCTTGAGCATTTTTGACTATAGCTCTGATATTTTTTTTGTTATTCGTACAAAGCAAAG
ATATTGCGTAGGCTTGAACTTCCAGCGCACTAACTCCGTATAATGGCTTATTTGTAGCAA
GATTTATACCTTGTGCAGCTGATATACCAACTCTAATTCCAGTGAAACTTCCTGGTCCAA
CTACTACCACTAAATGATCTATTTTATCATAATTATAGTTGTGCTTATCAAACAAAGTAT
TCAGAATTTGAAAAAATGATTCTGCATGATTGTTGCTGGCGGAATTGTGCTCTACAAAAC
AGTTACCATCATAATCAACTATTGCTATTGAACTACCAATACCTACAGTATCAATCGCTA
AAATAGACATTACTTAAGCTTATCATAGAGTTTTGTAAACATTATAGCAAAGGCACCATT
ACCCATAACGTTTGCTGAAGTGATTATTGGATCAAACACTATATACAGTGCTGTGATTAA
TGAAAGCATTTCTGGAGAAAATTTGAGGTATTTCTCAAGAATAGGTAGCATTACCATAAT
TCCTCCTGCCGGAACTGCCACGATAGCAAACTTAAATAACAAAAAATAGAGAAGGAAAGT
TACATAGTCTGTTGTGCACAATGAATAACCGGAGGCAATTATCATTGATAATATTATAAT
AAAAAAGCAATCACCTACTAAATGAAAGCTAGCAGTTATTGGCACAACAGACGATGCTAT
GTCAGGTTGCTTTACATTTTTTTTGCTTCCTTCAAGAGTAAGCGGCATAGTTGCATTACT
AGACATTGTGCTCATTGCAGTAATAAATGCCGGTATCATATTGCCTATACTAGCTATCCA
GCTTGTGATCTTGAATGAATTTGCTGCTCCATATAAGAGGAAAACATAAAGGTAGGTTGC
AGATGCTATAATAATGAAAATTATTGAGTAATCCTTAAATATTATAGATAAAACTTGATC
ATGCTGCATTTTTAAAGCAAGCCCAAGTACAAATATTGGAATAATCGGCGTCAAAAACGT
CTTCAAAATAAAGAGAGTTAAATCTAACATTTTGTTCGAAAGCTCTCTGCTTTTTTTGGG
TAGCAGTGTGGACACTACTATGCTGGACACAAATCCACAAGCAAGGGCATAAAAATTAGA
AAGCAATGCAGGCAGTCTAAACGACCATAAGGGAACAATTGTTTCTTCATACGTTATATC
TTGTATTGAATAAGTGTTTTGTATGATAAAATGCCCAACAGAATAAGCTATTAAACTTGA
AGCCAGATTCGATAAGAAGATCATTATAATAAGTAACAATATGAACTTTATAGCTGACTG
CTTAAGATTGTTAACACTGCTAAAGATTAACGCAAAAATAATAAAAGGCATTATAAATAG
CAAAACCTCTTTTATACTAAGGCTCGTTGAGTACAAGAAGGTTTTTACTTCCATTGGAAC
TAAATGACCAAAGAATGCAGCTGAAGTGATGACCGTGAGTAAGATTAATAGTTGTAGCAC
GTTCTTATATACCAATGTCCTATGGACATATATATGGTAAGTTAGTTGTTAAGTAAAGCA
AAACTGTCTAAACTGCACAGCAAATGGTGTAATGAAAGTGGAATGACAAAAAAGAGTGAA
ATTAGCATTCACTTATTATTCGTGTCATTTTCAGTAAAAGCTTCTTCCCACGTGCCTTGA
GTTGCTGCGCGGCTATACTCTGTTACTCTATTTTCAAAGAAATTCGTATGTTCAACGCCA
TTTAGTATTTCATCAAGCCACGGAATAGGATTATCATTGACATCATATATGGACTCAAGA
CCTAATTGCATTAACCGTCTGTTTGCTACGTAGCGTATGTAATTGCGCACTTCTTCTGCG
GATAGTCCTTCAACATCTCCTAAATCAAAGGCAAGCTTTATGAATTCGTCCTCAAGTTCA
ACGATGGTGCGACATGCAGAATATAATTCCTCTTTAAACTCGTTGTCCCAAATTTCATTA
TTCTCTTTAATAAATGTATTAAATAACATGATAATTGAATTGGTGTGCAAAGTTTCATCA
CGGGCTGACCAGGCGATTATCTGCCCCATTCCTTTCATTTTTCCAAAACGTTGGAAATTG
AGCAAAATTGCAAATGATGCAAATAACTGCAACCCTTCAGTGAATGCACCAAACACTGCT
AGAGTTTTAGCTACATGTTTTTTATCGTGTTTTTTGCTTTCCTCGAATTCCAACATATAT
TCATATTTCTTTCTCATAGCATCATACTTTAAAAATGCTTGATACTCACTTTCTGGCATG
CCAATTGTGTCTAAAAGATAAGAATAAGCTGCAATGTGTATGGTTTCCATATTGGAAAAG
CTTGCAAGCATCATGCATATTTCTGTTGGCTTAAATATATTTGAATAATGCCTCATGTAG
CAGTTATTTACTTCAATGTCTGCCTGAGTAAAAAATCTAAAGATCTGGGTTAGTAGATTT
TTTTCTACACTTGAAAGTTTAGTTTTCCAATCCTTCACGTCATCAGCGAGCGGAACTTCT
TCAGGTATCCAATGGATTCTTTGTTGCTGCAGCCACGCATCATACGCCCAAGGGTAATTA
AAAGGTTTGTATATTGGATCTGCTTCTAACAATGACATAAGACACCTATTATTTTCTAAA
GTAAATATTATATTAAGTGATATTGAGAATCAGTCAATTTAACTTTTTTGAAATTTGACG
GCAGATAATTTATTAGTGTATTATAGCTTCAAGTAATTTATCAACAGAAATGCGAGTATT
AATATCTTTTATTTTATTATTTACAGTGAGCTGCACTCACACTATTCACAATCACGGAGC
TCCTGGCATTAGTGTTGAATTGTGGAGCAAGATAAAAGTAGGTGACGATAAAGAAAAAGT
GGTTCACACTTTAGGATCACCAACATTAGTATCAAAGTTCGATGACAATGTTTGGTACTA
TGTCTCATATAAAATTAAACAAGCCAATTTTTTAGGAAAAAGGAAGTATAGTAGTAAGTC
TCTGCAAATTTCATTCGACCAGGACGGTAAAGTTGAAGATACAAAAGAAACTGACATCTT
AGAGAGATCTTTGGCTGTTTCTGATTGAAAGTTTGCTCAGATCTTCCTACGTCATACCGC
GGTTCATTCCATAACTGTACGAACATTGCGATTTGGGCCTACCAGAAGGGTGTCATGAAA
GTAGCTGACACTAGTTCCTTTATGACGGCAGTGCCCAGACTACTTGGATCCAGGAAACTT
AATTGCAAGTAATGCATTGGGTTTGGTAAGTATGGGTTTTGCGTTATAGAATGAAGCACT
TTTGGTGAATTTGTAAAGAAAACTGGATCCCAGTGGGCTTTGTTGCATCGCTAGCTATGA
TGGATTAAAGATAAAAAAGATAGGGAATATCAGTAGCTTATTATTCTGGTATTTATAACA
AGAACGGTCAATGAATACCTAAATTTGAGTAAAAGAAATTTCACTACCATTTACCAATCC
GGCTAAAATTCAAGAATTTCAATGCTTTAGCTATTttcaatagaattAAATTTATTAAta
taaATAACAAaTTACTATTCTTAaaTttgatcagattgaTTGCAaaaaAacaAGATTTTC
AATAGGTTGCTTATAATCCTAACTATAGTTAGCCTTTCATAAGTAGCGATGCAACAAAGC
CATCCCAGTGTCAAGCACTGGGATGACACCATTTGTTGTAAACTCACTTTTACTCTATGG
TTATACTACCTTGCTGCTATTCTGAACGGATACAGTGGGCTTATTAAATTATAGAATTAC
TTTAGCTATAGAATAAAATCTAGTGTTACTTCACGCCAAATGTGGTGGTGCTGAGTAGGC
AAGCCGGTCAATGGGCTACATTTATATACTGCACGCATTGCATTATCTGCTATCGACCTG
AAAAGTGGATTATTTCGATAGGAATCACTGTCTGCTACATCCGCCATAATTATCTCGCCT
TGACTGGATAACAATAAGTTAATTTTTATATTAAAATTTTCTTTGTAAGCTATGCTTTCA
GGAATGCTCCAGCATTTTGTGAGCTTGTCTCTTATAGAGTTAATAATTTCTGTTACAACT
AATTCATCCTTTTTGCTCTCAACGCTTTTTTCGTTTCCTATTTCATTTTTTGCCCCTCTA
ACATCCCTTCTTAGTTTTTTCTCTACACTTTTTTTTCTTTTTGGAATTGGAATGAATTCT
TTACCCTCGTTAATAATGACTTCTTCTTGCATTTCGATAATTTGCCTCGGTTGTGCTACA
ACAGTGTGCTCAACTATTTCTTTTTTCCTTTGTGGTATAGGAACAGCTAACGTATCATTC
GTTTGGGCTTTTGTTGAAGATAACGAAAAAAGCAAAAAACAACATAAAGACAAAAAAAGA
ATATAATTCGAATAGAAAAAACGCATATGTTAAGCAGCTTGTTTTACTGGTTTAAAGCTA
AGAGGTTGTCCGGAAACTAGTAAATTCAAGCATATTCCCTCTTTAACATAACCCTACTCA
TAGCTAGGTATATgaaattctcagtggatgttgtgagtaaatcatactccttcgatagcc
ttctattcctattaacccaagcaaaagtcctttctacaacccatcttcttggctgtactt
taaacccttgttctcttgttggtagtagctcaggtggcgtatctttgtgcacccaaaatc
tacatggaggccttttaacaatttcaatatctatgtcatattcttcctttatgtgattct
ttaaatttcttccttggtatcccatgtcagcccacatttttttaactttagtatattttg
ttctcatattgtttaatgctattttaataccatctctatcattttcgttagcagcgccta
cgtaacaacctagtataaaaccctgagtgtctgtaattatatgcctttttctacccttta
cttttttacttccatcatagcctttgatccccccttttctgtagtctttacagattgact
atctactatacaggcactcggctgctcattccttcctatttttcttctactatattttgt
aatttcataattcattttctcaaaaattccctgcttcttccattgcctgaactgctcata
cacagtcttccatagcggaaaatcatttggtaaataccgccattgacaccctgtacgcaa
tacatagaaaattgcttctaatatttctcttttgctatactttggcggccttcctCcttt
cttgtatgatactctgaagtgtttttctattcttgaccattccctttcgcttagATCTGT
TGGATACTTTTTTCTCATCTTTACCCCGTACTAAAATTTCAGATATTATAGCCTTTTACT
TGTTTCCGGACAACCTCTAATATTGCACGTAAAGTCAATATATTTTAGTTGATGGACGAG
TTTGAAGTCAATAAGGAATCCCTTCAAAGCTGAAGGCAAGCGGAAGATTGTCTTCTCGAC
AGACAAAGGAATTGTATAATGGATTAAAAGGAACCGTATGACAAAAATTATAGCAAAAGA
ATATACAGAATTTTTAGAGCAATTGAAGGATCATATTGCAACAAACCGTTATAAAGCAGC
ACTTGCAGTAAATAGTAAGCTTATTTTGCTTTACCACCATATTGGTACAGAGATCCTAAA
ACGCCAAAAAGAACATACCTGGGGAGCTAAGGTAATTGATCAATTAAGTAAGGATTTGAG
AAGTACATTTCCAGAAATGAAAGGCTTTAGCATGAGAAATCTGAAGTATATGCGTAAGTT
TGCCGAAGAATATCCTGATGTTGAATTTGTGCAGGAGCCTCTTGCACAATTAACTTGGTA
TCACAATATCACTCTTTTGGAAAAAATAGAAAGTCATGAAATAAGATTATTTTATGTAAA
AAAAGCTATTGAACATGGCTGGTCACGTAACATTATGGTGATGCAGATAGAACTTGGACT
ACATAAACGTCAAGGAAAAGCAATAACTAATTTTAAAGAAAAATTACCATCTCCACAATC
CGATCTAGCACATTACACATTAAAAGATCCGTATATTTTTGATTTTTTAAGTATAGGTAA
GGATGCTCATGAAAGAGAAGTAGAAAAAGGACTCGTAGGGCATATGGAAAAATTTCTGTT
AGAACTCGGTGAAGGATTTGCATTTGTTGGTAGACAATTTCATTTAGATGTTGGTAATAA
AGACTTTTATATTGATTTATTATTCTATCATTTAAAGTTACGTTGCTTCGTAGTGATTGA
ACTAAAAGATAAGGATCTTAAGCCGGAATATGCTGGTAAAATGAATTTTTATCTTTCTGC
AGTTGATGATTTACTGAAGCACTCGACAGATCAACCTTCTATAGGGTTAATCTTATGTAA
ATCTAAAGACGATGTACTTGCTAAATATACACTCCGAGACATGAACAAGCCAATAGGGCT
AGCAGAATATCGAATAACTGAAAATCTACCAGAGAACATAAAAACAGCTTTACCGACGAT
AGAAGAATTAGAAGCTGAATTATCCAAAATTTCAGACGAGGAAAAGTAATGTTACTAAAA
TCATTCAAACAATTATTTAGCAAACCAAAAGCTCAGTATGAAATGCATCAGGCTCAGGAA
GAAGAGTGGCAGCCAATAACTTACTCTCTCATAGCCTTGAAACTTTGGAAGCAAACAGTA
ACGGAGTAAGTGATTTTTATGGATTACACGCTCTAGGTGCACTATCCTATATATCATACG
GTCAATACACTCTAAATGAGATGGAAAGATGAAGGCATCATTATAGCTGCTAAAAAATAC
GGCGATAAAAACTTAATTCTTTCTCTGTTTACAAAAAATCATGGAAAGCGCAGGGGATTA
ACTAAGCTAACAAACAATAGCAATTATAAGTTTCAGATAAGTAATCTATTACATGCAGAA
TGGAGTGCTAAGTTACCTGAAAATCTAGGTTTTTTAAAGTGCGAATTAATCGAATCTCCA
TTCCATCATTTCTTTCAAGATAGGTTAAAAAGCATTACTATTGTTTCTTTCTCCTCTATT
TTAGAAAAAGTGCTTCCAGAAAGTGAACCCTGTGCCATGCTGTATGACAATTTGCGATAT
TTCATCGATGTAATTAAACACAACAATCAGTCTTGGCAAAGCCATTATCTTAACTTAGAG
CTTCTGCTTCTTACGCAATTGGGATTCAAGTTAGACTTATCCAAATGCGCTGTAACAGGT
GTTAAGGAAAATTTACAATTTATTTCTCCAAAAACTGGTAGAGCAGTGTCAAAAAAAGTA
GGAGATTATTATGCAGATAAACTCCTACCTTTTCCACAAATGTTACATGATGTATACAAT
AATAACCTACAAAACAGCTACTCATTCCAAGAATTTCAGTTAGGACTGAAAGTCACAGGA
TATTTTTTAAATAAGTATCTATTTTTGCAGTTAAACGTGAAATTTCCAGAGCTGAGAAAC
CTCATGTTGTCGCTTTAATCTTAGCAGTCCTACGTCATACCGCGATTCATTCGCGGTATC
TCTTAGCATAGATCCAGCTAACAAGTAGCGGGATGACGAACTTATCGTCATGCCACCGCG
AACCGTCATACCGTGATTTATTCACGGTATCTCTTAGCATAGATCCAGCTAACAAGCAGC
GGGACGACGGTTGTCAGGGTGTCATCCCAGCGCCCCTATGATGTCATCCCAGTGCCCAGA
CACTGGGATCCAGAAAAGTTTGCTTGTGAACAAGCAAACTAGCATGGAAAGTGGTTACAA
CGTTTTCGATGAGATTATATGGAAAACTGGATTCCAGTGTCAAGCACTGGAATGACAAGG
TATAAACCTTATCGTCATGCTGCCGCGAACCGTCATACCGCGATTCATTCGCGGTATCTC
AGCATAGATTCCGCTAACTAGTAGCGGAATGACGGTTGTCGGCAAACTTAAGCCACTTTA
GCTATAGCCAGTAACCACTCTATTTCTACCACTGTTTTTTGCTTTATATAAATATTTGTC
GGCACGTACTATAAATTCTTTAATATTGTCAAGGTCAGATTCTTGCATTTCTGCAATTCC
AATGCTCACAGTTACATCGTGGGTTGTATTTTTATCCGCAAGTATAAAAGGTTTTTTAGC
AATAATTTTTCGTATTCTCTCCGCAATAGTATACGCATCTGATACATTGGTATCTGGCAT
TACAACAACAAACTCCTCACCACCAAACCTAGCTAGTAAATCTGTCACTCTGATATTTTC
AGAAATTCTTTTCTGTATTTGCTTTAAAAGTTCATCTCCAGCACTATGCCCAAAACTGTC
ATTCACTATCTTAAAATAGTCTATATCAAGTATCATAAGAGACAACCTTCTATCCTTTTC
CACAGAGTCCTTAACAATGTTTCTTAAGTGTGCATCAAAGTATCTTCTATTATAACAGTT
AGTTAATGGGTCCTTTATAGACATTTCCGCATTATTAAATAAATTCATTCTCAAGGCATC
TTGATATCTTTTGCGTTTTACTTGCGAATTAACCCTTGCTATTAGCTCACCCTCATCCAA
AGGTACTGTTAAATAATCATTAGCACCTACATCAAGTGCTTTTACTAAATTGTTTTTATC
ATAATCCTCAGAAAGAATCAGAATTGGTGTATAACGTGTTTCCACCTTACTACGAAACTC
AGAACACAAACGCAAGCCGTCAGTTTTTGAAAATTGCATATCAGAAATGATCAGGTCGTA
ACCATTCTCAATACCAACCTTCAATGCTTCCATTGGATCACTCAGTATTTTAATTGACCT
AAAGCGTTGCTTTAATATATTATATATCTGCTCTGCTTGATGAACATCCTCATCTATAAC
AAGTACGTTAGCATCAAAAATCTGATTGGAATAATCCATAATACTGTTTCCTGCGACTCC
ACCAATCTCAGCGTTAGTTTCTCCTCTCAAACGCCATTCATCGATAATCATCTTTAAGCG
TGTGAGAGACTTAATTCGTGAAGATAAAGCAGTTTCGTTTATTGGTTTAGTCAGAAAATC
ATCCGCGCCAGCATTAATACCTTGCACTCTATCATGAGTATCATGCAGCGCAGTTACCAT
AATTATTGGAATATGGGTTGTCAAGGGATCACTCTTTAGCTCCTTACAAACTTCAAAGCC
ATTCATCTTTGGCATCATGATATCAAGTAATATAATATCAGGCTGCTGCTTTGCTACTAA
ATCTATAGCTTCTTCACCATCATGAGCTACGATAACCGTATAGTACTCTGCTTTTAGTCG
AGCTTCTAAAAGCTTGACATTAGATAGTACATCATCTACTACCAGAATCTTCGCTGTCAT
TATCTTTAGATGTATTATCTATATCGTAAGTAGGATAAAGCTTACCATTTTTACCAACTA
TGTAATTTACTTTCTCAGTATTACACTCTTTATATAAGTCTTCAATTCCGGCATCCTTCA
ATAACCTTCTGGCTTTTAACCTTACAATTGTAAAATACCTATATATAGTCTTAATAAAAT
CAATAAATACAGGTACCTTATTTTTATCAAGAACAATTATGCTCACTAAAGCTACAACTA
AAATTTCTGAAAGACCTATATTGAACATTTTCCTATGAAGCAAGTAATTTAATCCTTCTG
ATTATAAATATTAATTTGCTTAAATCAAGTTTAGAAGCAACCATCTCATCTAAAAAACTA
TTATAACGTTCTATGTAGTCCTTATCATTACAAGCCCAGGTTTGAACCTTATCTTCAGGG
TTATCAGTAGCTTTTATGACTTTAACAGCTAGCTTGTGATGGTAATTGCTTAAATCGTCC
AATAAATCATTAACTAAGCTGCGATCCCAATAAGAAGAGCTGCTTTTCATCTTGATGGCA
ATTGTCCTAATCAGATCGAATCTTAACAGCGACTTTAACTCAAAGTATATTTTACCAGCA
TCAAGAATGGACAAAGATGTCTGTTCAGCAACAGATATAATATCCAGTGCATAAGTAAGA
ACGCACAGGTCAGCAATTTTTTTTGCTAGATCTTTATCTATATTAAGTTCCACTAAAGAA
GTGTATCCATGATTATAGACCTTTAACAGGTGTTCATCTAAAACATCATGGCCTAAAGTT
TCAATTGCATCTTTAAATTTTGTAACATCATCCAATTCTACAAAGCTAAGATTTTTTACT
AACCAAAACGATACTCTGCCAATAAATTTCTGCACATTTCTCACTATTTGCAAGTATGAG
TTAATATCAATTTTTCCATCCAATTCATCAATTTTCTGCCACAGGTTATTTAAATCATAT
AGGTGGTTAACAACGATATATATGTTAACTGCTTCGTGTACCTTAATTCCAGTATTCTCA
ACTAAATTATTAATAAATATACAGCCCATCCTATTTACAACATCATTTGCAATGCAAGTG
GAGATAATTTCTCTACGAAGTTGGTGTTTTAATATGAAATCCTTAAACTCTGTTGACATC
TTTTTAGGAAAATAACCTAGCAAGTAGTCATTAGATATAAGATCTTTTTCAGGCAGATCG
GAATGTATAATTTTATTTTTTATTGCTGTTCTAGCATAAGATATTAGAATAGAAAGCTGA
GGAGAACTGAAACCTTCTGCACCGGTTAACATCCTTGCTACCTCTTCGTCAGTTGGAAGA
AATTCTACGCTTCGGTTTAACAGCCCAGATTTTTCTAAACTGAGCAGTAACCTGTGGTCC
TGCTCCAATCTCTCTTTAGCTTGCAAACACTCAAGAAGTAATGCTTTTGTTTCAATTCTG
TTGTGGTTCTCAAGCACCTTGGATGCAACTTCATCCACCATACTTGCCAGTATTTCATTC
CTTTTTTCTAAAGAAATACCCCCTGCTTTCATAGCTGAAACAAATGCAATCTTAATGTTA
ACTTCAAGGTCCGAACATATCACTCCGGCTGAATTATCAACAAAATCTGCATTGATATAT
CCACCTCTTTCAGCATATTCTATTCTCCCAAGCTGTGTACAACCAAGATTTCCACCCTCT
ATAAACATAGAAGCTCTAATATCCTTACCGTTTACTCTTAATTCATCGTTTGCTTTGTCA
CCGACCATGCTATGACTTTCACTCTTTGCCTTAACAAACGTGCCGATTCCTCCGTTCCAT
ATGAAGTCCACTTCTGCTTTGAGTAGATATCTAATCAAATCACTTGGAGATAACGTATCT
TCCGTTATGTCAAAGCATTTTTTCATTTCTTGAGAAAGATTTACTTGCTTGCTGCTACGC
TCAAATACCCTGCCACCCTGAGAGATCAAATCTTTGTTATAATCCATCCAGGTTGAAAAT
GGTAACTTAAAGAGACGTTTACGTTCTGTGAAACTCTTTTCTGCATCAGGATTTGGATCA
ATAAAAATATGCATATGGTTAAATGCGCCGATTAAATGTATATTTTTTGAAAGCAGCATA
CCGTTTCCAAATAGATCGCCAGCCATATCCCCAATTCCAATAACAGTTGCATTCTGGTAA
atatccttattCATTTTCCaaaaatgcCTCTGTGCTGCAATCCATGCACCTCTTGCTGTA
ATACCCATTTTCTTATGGTCGTAACCTACTGATCCACCAGATGCAAATGCATCGCCAAGC
CAAAAGTTATATTCAGAGGCTATCTGGTTGGCATAATCAGAAAATGAAGCAGTTCCTTTA
TCAGCAGCAACCACGAGATATGGATCATCTTCATCATACCTAATCACATTCCCTGGTGGA
ATTATTTTACCATCAACCACGTTATCAGTAATATCAAGCATTCCTCTGATAAAACTCTTA
TAGCACTCAACACTTTTCTCTCTTAAAATATTCTTATCTTTATAAGCTTGCTTTATTACA
AACCCACCCTTTGCACCAACAGGGACAATAACCGCATTTTTTGTCATCTGAGCTTTCATG
AGCCCCAAAACTTCAGTGCGAAAATCTTCCGTCCTATCCGACCACCTTAAGCCACCACGG
GCTAATTTCCCTCCTCTTAGATGTATTCCCTCAAAAAGGTTTGAATAAATATACAATTCA
CGATACGGACGAGGATCAGGTAAACCATTTATTTTACTTGAGTCAAATTTTGTAGATAAA
TATGGTTTATCGTCTTGATAATAACTGGTCCTTAAAATAGCCATTATCAAGTTAAATATC
GAGCGCAAAACGCAATCATGTGAAACATTGCTGATCTCTTTTAGAAGTTCCTCAATTTTT
TCTCTGACAATGTCCGTAGTTTCTGCTCTATCAATGTCTATGTTAGGATCAAATCTTGCA
TGAAATAGTTGTATCAAATACTTTACTATTTTTGGATGCTCTGAGACTACCTTTTGGATA
TATTCTGGATTGTAGTTAAATGACGTCTGCTTTAGGTAAGCACTTAACGCTCTAACCAGA
AGCACTTCTTTCCACTTGAGCCCAGCAATAATGATCAAACTATTGAAATAGTCATTTTTA
ATTTCCTTGCTAAACACTTTCGCAAGTGTTATTTCAAATTGCTCTTTTAGAGTAATGTTG
TCTATTAATTCATCGACTCTTGACAACACAAAATGGTGTATCCATATTCCACCGTTAATT
TCTATGTAATAGCCATTATGAGATAGAATTTTAGCTCCCAAATTCTTAGTGATCCTTAAT
ATCTTCGATAATTCAAGGCCTCCATTGTTTGGAGTATAAACCTTTAATTGATAATTAAGA
TTATCACGAGTAAGTCTTAAATCGACCTCGCTAACTCCTTTCTTCCTCACTATCTCCAAT
TTTTTCATATCGTAATATGCGTCATGAGGTTCGAAACTCTCTTGATAGCTTATTGGAAAT
GCCTTGCAATAACGGATGAATATATCCTCAACAGTGCTAAAAGTATTGTATAAATTGTCT
ATAAAACGATCTTCCCACTTTTCTGTAATGTTTCTTAATTTGTTTTCGATACGCAAAACT
TCATCATCAAGAACGCTAGCATTTTTGGTCTTTAGCACTACATGCAATTTCATCAAATCA
TATTCATTGATAATGTGATTGTTATAAATATCTGAACTTCCTGCACTTGTCTCATCCTTC
AATATGTCACGTATCTTGAACATTAGCCTAGCGCTAGCATAATGCATCGGTATCAGCACT
ATGCAACTAATAAAATCCCCGACTCTTCTTAAAAATAATCTGACCCTTGGCCTAATCGCA
AGAGACATGATCGAAATGCAAATTTTAAATAATTCGTCTTCATTTGATTGGAATAATTCA
TCACAAGAGAACACTTGCAAAATAGAAATCAAAGCTTTGTTATTGTGGCCCCCGGTTACA
AACCCTGCATTTTTTTCTATAACTTTAACTTTATCTCTTATTATTGGAATAGTTCTAATA
TCTTGGACCTCCGCTACAGAAGTAAATAGCCCGAAAAAACGCCGTTCCTTTACCACATTA
CCCTGGTCATCAAATTCTTTTACTCCTATACAATTCATGTATGTATGCCGATGGACTATT
GAGATTAGATCTGATCTCAATATGTATAGGGAATCAAGGTTTGCAGAAGGAATCAACGTA
CTTTGACCTACTCTCATCAGGCCAAGGTCCTTTTTGCTGTCACAGACGAGTTTTTCATCT
TTACCAGCAATATATTCTTGATAACCTAGAAATACGAAGTTATTATTCTTTAACCAAACT
AGAAAATCTTTTTGCTCTTGATTTCGGTCTGGTGTCATTCCAGTGCGTGACACTGGAATC
CACGTGTCCTTTTCCTGGATCCCAGCTGGGATGACAGAAAGACTTGCCTCATCAAGTTTC
TTGAGCATTAAGTGCCAATCTTTCACAACGCAATTAACCGCTTTCAGCGTTTTCTGTAGA
GATTCTTTTAATGTATCAACAAAGCTGTCACTTATACCTTTGATAATTACATATATGACT
GACTCTTTGACTCCATTGCTTTCTTCCAAAGAGTAAATCTCGTCTATTAGGCCATCTTTT
CTTTTAATGTTAATTATGCTGTTGCTGTAATAGCATATGGTTAAATCGTGCGACTTAATA
GTTGCAATAACGGAGTCAACCAAAAATGGCATATCATCGTTTGTTATCTTAATCGTGGTA
AAATCGCCTTCTATTCCTGGTATATCATCTATATTGCTTACTACTAACTTACTTTCATCT
TTCTCTTTTTGAGAAACAAAATTGTAAGCATCGTTTACAATATATAGCAAAAACTTATCA
TTGGCTTTTAGGTCGCTTTTATAAACAAAACTATAAAAATACTTAATAAATTTTTTAATT
TTTTCTTTATCTTGCTGATTTTCTTGATCAGCTAACTTAAATAAAGACTCAGTGTCAACA
TTATGATCTATACACATTTTTTTTAACAAAAATACACAGTGAACTTAAACCTTTTTAACT
AAGATTTCATTATCAAGAGCGTACACTATTAGCTCATCATTTTCTACTACTTCCCCTGAT
AAAACTAATTTAGCTAAATTATTTTGAATACACTCTTGTATAACCCTTTTTAAGGGCCTT
GCTCCATATTCAGGGTCATAGCCAGTTTGTGCTATTAGTTCTTTAGCTTCCTGCAACAAA
CTTATACTCAGTTTACGCTTAGCAAGTGTTTTTTGTAAATAAGAAAATTGAACATCTATA
ATTTTATAGATGTCATCTCTGGTTAAACTGTGGAATATAATAATTTCATCCAGCCTGTTT
AAAAATTCTGGACGAAATGCTGATTTAACTATTTGCATCACTTCATTTCTTACAGAATCA
ACATTCCCTTTTAGCATTATCTCAGCGCCAAGATTAGAAGTTAAAATCAGTATGGTGTTG
CGAAAATCAATTAATTTACCATGACTATCAGTGAGTCTACCCTCATCCAAGATTTGCAGC
AATAGATTAAATATATCTGGATTTGCTTTCTCGATTTCATCAAACAGAATAACCTGATAT
GGCCTTCTTCTTACCGCTTCAGTTAATCTGCCACCTTGTTCATAGCCAACATACCCTGGA
GGCGCGCCAATTAACTTTGAAACAGAATGTTTTTCCATATATTCTGACATATCAAAACGC
AAAAGCGCTGATTGATCGTCAAACAGAAATTCAGCTAAGGCTTTCGCAAGTTCGGTTTTA
CCAACTCCAGTTGGACCTAAAAATAAAAATGAACCAAAAGGCTTATTGGTATCTTGCACC
CCAGAGCGGGAGCGCCTAACTGCATTACTTATCGCTTCTATTGCATCTTTCTGCCCTATT
ACTCTTCTTCCTATTTCATTCTCCATGTTAAGGAGTTTTTCCTTTTCACTATGCATCATA
TTATCAACTGGAATTCCCGTCCACTTTGAAACAATGTTTGCAATATCATCTCCAGTCACT
TCTTTCTTTAAGAAACTATCAGTAACCTTTTCCTGATTTTTTAATTCATTCTCAAGCTGA
GGGATCACACCATACATCAGCTCTCCTGCCCTTCCCAAATTCCCACTACGCTGAACTAAT
TCCAACTCTTTTCTAGCGTTATCTAATTTTTCGGCTGTTTCTTGTATTCTAGCTATTTTA
TTCTTTTCCATCTGCCATTTGCTGTTCAAGTCAGCAAATTTACTGTTTAGATTTTCGATC
TCTTCATTTATCTTTTTTAAACGCTGTTTAGAATTTTCATCACTTTCTTTTTTTAGAGCC
TCTGCTTCAATCTTTAGCTGTATAACCTTTCTCTCAAGTTCATCAATAACTTCAGGCTTG
CTATCCATTTCAATTCTCACCCTACTTGCTGCTTCATCAATCAAATCAATTGCTTTATCA
GGTAAAAACCTATCTGTTATATATCTATTGGATAACGTTGCAGCAGCAATTATTGCACCG
TCTGTAATTCTTATACCATGATGCACCTCATATCTTTCCTTCAAACCCCTGAGTATTGAA
ATGGTATCAGTTTCAGTTGGTTGAGAGATAAACACAGGCTGAAAACGCCTTGCAAGTGCA
GGATCTTTTTCTATATGCTGACGATATTCATCTAAAGTTGTGGCTCCTATACAGCGAACT
TCTCCACGCGCAAGAGCAGGCTTCAGCAGATTCGAGGCATCCATTGCACCACTTGTTGCT
CCTGCTCCAACTAAAGTATGAAGCTCATCTATAAACAAGATAACTTTTCCCTCCGCTCTC
GAAAGCTCATTAATAACTGCTTTTAACCTTTCTTCAAATTCTCCTCTAAACTTAGTGCCA
GCAATTAGTGCTCCAAGATCCAAAGCTAAGACCTTTGCATCATGCAAACCAAGTGGTACA
TCGTTTGCAACAATTCTATTTGCAAGCCCCTCAACTATTGCAGTTTTTCCAACACCAGGT
TCACCGATCAGCACTGGATTATTTTTTGTCCGCCTCAGTGATACCTGCATAGTTCTTCTG
ATCTCTTCATCACGACCAATTACAGGATCAAGCTTTCCTTGCATAGCAAGCTCTGTAACA
TCTTTTGTATATTTCTTTGCCGCATTTAATTTTTCCTCACTGTTTGGCGAGTCCGCACTG
CTGCCCTTTCTCATTTCTGCAACAACTGAGTTCAGTTTTTGTGGAGTCACACCATTCTCT
GCCAGAATTTTGCCTACAGTATCATCTTTTTGTGCAGTGAGGCCCTGCAGTAAACGCTCG
ACAGCAACAAATGAATCTTTATTTCTCTTTGCAATACCAATTGAATCTTCAAAAACTTTT
GCTATTTCTCTTGAAAGTTGAAGGCCACCACTTCCTGGACCTTCAATTACTGGCAACTTT
TTTATTGCACTATCCACAGCATCGGAAATACTCTGCACATTTCCACCACAAGCGTTTATC
AAATCCTGAACTAAACCTGATTCATCTTCAAGCATCACTTTTAGTAAATGCTCAGGCATA
AAAATCTGATGCCCAGCTCCCAACGCTTTCATTTGAGCACTTTGAATTAGACTTTTTGCT
TTTTCGGTAAATTTATTTAAGTCCATAACACCAGTTAAATTCGTATTTGCTGATGTATAT
AACAACTGATTTCATAAATTTAAACCTAAAGTTGTTTATTGTTAGGTATGAAATTTAAAA
CTTTCTTAAAAAAGGAACTATCATAGTAACCATACAAATATCTTGTATCTCAAGACCTTT
GGTTTTTGTTGCTGAAAATGGTTGTATTATTTAAGTTATTAACAATATACAATACTAAGT
TAATGTAATTTATTTGGAGATGACAGGAAAATTTATTGTAACTTTATATTTTAAATAGAA
TAAAGTTCTTTTGTTAGTATTGTCCTTTTTGTAAAAAATATTCCTAATTTCTTCATCATT
TCTGTGGGTAAGGTCATCTGCTTCTCTACCTCAAGTGGTTAACAAAGTTTCTTGTCACGA
GGGACCAAATGGAAATCTGCTCGTTTTCACGCGAATTAATGTTACAAATTCTATACATTT
CGTTACAAAATGGCATTCGCTTTCTCCATTATCCTTTACCTGCATTTTCATCAGCGTTCC
TTGCGGTTTGCTTGCCATATAGGCGGAAATACAGGCTTACCCTGTTCCTTCTGTCATACA
ACAGTGGGTTAGGTGACTTCTCTATACCGGTGATTTGCGTACATCCAGAAATGAAAAATG
TCACATTACCTTTTGGTCGGAGCTTATCAGCATCTTTAGCTCTTTAATCGTTACGATACT
TATGAAGCTTCACTTACGTTCACCATACCACTAAGCCTAGCTCTCCAACCACATGATGCT
TGTAGTTTATGCTCCTTTCACGATTGAGCATCTTCTTTTTCAAGAGGAGGTTCATTGTCC
GCATCGCTTGGCACCAACCGGTTACCCGATTCGCACTGATGCATAGACTCAGATGGCAAA
ACATCTGGTTTAATAAGTTTTAGAACTCTTTTAGTTTCTTTCTGAAGGAATTCCTCTCCT
TTTAAACAATATGACCGAAGACTTTCAGGTCGCACCATTTCAATAATTAGCTGGGTTCCA
GCAGAATCAGTACAGAAAACATCAACAATACTTTGTTTTTTAGAGGCAATCTCAGCATCC
ATGATAGTGCTGAGAAATTCTATTTCTTCTATTTCATCTTTGCCAGCGAAGCCCAATATA
TCATTGAGAAAGTGAATGAGAATATCTTTATTTTTCTCAGTGCCAAATATTCTCTTGAAC
GCGAAATTGTTTTTTGGATCGAGAAATTTCGAAAAGGCCATAATTAAATACAATTAGGAG
ACGAATAATTATACACTATTTTTCGCAAATGTTCAACCTCTGATTACTCCTTATTCTTTG
CCCTTCCTGCACGCTTACGTTCATTTGGATCAAGGAATTTCTTGCGTAAACGTATAGATT
TTGGAGTTACTTCCACCAATTCATCATCATCTATATACGCTATCATATCCTCCAGTGTCA
TTATCTTTGGTGGAGTGAGCTTTATAGCTTCATCACTACCTGAAGCTCTTACGTTTGTTA
ATTGCTTACCCTTTAACACATTTATCTCCAAATCATTGTCACGGCTATGCTGGCCGACAA
CCATGCCACAATATACCTTATCCTGTGGCTTAATAAACATAATTCCCCTGTCTTGCAAAT
TGAAAATTGCATATGCCACAGCCTCACCCTTATCTGTAGAAATTAAAACTCCATTGCGCC
TTCCAGAAATTGGACCTCTATGTGGAGCATAACTGTGAAATAAACGGTTAATTATGCCTG
TGCCACGAGAATCAGTTAAAAACTCTCCTTGATAACCGATTAATCCTCTTGATGGCACTA
AAAACGTTAATCTTGTCCTGCCATTACCAGAAGGTCTCATGTCAGTTACTTCACCTTTAC
GGAAGCTGAGTTTTTCCATGATGATTCCACTATATTCATCATCTACATCAATTACTACTT
CCTCTATAGGTTCAAGTTTTTTACCGCCTTCTTCTTTAAATAACACGCGAGGGCGTGATA
CCGAAAGCTCAAAACCTTCTCTCCTCATATTTTCAATTAACACTCCAAGCTGTAACTCAC
CACGCCCACCTACTTCAAATGCTTCACCGCTTGGTGCCAAAGTCACAGTAATTGCAACAT
TTGTTTCTGCTTCCGCATATAAACGATCCTTTATAGCAGTTGAAGTAAGCTTTGTACCTT
CTTGCCCAGCAAAAGGTGAATCATTAACGCTCAGAGTAATCGCCATTGTTGGCGGATCAA
CTGGAGTTGAGCTTACTGCAGTTGTAACTTCTGGTGCTGCTATAGTATCTGAAACCGAAG
CTTCCTCAAGTCCTGCAATTGCAATTATGTCTCCCGCCACAGCTTGTTCTACTGGAATGC
GTTTCAAGCCAGAAAATGAGAGCAACTTAGTTAATCTTCCTCGTTCAATTACTTTGCCAT
CGAGGTCAAGCACCTTAAGATCTGAATTGACTTTTGCAATGCCCTGATAAACCTTTCCTG
TCAATATTCTGCCAAGAAACTTATCAGACTCAAGTAGAGTGACCAACATAGCAAAAGGTG
CATTTTGATTATAAACAGAAGGTTTTATATAATCTATAACCGTTGAAAATAATGGGCTTA
AATCTTTTCTTTCATCAGAAAGCTCCTTAGCACACCAGCCATTTCTACCTGAAGCATACA
ACACTGGAAAATCTAGCTGCTCGTTGGTTGCATCAAGGTTAAAAAATAACTCATATATTT
CATTTAATACTTCATCAATTCTGCTATCTGGTCGGTCGACCTTATTGATTATCACAATTG
GCTTCAAATTTGCTTTTAGTGCTTTTGAGAGCACAAATTTTGTTTGTGGCATGGGACCTT
CTGCAGCGTCAACCAGCAGCAACACACCATCTGCCATGCACAATACCCTTTCCACTTCCC
CACCAAAGTCCGCGTGCCCTGGCGTGTCAATAATATTGATCTTTTCATCGCCCCACATTA
TTGATGTACATTTTGCAAGTATTGTAATTCCGCGTTCACGCTCTTGATCACCACTATCCA
TCACTCGTTCTTGAACTTCTTGATTCTCGCGGAATGTGCCACTTTGTTTTAACATGTTAT
CAAGTAAAGTAGTTTTACCGTGGTCAACGTGTGCGATTATTGCTATATTTCGGATCGATT
TAAATTCGTTCATTTTCTATCATTTCAAAATTAATTTAGTAATAAGTATACATAAAATAC
ACTTGGAGTAAATAACTAAAGCTGTGTATAAATGCTGTGTTTCCAAGATATTATAGGATT
ACTTTGTTAAATATTCCCTACTCCCAGGTTTTGTTATGGGTAGTTGTTTTAATTCACTTG
GAAGTTCTTCCTCGCTGTAGTTTTTGATGTTCAGTTCAATCAAAGATATGACAGGAAAAG
GCAGTTTCGTTTCACTATTTCTCTTTATCAAAGAAGCTTCAGCAACAACTTTACCTCCTT
CCCCTTCCCCTTCTGCACATTCCACTGCTTCAAGTGAAGATTTACCTGTGGTTATTACAT
CTTCAATGAGCAATATTTTCTCACCCTTTTTGATCTTAAATCCACGGCGTAATTCAAACT
TACCATTAACGCGCTCGCAAAACATTGTCTTTATTCCAAGCTGCCTGCCAATCTCATAAC
CCACAATTATTCCACCAATTGCAGGAGATAATATTAAATCTATGGAGCTATTTAATTCTT
TTTTTATTTTATCTGCTAATAATGCGCAAACTTTCATGGCTCTGCTTGGATTTTCAAAAA
TCTTCGCACACTGTATGTATGTGTCACTATGCAGCCCGGATGATAAAACAAAATGCCCAT
GCAAAATTGCTTCTGCTTCTTTAAATTCTTTTATTATTAGGTTATTTTCGTCTAATATCA
TTTTTTAAGTTTCACTATTACATTCTTTATTAATTATCTGAGTGATACAAACATCAGACC
ACACATTTATTGCAGTTTCAAACATATCGATGATTGTATAAATAGGCAAAATCAGTCCCA
TAATATGCAGAGGAACATTCATCGACATGAGATAACTGGTTGCCGTAAAATAGCACCCCA
TCGGCACTCCAGCGTTACCAATTGCAGCCCCTGTAGCTAAAAAAATCCATATCAACATTT
CGCTTAAGGAAAATACGTATCCGTTCATTTCTGCAACAAACATTACAGTGATTAGTATAA
ATGCAGCACATGCATTCATGTTAATTGTTGTGCATATTGGTAAAATAAAAGACGATAATT
TCTTTGGCACCTTTAGCTTGTTCTGCACACATTCTATAGTTGTTGGCAATGTTGCACTGG
ATGATTTAGAAAAAAACGCAAGTGTGAGTGCTGGCATAACCCCTTTCAGCGTTTGAATTG
GTGATATGCCTTTATACCACATAAATAGCGGTAAAATCAGAAATGCCTGCACAAAATTTG
CAGACATTATGCAAACAAAATACCATAAAAGATTGTAGAACTCACTACCGCCTTTTAATT
CATGCAAAAAACATGTAATAAAAGACCAAACAGCAAGCGGAATAAATTTTAATAACCCTT
GAGCAATTTTAAGTAGCGTATCAAAAAGTGCAGAGAATACTTGATATAATATATCCTGCT
TTTCTTTTGAAAGTGAAACAATAGCTCCACCCATCAAAAAAGCGATTAATATGCTACCAA
TCATATTATTTTCAAGAAAAACTTGCACAAAATTAGAAGGAATGAGTGATTTTAAATATG
AAAAATAACTGTGGTTACTGCTGTTAATACTCCCTATTGTATTACTTATGAAATTTTTTC
TTGCTGGATCTATTAACAAATAAAACGATAATGCAACAAACGCAGCTATAATAGTTGTAA
GCAGAGTATAAAATAGTGTTTTCTTAACTAAGACTTTGATTTCAATTGAGTCTTTGAGCC
CGGAAATTGTGGAAACTATGGATAAAAAAACCAGAGGTAAGCTTATTAAATTGAGCAAGC
TGATAAAGATATCACTAAATAGCTTTGCTATTTCAAATATGATTTCATTATTTAGGTAGT
AAGCAACTATTGCAAGCAGTATAGAAAAAAGTATTGCAAACTTGTGCATTGAAAATAAAA
CTTCAAAGTAACATTATACAATAATTTTGCTGTTTTGGAATCAGATTGATAGACAAAATA
ACTTTACAGATTAGGGAAAGATAAGAGGATGTGTTTATTCGGAGACAGTGTAAGATTTCT
TAATTTAAATTTAGGTGCACTTAGCCCATTCTGGTGATAACAAATTGGAATAGATAAGAT
ATGATAACTAACTCTTCTGCGAGTATATAGTTTTGCCGGACACAACAGTACGTACTACGT
GTCCTTTTACTTTGCGACCATCGAAAGGAGAATTCTTTGATTTACTAGCAAAGTTGTCAG
TTTTAATTTCCCATTCATGATTGAGGTCAACTAAAATTAAGTCTGCAGCAAGGTTTTTTT
GTATACGACCACGTGGTATGTGTATTATATCTGCAGGCTTATATGTCAATTTTGCAAGCA
CATCAAGTAGACCCATTTGCCCACTGTGATAGAGTTCAAGTGAAAGGGGCAGCATTGTTT
CAAGACCAACAATACCAAATGCAGCATTTTCAAGTGGTAGATCTTTAGAACTACGATCAT
GCGGAGCGTGATCAGTTGCAATGCAATCAATCACACCTGTCTTTAAACCTTCAACCATAG
CTAAACGATCTTCTTCAGTGCGAAGCGGCGGATTCATTTTTGCAATTGCTCCATGTTGTT
TTACTATATCTTCAGTCAAAGTGAAGTGATGAGGGGTTACTTCGCACGTAACATTTAATC
CCAAATCTTTTGCACGTTTAATAGCATCAAGTGAATCTTTTGAAGAGACATGTAGAATAT
GGTAGTGCACATTTTCCATATCCTTCATTAGCAGTATATCACGATTTACCATAACCGATT
CTGACGCACTCAAGATCCCCTTTACTCCCAATTCTTCAGAAATTTTACCTTCGTTGATTG
CGCCACCAGCAGATAAATTTAAATCTTCTGCATGTTGAGCAATAGGAACATTCAGCATAC
TTGAATAAAGCAGCGCCTGTCTCATAATCATTGGGTTCATAACTGGCATGCCATCATCGG
TGAACCCAACCGCACCTGCTTCCTTTAAAAGTGCCATTTCAGTCAGGTGTTCTTCCGAAG
TGGTGATTTTAGCGTAAAATTCAACGTTTACATGTGAAGTTTCAAGTGCTCTATATTTCA
AATATTTAGCCAAAATAACGCTATCAATTGCTGGAACAGTGTTTGGCTGACAAACTACAG
TTGTAACTCCCCCCGCAGCTGCAGATTTGCTGCCTGTATATATAGTTTCTTTATGTTCCT
GGCCTGGTTCACGAAAATGTACGTGAATGTCAATAAGGCCTGGCATTAGAACAAGCCCTT
TACAGTCTATTGTTTCATCAACTCCACTTGTTGAAAATAATGATTCACCAAAGTCAACAA
TTTTATCCCCTTCAGTCAATAATGAACCTTTTATATCAAGTTTAGTTTCCGGGTCGATAA
TACGAGCATTAGTATACGCAATTTTATAGCCTTCCTTTTGCCCTGTTTGCAACAAATCCC
AAGTTTGAGTCATTATATTTGAGTATCGATTATAAAATAAATCTAAAGTTTTTTTAATAA
AACACAACCAAATTAAAACACAGACTAAGAGCTGTCTTGAATTAAAGTGCTTTCATTACC
CTAAAGATTTGGTTCTTATAACCTAGTTAGCTCAGTTTTAACGTTAATGTGTGAAGCTCT
GAGTTCTGTTGAAGGATTTTCCAGCTGAATATCTAGCTCATTCTGTATGTTCGATAAACA
AATTAAAGCTGAATCAAAAATTTCATCACACTGCTTTGCTTCATGTATATCATCAATTAT
TTCCTCGAATTCTTCCACATCATCCATTTCTTGCGGCGCACTTTTTAATATCGCTTTTAT
TTGGTTTAAGTTTTGACGAATTTTCTCCTGATATCCAACAATTCTCTCTTGATATATATC
AATCATTTTTTGACATGCGTTGCCTCTAAATGGATGTTCTTTTTTCTCTTTTATGTAAGA
ACTTTGAAAGTCTTTACAGTTAAGGATTGCTTCTCTATGTTTTTTTATGTCATTAATTGC
GCTGATTATCGACTTATCTATTTTCTTTAAATTTTCTTCCCGTTCTTCTCTTTTAATTAT
ACTTTTGGATTCATTTTTTATCTGGTTCATTTTGTCATACAGGTTTCTGCATCCTTTGTA
AGATGCCATTGGTTGTAACATTCCTTCTTTTACACTTTTATTGTAAAAATTCTTCAACTC
ATCACTTGATAGTATTGTTATAGCATCTTCCCTTTTACCTTGTGATTTAGGATACTTTTT
ATTCAATAAACTAACATGATTTAACAAGAAATCTCTAACTAGCCCTTCTTTTTTTACTTC
GGATAATCTTTCTAGTGTTTCTATATATTTCAGAGTTTCCGCAAAGAGCTGTCCACCAGA
GGGAGCAAATCCTTGAAGTGATTTACTCTGTGCTTTACAAAAATCGGTTTGTAAAAAATC
TTCAGCTTGTTTTTTTATTACTGAAAGTTCATTAAAGGCTTTTTCTGGATTGATTTTTCT
CAAAATACTAATAGCTTTTCTAATCGCTTTTTCTCTCTTTTTATTATCTTGCTTTTCATT
TAATATGAGATGTTCAGTTTTGGTAAAAGCATTACCTTGATCACTCTTTGCAATGTTACA
AACGATGTTTTTTACAACTTCTTCGGTTGCTGCATAATCTATTTCTTTTGCAAAGCAGTT
AACAAATGATTGCCAAACTTTTTTATTAACAAGTTTACTTGTCTTATTTTCAAAATCTTC
TATATCTTTGAATCCTAAAATAGTATAGAGATTTTTTTCGATTATTGGTTCGGCATGTTG
TTTTGCCACTTTACCTTTTATATTGAATGGAAATTTACTAATCTTAGTTGTACCCACAAT
ATTACCTCAATATTAACGCTATCTATAAAAGTATAAAGATTTAATATTTAATTTTTAATT
AATACTAGCACAGCTAACTACGGGAGCATTATGCTAGCATCAATTAACACTTTAACTTCT
AACTTGTCATCAGTAATATTGTTTATATAAAAACTATAATTTTTTATGCCTGAACTTGGG
AATATATTGCTATTGCTAGCCTGCTTATTGTCTTTGACATATTTGTTTTTACCGCTTAGT
TCTTGTCGGTTTATTACCACTGCCATATTTTTTTGTGTATCAGCGTCAATGGCTATTTTG
ATCTACTGCCACATTACAAATGATTTTTCACTTGAAAACGTATACTACCACTCACACACA
ACAAAACCTTTGATCTACAAGATTTGTGGTGTTTGGGGAAACAAAGAAGGGTCCATGTTG
CTTTGGACCTTAGTGCTTGTCATGTATTTATTACTAATGGATATTTATATACCTTCTGTC
ATCCCAGTTTCCCCCTCTGTCATCCCAGTCTCTTCTTCTGTCATCCCAGTGCCCAGACAC
TGGGATCCAGACAATTTAATTGCAAATGAGTACATCAAATGGCAGTGTAATAAAAACTGG
ATTCCAGTGTCAAGCACTGGAATGACACCAGAACGAACTAATGGTAGTAAATTAAAAAAA
ATATCTCTTATCACTCATGGGCTGATTTGCTTTTGTTTTTTGCTGTTCACTTTAATTGAA
TCCAGCCCCTTCACTAAAATGCCAGGCATTGAAACAGATGGATTGGGTTTTAATCCGATA
TTGCAGGATATAGGCCTTGCTATTCATCCACCGATATTATATTTGGGGTACCTTGGATTT
AGCGTTCCTTTTTCGCTCTCTATAGCTGGATTAATTTTAAATACTGAAGGAAATGTTTGG
GCTAAAATTGTCAGGCCTTGGGTACTTATTTCTTGGTCGCTGCTCACTTTGGGCATCAGC
TTGGGTAGCTGGTGGGCATATCGCGAACTTGGGTGGGGTGGATTTTGGTTTTGGGATCCA
GTGGAAAACGTTTCTTTGATGCCGTGGCTAATTGCAGTAGCGCTGACACATTTGTTGCTC
GTGGTACGGAATTTCAATGTTTTAAGGAACTTTGCTATTTTACTTACGCTTACAACTTTT
ATATTGAGTGTGACTGGAACATTTCTAGTCCGCTCAGGAATACTTACCTCAGTGCACACG
TTTGCAGATGACCCAAGATATGGACTATATATATTAGCTCTACTTGGTGTAATTACAGTC
AGTAGCTTAGTAATATTTGTAGTATTTACGAGAAAAAATCACACGCCTGCGATGTCATTC
CAATGCTTGACACTGGAATCCAGAAAGAAACTTGCTACTCAAGTGACAGAAGGTAGAAGA
TTCTTTTCACGCTTTACGATGATACTGATGAACAATTTATTATTCATCACTGCCTTTTTC
ATCGTGTTCGTTGGCACTTTATACCCTACAGTGCTTGAGTATTTAACCGGTGAATTAATT
TCAGTTGGAGCACCATATTACAATTCTTTATTTAACTCTATTGCACTAGCTATTCTAGTG
CTCACCATGATCGGGCAATACTGCAGTTGGCAGGGAAATAGTCTATTGCCAATATTCCGT
GAATATAGATTTTCATTCTGCAGTGCTGCAGCTATTTTGCCGTTTATCTTTCACATGGAG
CTAATAATTGTGCTATCAATTACTATCTCCATAGCATTATTAATCTTTGTTTTAGAAGCA
TACAGTAAAAGAATTCGTTTATTTAAGGTAGCATTTGGTGAATCAATTTTATTAGCAAGA
AGAGTTTCTAAGTCCTACTATGCAATGATGCTTGCTCATGCTGGAGTGGCAATTCTAGTG
CTTGGTATAGCTTATTCAGTTGGTTGGCAGGAGAAAAAAGAAAATTACTTAAAAATAGGG
GATAGCATAACAGTCAATAAATTTAAAGTTACTTTACGCAATATTGAGCTAATAAAAGAA
AAAAATTTCCATGCAGTGAGGGGTACAATGGATATCAGGAATTTGCTGAATAATAAGATA
TTAGGTGAAGTAACTCCTGAATATAGATTTTACCTTGCGGAAGGTCAGAAAAATGTTGAA
AGCAGTATCTACCACAATTTGCTTTCTGATATTTATGTTGTAATTGGAGAGATTGATAAG
AGTAAGAGCAAAATCGCAGCCAAAGTGCACTATAAACCTGGAATGTCTATAATCTGGCTT
GGATCCTTTCTTATCGCTTTTGGTTCGCTCCTTGCTGCTTTTCCTTTTAGTGGACGAGCA
AGGATTGTCTAGCTGTCGTGGATTTATTAACAACGCTCCTAGGTCCAGAGTGCAACGTAT
GAGAAATTACCGAGCTATAGATACTGATTTGCAAAGGTTAGAACCAAAGAAAGTTATATT
TTTTTATTGACAGACCTATATATTACGATATTCACTAAGGGATTAGTGAGTAATGGTTAT
ACAATATGAATGGTGGGGTATCAGGCAAGGAAAAAGTTATACGCACTCCTTTCGATTTTA
AGGAGCCTTACAGCGATTGGCGTCAAATTTTTAAACGTCCTAATCAACAGTATAACCCTT
CCAACTATGATTCGTCGAGCGAAATAAATGAACACGATATAGAAACTCAAAAGATTGAAG
AAGGTGATGGCCATGATTCAGGTATTAGTTCCGATGATGAGGATGACCGGACAACTTATA
CAGCAGTACAATTAACTAATGATTCTCTTGATAGCCAAAGATATACAGGAATATGCATTC
CAACACCAACTGATGGTTGGGTAGGTGAAAATAATCATCAGACTGGTTTATCAGGTGATT
TGCCAGACGTGAGTAATAATCCACAAATTTTTGAAAGTACTGATTCAGTACAGCTAGATA
ATATTGTTTTTAGCAATCTAATTCAGCTTTCCTTGATTAGTCAAGAGCATAATTCTACCT
GCAATGATCATGTAATTTGTGATTCAGGTCACAATTCTGACGATGAGGATCAGATTCCAG
AGGACTTTCCTTCAAGGAAACGAGTACGATCGATTGAAATTGATCAGTTTGAACCGTTGT
ACAAGAAGAGGAAAATAGAAGCACAAAATAATCAAAAATATACAGAAAATGTATGTAATC
CAACAAATGGTGGTTTGTTAGGTGAAAGTGATAATCCACAAACTTTTGAAAGCGATCCTT
TACAGCATGGTAGTAATGGTTTAGGTTATAACTTCAATGGTTATAGTCAAGCAACTTATA
GTAAATTAAGTGCTTCAGATCAAGAAGAggGTCAAGGCTATTctttaggtggttcttgtg
aaaataaagaaaatttgacaAagggcgctggtggtagtaatcagacttttgaaggtgaac
aGAAAAGCTCAGAATTTCCGAAAGTTGACAATTGGTCAGATAGTGATGGGAACTCAGAAG
ATAGTTCGGACTCAAAAAAGGGTTCGTACTATAGTTCAGGTAATCTTGATTCAATGGAGT
TAACAGATGATTTGGATTCAGAAAATGATCGGGACCTAGAAGATGATAATCCTTTTCTAA
AAGACTCACTTTTTATGAAACTAAAAATGTCGTTAACTCAAAGTAAACAGGATCTGATTG
ATAAATGCTGTGGGGAGGTGAGAGGTATAACAGAACAAAATGAACAAAAAGATATAAAAA
ATACTCCAGAAAGTATTAAGTGCATAGTAGCTAAATACTTAGAAAAAGAAGTAATGTTAA
ATTTAAAATGTAGTTGTTGTAACAAAACTGTAACAAATACAGTATTTGAAGAAATAAAAG
ATCTTACTAGTGGTAGTCATATAAGTAACAGAAGTAACACTTTTGTATTTGATAACTTTC
CCTATCAAAGTAAAGATAAAAACTGTAACAAAGAAAGTAAAGGTCAAAACTGTAACAAAG
AAAGTGAAGATCAAAACTGTAACAAAAAAAATGAAGTGTCCGAAGAGGACATTATCAAAA
GCATTGTTAGTAATTTATTGTTAGAAGGTGGGAAAGTAAAACGCCATAATTTTTTCGATG
GGAATGAGTTTGAGTAGATAGTTACTTGTAATGGATTTGATGATGGTCTTTCTGAGAAAT
GTAAGGAAATTGAAAgcaaGCTAAAAGGTTTAGCATATGAAAGTATTGTAAACAAAAGCA
AGCAGACTCAAAATGTATTAGGAGTAGACAAGGATAATAGATATTTTTGTATAGAGTACT
CGCAAGATAGTATTGTTGAAGTTGCAGAAATCCTAAACAATGAAAAAGCCAAAGACTTAA
ATTTAAGAGTTGGCATACTCAAAATTGGAGAAAGTATAGTAAGAGTTGAAAATGTAGAAG
AAATAGGGGGAAAAAGAAATTACATGGATGTCTCAAAAGGTGGTATTGAAATGTCTTTTA
CTACTGAGGTAGGAGAGATAAGTATTTATCTAAGTCCTAGTGAGAAAGGCAGCAATAAAA
TAAAAGTGGAGATTGATGGGGAAAACAGAGCAAGGCTTAATGAGTTAAAAAATAGGGGAA
AAAGTTTAGGGGAAAACTGTCTTTTAGGAGGAAAAAGTGTTGAGGAAGCTATAGAGCATG
AAAGTTTTGAAAGATATGGCAGTGTACCTAACACTGCTATGAAGGAACCTAGCTTAGGTT
GAGTtgcTAAcatagcaagggggggataaGCTTGCAGAGATAAAATGATGGGCCAAATTG
GCAGTATTTCGCTTTTGTAATGTACTTCAAAATGGTAGTATGCAAGCTAGATAGAACTTA
ATTGACAGACAAGAATTAACTGATGGAAAAATTGACATAATCAAACAATCACAGAATAAA
CTAGTGAATTTTTTGAAAAGTATATAAAATTCAAGTTTAAGTAAATAGCATGGCACTTAG
ACTCATTCCAGACAACCTCGATATCAAGTTTAGTAAATATAGGGATTTGACTGCATTAAT
TAGCATTATTCTTATCATCTTTTCAATATTCACTGTTGTGCTGCGTGGAGTGAACTTAGG
CATAGACTTTGCAGGCGGAATTTTGATAGAGATAAAATCTTCAGATGAGAATCACTCTAT
TCTCGATGCATTAAAAGAAAATGGTTTTACAGTGCAGAGTTCAAAAGCGGGTGATAATTT
AGTCATGCGTTTTAAAGATGAAGGAGATGAAGATAAAATCAAAAAGATAAAAAGCATACT
AGAAGAAAAGCTGGGGAGCTCAATAAGCTATCGTAAAATAGACTATGTTGGCCCACAAAT
AAGCTCAACACAAATATTTGAAGGAATGTTATCCATGTTGATCGCGATTGTTGGAATATT
TTTTTACGTTTGGTTTAGATTTAATTGGCAATGTGGATTCAGTGGAATAACAGCACTGAT
TCATGACGTGATTTTAACTGTTGGTTTTATTAGCCTAACTGGCATTGAGTTTAATATTTC
ATCAGTTGCAGCTCTCCTTACTGTCATTGGTTATTCAATCAATAACTCAGTAATTATATA
TGATCGGATTCGAGAGTATCGCAGGAGTGGTAAAAGTGGGCGGATGAGTGAGGTAGTAGA
TGCAAGTATCAACGCTACATTATTTCGCACTATATTAAcTTCTGGTACAACCCTTCTTGC
TGCTCTTCCTTTGGTATTAATCTGCACAGATGCAGTGAGAGACTTCAGCTTGATcATttt
ttttggtattttgATTGGCACTTGTTCTGCAATATTTATTTCTGCTCCTATATTGACCtA
CAGAGCTTTGATAAGTAGATTGTAGAAGTGTTTAGTCGCGGTATAATATCAACTTATTAT
CTCTTATAGTGAAATGAAAATACCTTAAAAAGCTCATTCCAAGTAGTGAATGAGACATAG
AATGAGTGTTAACGCTTGCCTGTACATCATTAATCAAAAAATTTCCTATTTTAACTTGAG
GTATTTGAACCACTCCAGCTTTTATTTGACCTTTCGCAGTTTCATATATTTTAAAATCCT
GAACATTTTGTAAGTTAATACCAACATGTAATGCGtctttttgtgatagaacaatatcgg
ttgctccagtatcaAGCaaaaacgTTATATTGCGATCATTGACTTGagcctgAATATAAA
AGTGTCCATCATATGACTTCGTAAATTCAATACTTCCACTATTCTGACCGCTATTTTGAA
TTCTTCCTTTATATGGTAAAAAAGTACTGAGAAATCTGTCGCTTAGTTTGTCCCTTTGTG
AATCAATAAGCATTGCAGTAGTGGCTATTATTAGCAACCAAATAACTAGATTTTTCACCG
CGTTCATATTGTTAAAATTTGAAGCTATTAAAATAAATTTTAAAGATCAGCGTTAAAAGT
TATTATTAAAAATAAGTAAATTTCATTGTTTTAGTACAATATTTAGTATACACTTTAAGA
AGATATGTTTGATTTAATTTCATGTCAGAAGCAAAAAGTTTAATTTTGGCAGCTATCCTT
TCCATgTTAATCATGGTGTCTtgGCGTATTATTTATGATAatttttttagtacaagccaa
aaccagccattgattgaaaatattgaacatatcgaatcttttaacgaccttgctcctata
atataccaaaatcgttctgaaattattaattCtactcgagaacagagggttagtttaacc
aataacatgattaaaggatcaATTTCTCTGAAAGGTGCAAgGTTTGATGACTTAATTTTA
ACTAATTACCActtagaaccgagttcttcTTCTCCACAAGTGGTGTTActgtcacctgca
gaatcaaaagatgtatattttgcagaatttgggtggctcgatccgagtaacaagattaaa
gttccagattctaaagcagtctggcgagcagataaacttaatcaaaaagaggtcaattta
tcttgGGACAATgagaatggcattttATTTAGaatgaaaattaacctcgacgataATTAC
atgtttaaagttgagcaaGTTGTTGAAAATAATACAAAgGATAATgtagttttggttcCT
TATGGTAAAATTAACCGTAAACGTGACAATATCAACGAATCTTATTGGATATCCCATGAA
GGAGtactgggtgcatttgataataaactagaggagtggacatataaggatatttccaaa
aaacatttaataaaagcaagcacgagtgaaaaaaattggtttggttttgctgataaatac
tggctcacagccatcataccTGAAAAATCTGATAAAATAAATGTAAGCATTAAACACACA
AACGTTAATAATACTGATAAATTCCAAGTAGATTTTGTCAAACCTTACAAGAGCATACTT
cctggtgcaagcgtttctaatgtgaattatttttttgctggagcaaaaaagttgaattta
ctggattcttataaggacactctcaatatacccctgtttgatAAAGCTGTAGATTTTGGT
GTTCTTTACTTTATAACTAAACCAGTGTTTTTACTGCTTGAATATTTTAACTTCGTTTTA
AAAAATTTTGGCTTAGCAATATTATTGCTGACTTTAGTAATCAAacttttgatgctttct
ttatttaatagatcatatATTTCGATGTTTAAGGTAAAAAGCCTGCAGCCTGAATTAACT
CGTATAAAAGAGTTGTATAAAAATGACAGCTTAAAGCAGCATAAAGAGACAATTGCATTG
TTTAAGAGAAACAACGTAAATCCAATGTCGAGCATTTTTCCCATGCTAATACAAATACCG
GTATTTTTTGCTCTATATAAAGTATTATTTGTTACTATAGAGATGAGGCATGCTCCTTTT
TTTTTATGGATTAAGGATCTTTCAGCTCCTGACCCAACGAACATCTTTACATTATTTGGG
TTGTttaattataactttcctatttctataggcattttacctataattttcggtgccacc
atgataattcagcagAAGCTaagtgagaaagatCAAACCAGTAAAGATGATATTCAAGTA
AATGTTATGAAGTTTTTACCTTACATTTCTGTCTTTATTTTTTCTTCTTTTCCTGCCGGC
CTGGTAATATATTGGATATTTAGTaATATTATAACTCTAATTCAACAGTCATTAATAAAG
TTGTTTTTAACAAAAAAAGTGGTAGTAAATGTCGAGAATACTAATAGTTAATTCGATTTA
TTATACTGAAATAGCGAACCTTTTGCTTGAAGGTGCAATTGATAAATTAAAAGGCAGTAA
TGCCAGTTACGATGTAGTTGAGGTTCCTGGTACATTTGAGATACCAGCTACAATTCTTTT
TGCAGTCAAGAGTGGGCATACTAATTATGATGGTTATTTAGCTCTTGGGTGCGTAATTCG
CGGTGAAACCGATCATTATCAATATGTTTGTAAAGGAGTAATTGAAGGCTTAAATGAGGT
TGTTATGCATTATGCAATACCCCTTGGTATGGGTGTAATTACCGCTGACAGCAAAGATAA
AGCACTAGTTAGAGCTGATAAAAACAAAAAGAACGTTGGTGGCCATGCAGCCTCAACTGT
TTTGCGTATGATAGATTTACACAATAAATTAAAATAATGGAGGAAAAACCAGTAGATAAA
AAGTGGCGCATAAAAAGAAGCACGGCAAGATTTCTTGCTGTACAAAttgctTattcaaat
attttcgtaggttacaacaaaagcacttttaaactggaaaattgtgagcttaaggactac
ataaATAAGttgaaagaTATATTTGAATGTGAAGAATTTGAACATCAGTTCTTAGAAAAC
TTGTTATATAAGGTTATAAAAAGCAGTGAAGAATATGATAAAATAATAGAGTCTTATTTA
CACCCAAGTTGGTCCCTTTCACGGTTAAATCTTATAAGCTTATCTATTTTGCGTGTTGCA
ATATGTGAGTTAGCTAATTGTGATACGCCAGTTCCAGTTGTCATTAATGAATATACTAAC
ATTGCATCTGATTTACTTGATAAACCAAGCGAAATTGGTTTTATTAATGGGTTATTGGAT
AAGGCAAAAGATGCAGTTAAATTAAATAAAAATCCTTAGCAATTATAGCCAGCAAGCACA
AGGTGTCATCCGAGTAGCTGCTGTATGAACATTGTCTACCAGATCCCAGTGCTTGACACT
GGAATGGCTTTGTTGCATAGCAACTGAAAAAATCTGGTGGCTACTGACAAAATTCATTAT
AAAATAGCCATTTAACCTTGaaagaaaaaatatgccacaaaaaatgagggtcagtaacca
tagcgaatataacaaatttctagaaaaaagaggaaatatttttcattatatcaacgaagc
catagaaaagtggtacgagaatggtccaaaaataccaggtggcaacaatatttatagcga
taaagttgtaattttggtgcacataataacttgtttatttagaataggcctgaggcaaac
agttgggtttatagcaggataccttgagcaaattgggaaaaatttgcaagttatcagcta
ttcacaatcatcaagaaggtttaagaaactcaatattaagatcaatgattgcagaaaata
atatggaagatatcgaaattgctatagacagtacaggaattagtatatacaacaacactc
ctggtcatagcaaagaaaatagcgaagatagaaagtatcgcagctatgaacagacaagaa
aattgcatgtaatgttgaatacaaacagcaaaaaagccatagctgtgaaataCAGTAACG
GCTGATCACTATGGAGCTTGTGATTTGCTAAAAGAAGTCGATTTTCAGTATGTCATAAAA
GTACTATATGCAGATAGGGCATGTGATAGGCACAAGTTTTATAAGTTGTGTAACGAATAT
GATATAAAGACAaaaattccaccaataaacaatgcggcagaacatccagaaatagattat
atgtctgacaggaatgctgctattaggttaataaaattatacggtgaagatggcatgaaa
gaatggaaaaaagaagtaaattatgggaaaagatcttatattgaagggtttttctcaaga
ttaaagcaaatattcggatttagttttaggaataaatctgagataaatcgagaaaaagaa
ctaaatgctattTgctTaATAAATTCACTGATATTGGTATGGCTAAATTTGAGATAGTTA
CATGAATTTACCATAAATCACCATCTCATAAAGTGTGATGCAACAAAGCCATCCCAGTGT
CAGCTACTTGGATGACAAGAAAGGGAGCACTGGAATGACATTATCTGTTGTGCAATTTAC
CTTCAAAAATGAATGTTTGTACAGTTATGTGTCAAGCACTGGGATGACAAGAAAGGGAAC
ACTGGAatttttgtttcagcattagccatgcatctaaacagatacgttgccttgagaATC
GCAACATCCATGCAGTTATGCGCGTAACACTAAAAATCAaaaaaaacaaagaggcAGACT
TAATCTACCTCTTTTATTTCACTTGGCTATACTGTCTGTTGTTGagAAGCAACTTGTTCA
ACAATAAGTGAGCCTAAATAAGTTTTAACCCCTTTAGCACCATCTTTGTCTAAACCTAAT
GTTTTATTCCACTTTGTTTCATTTACTGCCTCGAACTTACCTTCATCGTTTTTCTCTTTT
AGTGAACCTATCTCGAAGAGTAAAGTATTGCCTAGCGTATTGGTAAGCTGATTAATATCA
ACAATAATACGGTAGTTCTTGCCTTCTAAGCTTAAGGCTATATAATGTTTACCCTTTTCT
ACCTTACCTTCTTCATCTTTAACTTGGTTATTCCTTGCCATTTCCTTAAATGTGTCTTTT
GTTACTAGCAATGCTGTTTCTTTACCGTTTTTTCTATCGTTATTAACAACAATCTTCGGA
GCTCTCAACTCAGATATTTCATTGTTTTTGCTGATAGCGTACATTGCTgaacTAACCAGT
GCAACAGCAACAATTGCTAATATaccgatTCCAAGTGGTGTAGCTGCAAAAGCTGCAAGT
GGAGCAAGCGTGCAAGTTGAAGACACCCAATATGGTGCTGAAAGTGCTACTGCTGCGCCT
ATGACATACAAAGAAGTAAGTGCAACAAGTGCAGTATTTGTTTTGTGGAATTGACCACAG
TGATTTTTGAAAGTTAGCATAAACGACCTCAAATATTAATATGCTTAAATAAAAAAACTG
TCATAGTCAAGCTTTTTCGTAAGCTACCTGCCGCTTGAGCCAAAGCCCCCTGCATTGCGA
CCGGTTTCTTCTGCGCAGAATTCTTCTCTGTCATCCCAAATTACCTGAGATACAGGAGAA
ATAAGGATTTGTGCGATTCTATCTCCTCTTTTTATTTCGTATGGCTGATTACTTAGATTA
ATTAGACAAATTTTAACTTCACCTCGATAATCAGAGTCTataGTgcccggagaatttaag
acagtgATTccatgttttgcagcaagaccaGAACGTGGGCGGatttgcccctcaaaaccg
tttGGTATTGCAATCACAATTCCAGTTGGAACAAGTAATCTTTCAAGTGGATTTAAAACA
GCAGAATCATTCAATGCAGCATAAAGATCCATGCCAGCACTCTGCGTAGTTGCATAACAT
GGAAGAGACAAGTCTTCTCCGTGTGATAATCTTTTTATTTCTACTTTAATTTTACTTCTT
TGCACTCCAATTTACCATCTATGAAGACTCAATTATAGCATGTAAATTGTATCTGCAAAA
GTGATAAATGTAAATAATGTCATTCCAGCGCGTGACGCTAGGCCATAAAATTCCTTGACA
AGTTCAGTGCTCCTTTTTTTGTCATCCCAGTGCCTCTATGATGTCATTCCAGTCTGGAAT
CTAGTCCTTATTATGCAGCCACTTGGTTGAAATTAAGTCTTCTGGATCCCAGTGTCTGGG
CACTGGGATGACATCATAGGGGCGCTGGGATGACACCCTGACAACCGTCATCCCGCTACT
TGTTAGCGGGATCTAGAGATACCGCGAATGAATCGCGGTATGACGTAGATTGTTGTCATT
CCAGTGTCAGCTACTTGAATGACACCCTCTTGGTATTCGTGTAGTTGCAAGCAGTATAGC
TATAAATCACTCACAATCGATATGCTTGAATTACTCTCAGTAAATAAATCAAGCATAATG
TTAGATATTCTACCATCAACTATGTGAACAACTCCAGCACATTCCTCCGCCATTTTAACG
TATGCCATAAGCCTTTCAATAAATTTTTCCCCTTTAATTttcccacaatcaatcgatgca
tTTAAATTTTTAACAGATATCTTCCTGCCACCAATTTTATCTATTTCTTCATCTGTGTCA
CTCAAGATTATCATTTTAGATGCAGAAACTGCGATTGCGATTGCGCTTGCAGTGCTATCG
GCATCAATATGATATGTTTCCCCATCTTTTCCATGACCAATTGGTGCAATAACTGGTATA
AAATCTGATTCTTCAATAAAAAATAATATATCAGGATTGATTTCAGTGGGTCTACCGATG
AACCCCATGTCTAATATCTTTTCGATATTATTTGATCTATCTTCTCTAAGCGTAGCGGTT
ATTTTTTCGGCTTTAATTAAGTTACCATCTTTTCCACATAATCCAATAGCTGAACCACCA
GCAGAATTTATATACTGAACAATTTTTTTATTAACTGAACCACACAGTGCCATTTCAATG
ATTTTCATAGTGTCTTTGTCTGTAAGTCTGATACCATTCACAAACTTACTGTTCATATCC
AGCATTTTTAACACTGAGTTAATTTCATATTCTCCGTCATGAATTATTACCGGATTTATA
CCAAGCTGCTTCAACAAGACAACATTATGCACAAAAGTATTAAATAGTGTTTCATCTAAG
ATTATTGTACCACCGCATTTAATGACAAAAGTCTCGCCTACAAAGCTAGGTATGTTAGAT
AGCACTTCAAGTAATATTTCTGCTTTTTGTTCAAATGATACCTCACCCTTTAAAAATTCA
CTACTCTTCATTTTTTTATCTTGTAAACTTGAAAAACTCATCTCTTACCTTGGTTATTTT
ATGCTTAACACGGATGCTCATTTGATGAATTGACACATTCTCATTATTAATCCATTTTTG
AATATCTTCTATAACAGCACCTAAGCTTTTTTGACTTACTTTATCTATTTTTGTTAGCAC
AATGTTAAAGTTAATGTTATTATATATTAACCAATAAATGAAGTCTTTGTCTATTTCTTT
TAATCCTACCTTGCTATCTATCAACACAAACACTCTTCTTAGATTTTCTCTTTGAATTAG
ATAATACTCAATTAAGTTtAAATATTGTATAATTTCCTCCTTGCCTGCATGAGAGTAGCC
ATACCCTGGTAGATCAACAAGTCTGAACTTATCATCGTACATAGAGTAAAAATTTATTTG
TCTAGTGCATCCAGGTTTAGAGGAAACTCTGGCAGCTTTTTTGCTGTTTATCAGTAAGTT
GATCAGACTCGATTTTCCTACATTTGATCTACCAGCAAACGCAATCTCTGGAGCCGACTC
ATTTGGTAAtgattttATATCCgaagctccaaatatgaaattgcagtttgatgttatctg
ttttgcCattataTTCAACTAGAAGGTAGTGGGTATATTATAGTGTTATTGCTTGATATA
AGAAATTTTTTATTTCAGTATATATTACTTAGCTAGATCTGTGCTATATGGATATGGAAA
ATAATTTACAAGACTTAAAGAAAAAATTTAATGATATAGAGAGGAATTTGGAAAATCCTA
CCAAtttaagtcaaaaAGAATTCATTACCCTTTCAAAGGAATACTCTGAGCTCAGGCCAA
TAATCAAGATAATTGATGAATATAACACGCTGAAAGAGGAAATTTCAGACTTAGAAGAAA
TAATGAAAGATGAAAACAGCGAAGGTGATATAAAAGagtTAGCAAAAGAAGAATtttTCg
aaaagcacaaggtattattaccaaaaaTAAAagCAAAATTAAAGTTAGCATTATTGCCCA
AAGATGAAGATGACTCAAGAAATGCAATATTAGAAATTAGAGCAGGTACAGGCGGAGAAG
AAGCAGCATTATTTGCAGCAATGTTATTTCGTATGTATCAAAAATATGCAGAAAGAAGAA
ATTGGAAGTTCGAGCCAATAAGCATTTCTAATACAGGTATAGGTGGATATAAGGAAGCTT
CTGCACTCATTAATGGAACAGAAGTTTTTGCAAGGTTGAAATTTGAATCAGGAGTGCACA
GAGTACAGAGAGTGCCAGAAACTGAATCTTCAGGAAGGTTGCATACCTCTGCCGCTACTG
TTGCGATATTACCTGAAGTAGAAGAAGTTGACTTTAAAATAGAAGAAAAAGACTTACGAA
TAGATGTTTATAGATCCAGTGGTCCTGGAGGGCAATCAGTGAATACAACTGACAGCGCAG
TAAGGGTCACCCACTTGCCAACAGGGATAGTTGTGATACAGCAAGATGAAAAATCGCAGC
ATAAAAATAAAGCTAAAGCGCTCAAAGTATTGAGGGCAAGGCTATACGAAATTGAAAGAC
AAAAAAAAGAAATGGAAAGGTCAACAATGAGGAAAAGTCAGATTGGCTCTGGTGATCGTT
CCGAGCGCATAAGAACATATAATTTCCCACAATCAAGAATAACAGACCACAGAATTAATC
TAACTTCACATCGGCTAGAGCAGATTATAAAAGAAGGCGAACTAGATGAATTTATTGAGG
CATTAATCTCACGTAATGAAGCAGAAAGATTGGCAGGGGAAAGTTAGCAGCCTACAATGG
AATATCTTTATTAATTACATAGGATCTTTTAAACGCAATAGATAGACAGTAAAAACAAGT
TCTAGTACTATCGCggataaaacaagaACAGCTAcacTAATTGTTTGACCATTGTAAATG
TAGCTTGTTAAGCCGATAAAAATAGCCATGATAAAAGCTCTAATGAACGAGACTGCAGAA
GAAGCTGTGCCTTTAATTTCAGGGAAAACATTTATTGATGCATTAAAAATCACTGGCTGG
AAAATTGCACAACCGATAGAAAAAATAATCATAGACAGTGTTACTAAGTAGAAAGAGTGG
GGTACAATTATACTGAATATTACAAGCAATAGAGACCCAATAGCACCCACGCTCGTACCA
GAAATTACACACTTTATTGCTCCAAGTTTCTGCAAGATTTTGCCAGCAAATAGACTGATG
AGTGAGAAGCACCCAACTATTGCACCTTGATGTAGTGCATAAATAGTGCTAGATAAACCA
AAAGTCTTCATATACAGAAAAGGTCCACAAGTAATGAATGACATATACGCAGCAGAAAAG
AGGCTTGACATCAAAGACAACGTAACAAACCTCGGATTAGATAGTAGTTTTCTGTAATCT
TTCATCGTTTtttttaaactgaaaatatcgcggttctttTTTGTTTCTGGTAACGCTAAA
AGCAGCAAAACCCAAGAGATCAAACAAAGTATTGCAACAgTTGCATAATTACCACGCCAT
CCTACAATTTCATTGATGAAACTGCCTAACACTGGCGCAATTGCCATGACAACTGTaaga
acaGAATTCATGATTCCAATaaatTTCACCGCTTCGTCGCCTTtgtagctgtctgcaacg
attgcaaacacaactacagatgtgctaacaccAATGCCCTGAACAAAGCgagaGATTAAA
AGCCAAAAAATCGACGGTGCAAAAACACAACCAACAGCGCCGATTAATAACAAAGTGTTA
CCTATGATCATAATTCTCCTTCTGCCATAGCATTCAGACAATGGACCAAAAAACAACCCT
CCTATgcaaaagcctaggaaattataagcaatagttaattgaattatgccttccggtacg
ttaaaatagtgcaccatatcaggaaaactaggtacggaaatgtcAATTTCAATgAACTTG
GCAATGAGAGACAGGattaacagaaatggtagtaacATTtgagATTTTTAATTAATGAAT
AAAAATATTACATTTAAAGCGTTGAAAGAAAACATTTTTTACTGTTATTAAAATGGTTAG
AAACACCTCATGTGAAGGAATGGtggataaattggacactagggtTAATTAAAGaaaaat
atgacaaCTATGTTAAAGCTCTTACTCTCTGTCCTAACTTTACTTATTTCCTCTTACTTT
TTCAACAGTCCGTCTAAATTACTACAAGCAGTTTAATTTTTAGTAAATATGTCATTATTC
AAAAATATGCAAGAAGCTTTACAGAAACTTAACATAATTTTATCATACAaatgtcattct
taagtcCTATGTAAAAACAAATTTTGGCACaaatttAATTAACTATGAGCTGGATaaatt
gaaaaataaattttgtttACTTTTACAACACCTTAAGATCTAATGTCACTTTATCAATCA
AAAATATTACAATAGGCTAGTATGTTCCTTACTCTTTTTCTCAAAATATTACCTATTTAT
ATTACAATATTTATTGGTTACTTAGCAGGAAAATATCTTAAAATtgatagaaacactata
tctcaaatacttttttatatagctaatccaatagtgattttatatggagtctctcataca
gaagttaacttaaaagtaatttctctgccgattttgatATGGTTTATAGgtagcactatg
tcCTTATCAGTGTATTATCTTTCTTCTTTTTTATTTAAGGATAACACAAGAAACATATTA
GCATTTAGCTCGGGCAGCACAAGTATGGGTTATTTTGGCCTGCCGATTGCCATGGCTTTA
TTTGATGAAGATTCAGTATCTGTATATGTTGTTTGTtATATAGGAATGGCGCTATTTGAA
AACAGCTTAGGATTTTACATAGCTGCAAATGGTATTTATACCGCAAAAGAATGCATATTA
AAGTTGTTCAAACTTCCTTCGCTTTATGCGATGGTTCTGGGCTTCTTTTTAAGTATATAC
GATATACAAATACCTACTTTTTTAACAGATGTTATGATGAATATTAGAAGTACATTTgtC
ACATTAGGAATGGTGCTACTTGGAgtgagcattgcgaatattgcaaGCTTTAAAATAGAT
TGGAAGCTTGCtttGAtcactattacagcaaAGTacgtattctggccactgtttgTTTTA
GGAATTGTCCTTTTAGACAAGCATGTTATAGgtatatacgatgagAGCATATATAAAGCA
CTGATGTTGCTGGCTATTATTCCAGTTTCTGGGTCCAGTAtaatacttgctaatATTTTG
AATtatcAACCAGATAAAGCTACTCtgttgcttctaatcagtactgcagtgggactgttt
tatgttccactaataatatcattattTtttactaaacttgttcctttttgatcaaaaaat
taagcgcttgcACaaccATTATTTGGgtaacaacacaaGACATTGATAAAACTTGAATTT
ATAGCTAAAGCAACTTCTACAATTTGGTAACCCGTCATCCCGCTACTAGTTAGCGCCGCG
GCGGTAAATTGACCTTACCCAGAAAAAGTAGAGAGAAAGTTAAGACGTTTTtggagtaaa
ataaaacgttttttcaaaatatgacaaatagaagaGAATATAcagcagaattcaaattag
aagctgttaagctggttaaagaaacaggtcaagcaagtacaaaaatagcaaaagatctag
gtatagatggtagtatgttaagtaagaaaatatgatggaaaaatgtctggagcatacgca
tttccaggcaaaggctccttatgacaaagaaagatttgatctaaaaaaagagctaataag
agaaagagacatcttaaaaaaagccctgggcaaagaaaaagagtaaagtattcttttata
tagaaattgctataaaacacaggaactatgtagggttttatactggtggtatgggttgct
aaggaaaaaagcagtaaagaattagcaaaagaagggcttctagcagatattcaaaaaata
catcaagcttctaaatgcagatatggagcccctaaaattcacgctgaattaaaagcttta
ggcaaaaattaaaacagtacaaagtgttatgcaagaaaatggcattaaagccaagtttag
acgaaggttcaaaaataaaaaacagcaaataagcaaccgagttgtggctccgaacacatt
ggatcaaaattttactactgatcagccaaataaagtttgggattacctacataaaaacta
aagaaggttgttggcggcaataattgacctatattcacgcatggtggttaatgagtaaca
tgataattagttatagattctttattgatggccgttgataaacgcaaacccgataaaaat
ctgctgttacatagcgatcaagggtcacagtatacctctcaaaattaccaatttctattg
aatacaaaaaacatcatttccagcatgagccataagggctgttgttacgataactctgtt
gcagaaaagttcacttaaaagggagctgcttattgatacttctcgctcaacaaaccagaa
ctgccatatttgaatacatagaaatcttttataacaaataacgtagacattctactatta
aCTATTGCATTCCTGCACAATTTATTCTCATGATAAAAACGTCTTAACTTTCTCTCTact
ttttctgggtaaggtcacctctttaggtgCtccttttttctttctTATAcacacaaaaat
catatagaattgtaaatacagcttttttattctgatgcttttcaattctatagctcTGGT
TGtctctctattactatttttctacattaTCGTAAAAAAACTGAGCGAAAAGAAAGCAAA
CCTTGAGGGTAATTTATGTAAATTAGAGCAAGAACTtcaagaAACAAAGCAAACTTTGCT
TACGAAGAATGAAGAAATAGTTGATTTAAGGGTCAAAAAAGCAGAACTTGAAGTAACTCT
GCAAAAAGAACGTGAGGAAAAGAAAAAGGAAATAGAATTACTAACAAAAGCAGAGGAGAG
ATTAACAAACACTTTTAAAGCGCTCTCTCTTGATGCTTTGCAGACAAATAACAATAATtt
tctgaACTTAGCAAAGgaagtAATCGATAGTAAATTAAAAGAAACGGAAAGCGATTTCAA
AAAAAGACAAGCAACGATCAACGAAGTTGTAACTCCAATAAAAGAAAAATTAGAAAAATT
TGATAATGAAATACGCGAGCTGGAAAAAGAGAGGGTAGGGGCCTATGAAGGTTTAAAGGA
GCAAATTGGAGCGCTGATGAACCAAACTTCCAGCCTTGCTAATGCCTTGAGAAAGCCTCA
CATCAGAGGAAAGTGGGGTGAAATGCAACTCAAAAGGGTGGTAGAAATGGCGGGAATGAT
TGAATATTGCGATTTTTTTACTCAGCCGTCAGTGATTGATAAAAacgaggataatttatt
gcgtcctgatttaataatcaaaatgccatctggaaagcaaataataatagatgctAAAGT
GCCGCTtgattcttacatgGatgctatatcacAAAATGATTTGCAAATACAAAAGGAGAA
ATTAAAGAATCATTCCCTGGCAATAAAAAAACACATAAATGATTTGGGTAAAAAAGAGTA
TTGGAATCAATTTGAAAATACGCCAGAACTTGTGGTGCTTTTCTTAACAGGGGAGGGGGT
TTTTAGCGCAGCACTGGAATATGAGCCTGCTTTGATAGAGATTGGAGTGGAAAAAAAAGT
GATCATTGCaacaccgatcactctaattgcgttgctgagagcaatagcgtatggatggaa
gcaagagatgatagctgaaaacgcAAAGAAAATCAGTGAACTAGGTCATATTTTATATGA
GCGCATTTGCACAATGGGTGAAAACTTTGATAATTTGCGCAGGAGCTTAAAAAGTGCTGT
TGATCATTATAATAAAACTGCTGGCTCTCTTGAAGCAAGGGTGTTTCCTGCTGCTCGAGA
ATTCAATAAGCTTGGTATACATGCAAAAAATAAAAGTTTAAGTGCTGCAAAGGAATTAGA
GTCTTTACCACGCAGTTTACATACTGAGGAGCTGAAAGTAGATTAGGCATCTTAACAGGG
AAtgttcaaagaagcatacgcgtcaagttaagagattgtaagtaaattcaggGAAGttaa
ggtagatactctagtttttctgtacttgtcttttaatgaaaatcgagaccaagttatggt
aagctttttaagaaaaactttcaaactattaactttattctttagtgctaaaaataactc
tataacccgcctttttagctcaataaatgcctttgttaagctaagttctgtattcttttt
cacttctgtgcaaccaactatgccgtgaaatataagaattgcgcacaatttagcatatag
ttcacataatactctgcatggctttccttttagcttatcaagtctgatatggcttttata
caatttaaataataactcaatttgccaccttactctgtaaatcgttaatacttgctcagc
actaattttattttctggaacattagttataaatattgaccagttcaacaatttttgatt
tcttttagaggatgtatatccctgcgatcttgctaatctattagctttccttcttctggc
catagactgttcttcagttagtttctgacatataattcttactctaatttttgcttcttt
tcctaacaatacctcgttttctaaaaataacttatcctctaaacattctaataactccat
tttttgatttgtttctacatcatatatgttggtatcggatttataacgacttatgaaata
agctcctatttcattgatttgtttaaaagaacttggcacaaaataaccgagatcagatat
tagcaaatcattgcttaatatattacttaaatgtttcctatatccctggtctgatcttac
tccctccgttaaattaagttggtctattatctgattcatgtagtcgaaaactaattgtaa
ctttattccagacttagtattgctttcatagccactgtagctagtaccataacctttata
catctcttccatactgttaggtagagtaatatagctactgtccaataatttaacactatt
aaattgctgtaagattttgcaatcaacttgcaagatatttttgaagagaagcacagattc
attatacatccttttcataaattccactgcttcttcagtaaatctaaaatccaaaccttg
ttttgttatatctatcgagtcctcgtttagtaattgacacattgtttctacgctacaatt
atcaacccctatattacccaagaccatggcttttacgaacgatgaaccttttagctttct
ctttctttttataaaccttgttgtaattgagattttgtctgctttttcattaaaaaattc
tttgagcttttttgataagctagttattttattcattggttctctcactaAAAGTATTTC
TGggAGAACTTATACCTTATTATTCTATCTCTTTCATACCTTTATTTCCTTAACTTGACG
CGTATGGTTCAAAAAAGTGTGTCAAACGGCATTTTTAATTCAACTCAATTTTTAACCTAC
CAGGAAAAAAGATATCAagttgagacatagttaaagcccaattagggAGAGCCATAATCC
ACTTTTGCTCtacttttttTATAGCACAATATACctgtttGTACAAggcattTGTGCTGG
TAAATGAACCCTTAGTTTTAGTaaatttcctgatttgtctatgcaacccttcaattggat
tagtggtgtaaatcagcttcctaactggcccagaatacttaaaataactggataagtttt
cccaattgttctgccaggattttataactaaaggatactTTTCTCCCCATTTTTCTTCCA
GCTCAAGCAGATAATTCTCAGCAATTTCTTTACTTGAAGCAcgaTATATTTTTTTCAGAT
CATTCATGAAAACTTTTACATCTTTACTGGATACATATTTCagtgaattccttatctgat
gcactatacatagctgcacttctgcACTGGGAAATACACTATTTATAGCTGTAGGAAAGC
TTTTTAGTCCATCAATGCAGGCAATTAGAATATCTTCTACTCCTCTTTCTTTGAGGTCAT
TTAGAACTCCCAACCAGAAGGTAGCTCCCTCACTTTCAGCCAAATAAAAACCTAATACTT
CTTTTCTGCCATTTTGATTTATACCCAATATATTATACATGCATTTACTTACGCAatgtc
cgtcctccttgacCTTAAAAAacatgccatccatgaacactattggatacactgattgca
gtggacggctgcgccattcattgattattggtagcagtttatcagtaatactggatatcT
CTGCTGCTGATATTTTatggtcatatatttcctcaacgtgtgaagcTATGTCTCTgtatc
ccaTGCCACTGGCgtATGTACTTAAGACCTTTGcttcaAgttctggatgtaggCTTGTTT
GCCTTTTTTTGACTATTTGCGGTtcaaagtttccctccctatctcttggtgttagcagct
caaatgaacctgcactcgtgcgtaaagtttTTGCATTTCTCCCATTTCTTCGGTTATTTT
CTTCACTTTTAGCTGACATGTGGCTTTCTATTTCACCTTCCAGACTTGCCTCTAGCAACC
TTTTTATAAACGGTGTTAATGCTCCATCTCTTCCTGTCAATGGTTTTCCTTCTTGTATAG
ATGACAGGATATTTGTTTCTAATTCTTTATAATCTACCAACCCATTAGTTCTATTTGCTT
GACTCATATCAAACCTCCTTTTTTTATATCAATTTATTACTTTTTTTTCGGTTTGACACA
CTTCTTTGAACGTTCCCTGTATTTCCTTGAGTGTTAAACCAACTTTGTTTgctaaatcTT
CCTGAGTATACCTTTTTATCAATCTCCATTCTCTTATTCTTTGTCCTATTCTGTAATATA
TAGAATCAGTGCAGATTTCTCTCTCTGTACTATCATACTCGTAAATAGATAAACCCGTTG
CTTGGGAAATTATGTCAACTGAAACTCCTTCTTTTACTagattttttgctacctctaatc
ttgcctctTCTTGATTAATtttttcgctaatgtgaacaaacctgactaatgAAggtacta
tcttacctaacttttgattctcgtatattttcgttagatagagtaTTTCTTCGTCTTCAT
CTTtaTACTCTCTTACTGTTATTAGTTTAGGTAATAGATCTACAGCATTAACTGATAATA
CTCTTGCTATTACATATAGTACTCCaattggaataggagtataaccattctcatagctgt
tcacttcttggtatgttaaacctacttgacctgctaatccTATTTGAGTATGACCTCGCA
TTAACCTACAATTTTCTATTTTTTGCCCTATTCCATAACTAACATTGCTCGCAGAAACAA
ACACATATACCTCCATTTaagaAAAAAACTCTATtaCTATAATTTTTCCACAagctacct
atctaaaactatatcaacaggTAAACCTACCGCTTGCAAAATAATATCAATAGAAATTCC
CCCTTTTACTAGATCCTTTGCAACTTTAATCCTTTCTATCTCTCTCACTTTCTCCTCACA
AATACGTATTCCCTCAAACAGAGATTTTATTAGTGCATTACGTAGTTCTTGGCTCTCAAT
TTCTTTGTATTCTTTAATTAAATTCGGTAGTTCATTTTCCACTCTACTACCTTCATCTTT
CTCTATTAGTAGATCTGTAATATTAATCGATAACGCTTCTGCCATTTCATATAATTTATC
AAGTGGAACAGCAGTCCTTCCTTGTTCATAGTTGCTTACTTCGTGACGGGTTGTACTCAT
TTTCTCTCCTAAATCTTTTTGAGTATACTCTCTCACTAGCCTCCATTCTTTTATCTTTTT
TCCTATTTTGTAATATATAGAACCAACTTTTTCTTCAATACATTCATCAGCAGAGAGACC
AATTGTTTTTGAAACAATATCAACAGAAATTCCTGCTTTAACCAGACCATTTGCAATTTT
TATTTTTTCCGATTTTCTACTACTTTTCTCACTAACTTGGACAAATTTGGTTAATAAACA
AAACATCCTACGTAACTCATGATCGTTAATCTTTTTATATTCTCTTACTAGATTTAATAT
TTCTCCTTCCTCATTTTTAAAGCCGATTTTCTCCTTTGATGCAGGAATGAGATTGGTAAT
ACTTACTGACAATGCTTCTGCTATAGCGTACAACCTTTTGATTGAAATTCCACGGTTCCC
TTTCTCATATTGCAGTATCACCCAATACTTTACACCAATTTTCTCAGCTAAATCCTTCTG
AGTATAACCTCTCTCTAACCTCCAATTTTTTACTTTTTCCCCTACTTTACAGTCTAGACT
TTTTTCCACGAAAACAACCATGCGTATAATATTTTCTACTATAGCTCAGATATAACGGTA
GAAAAAAACTCTGGAACCTTAAAGTTTGCTGTAGACGCATTAAAGTTCCCTAAAGGTTTC
TTTACTACCTCCacataccCTATTTACCCAtgaagacaatACTtcatcattgctaatctc
ttttatagcatacttttcattccatatgccacatctagtgaaattacctttctctactgc
ttcttgaagtttcactcccccaaaaaggcagttttttcctatttcttcgcctctTTtttg
TAACTCAGCCCACATTTCCTTGTTTTCTACTCTGACTTGTACTTGATCATATTTTTTTAC
ATCGTGGTACAATATAATATTTAGCTGACCAATGCTTGTAGGAAATTGTAATATAATAGA
GCTTTCATCTGACATATCGATATAGTTTCTTATACCTCCCTTCTCGCTTttaacctcaac
tgcatcattaccaatttttaaaatattacttcctaactttctgttTGCTTCCAGTATTTT
GGCTACCTCTACCTTGCTATCCCCAGAAAATTCTATATACGATGTTGTATTATCTATTTC
AACATCTATTAATTCTCCTTCTTGCACAGCACTTTCGCCAGCTTTCTCTAgttcttctAG
TCTCTCATCTATCTGTGGCTGAACTTCTGGTTGTAGCTCATTATAGATTTCACCTATCAA
TTTATTCTCCAATAAAGTATCATGAAACTCTGCACCGTTTAGCATTAATTTACGTATTAG
CTTTTTACGATCAGCCTTATCAAATTTATGAAAATGTGTGCCCAGTATCACATATTCCGC
GAGGCTCCACTCTCCATCATTACATGCATTTAGCCTTGCTCCAGCAGCTAGTGCTTCGTC
TACAACCTTGTGCAGTTCATTTGGACTTTTTGCTCTTACCACAGCACTCTTAAACCAGCT
CAACTTTTCTGCACTTGGCTTTATTTTTTTCAAAGCTGAAGCAAATGGATTTTTATCTTC
TTGATCACTTACAGGTTTTGTGCCATAAACATAGTCAAATCCTTTCCCATAGTTGATTTT
GTTTTCGCGAACTTCTCTACCAGGGAAAGGTGCTATTTCTTCAGGCTTTTTAGCCTTATT
AATTTTGCTTACAAAAGTGGGTTGCTCCTTAGTACGAccaattcctacaataGcATTTAA
CacctcaccttttgATaatctatcaagatCaaTGTTTAACTCGTAAgtacctccttCTTG
ATCATCAAAAGGTACAATTATTTTATTACTCATATTAGCCTCCGCTATTAAATATATTTA
ACTAAGTCTATAACCGACTTTATTACTTTATTATTAATTCAATATATACTTTCTCATTAA
TTATAAGCAATAATTAATGCGCTTGCAAATACTTTCTTCATTCAAGTAGTTAAACAActc
atGAAAATCTTCAAATATCTGCTTTATAACAGTCCTTGCTCTTTAAAGCTAAAATACCCA
ACACTTGTGATGATAATGTGATCCAGCAACCTAATCCCTATAGTCTGACAAGCTTTAGCC
AAGTCTTTAGTTACAGCTTCATCCTCATCAGATGGCTTTAACCTTCCTTCTGGGTGGTTA
TGCGATATTATTATTGACGTCGCTTTTCTTATTAATGCTTTTCTTGTTACTTCTCTTATG
TAAAAAGGTACCTTATCcactgTACCAGTAaacacttcttccccctttaaACGgcacTTT
TGATCAAAATATATTATTTTCATCTTTTCCTCCTCTGAATAGTCTGGTAGAGACTCATGA
CCTTGAAACCAGCGATTTGGTCTCATAACCATAGTCTCCCCAAAAGAACCGTGCTTGCGG
ATTTCCCGCACACGGCTccacaatacagcgttcacactagtgctcctgtgtataaagaaa
catatacctttggttttggtaatggatttacttttaaatagtgtataaattgttcccaat
ccatacttttcttttgactacgtcggtttatccacttaaatgctaactttgttaccggtc
gatagaattgaatcaaacaccgataatttccgctaactccgaagtagctatagtgtcctg
ttagtttggctttaagtttctgccaccaatctttgagacagatacgacttcgtaccatct
tcaaccattctttgatttctttaatctttctggctaggcttatttttgaagttttctgct
tcatcataagtttaccattacgactttttccacaataatgtgtaaatcctagaaagttga
agctagccgtcctacgtttctctctttctgcttgataccattctttcttaccaaacttta
ctatttttgttttattttcagctatttccaacccaaatttacttagtctttgtttcagta
attctagaaattcttttgcgtcttcttccctctcgcagccaactacaaaatcgtcgcaaa
accttattagctgtaaatatcctctggcttttggcttaaatttcttttcaaaccataagt
ccagcacatagtgtaagtatatattagctaagacagggcttactataccaccttgtggtg
tgccttgatcggttgctttataacatccaacttcgactattcctgcctttagaaatcgtt
ttattaaccacaataaatttgggtcagctattcgttcccttagacaattcattagccatt
tatgttgaacattatcaaagaacttcttgatatccacttctacaatatagttaattggtt
tgtgcataactgctttatctagagcgtttatcgcctgatgacaatttcttcctggtcgaa
atccatacgagctgtccataaagtttgcttcataaatattttctaatatcttctttagca
ttacctgtaccaacttatcttccgttgatggtattccgagaccgcgcttctctttgctcc
cggctttgggtatgtatacccttttcactggtagcggtgatattgttttctcttcatact
atccactagtgttttaagtttctcttctagattttctccataagcttccactgtcacacg
atctataccacaagccttgttgcgttttagttccttataacactctgcaagattctcttc
attaatcaaatgaactaatgatgtaaattttactcgcttatcttgcttagcccttactgc
tatctggtttagttttccttgcatactcctctaatctctgttgtattggtatagcaatcc
ctataccagtcactatattgctaaccgcttccccttgtatgtggctttcccacactccga
gtactatcagttagtccgacttcctttgcatcttcctccagtcctcgcctttattgactt
gttccagagtacccttacaggaatacaaaggatctcccaagttcacgtaaggtccatctc
aacatatgacgcggccttcgatcccgatgaggtgagtaatatcttgccttagcgttatta
cccatgttgccttccaccaaatgtaaagtgtcagcccccatgacgcgtgaattacgggac
tcaataccttcactttcgttgcaccctatgttgtccattccattagctttactacgctcg
ttaccttacgcagcataatggtttgttccaggttgccggCTAAGCTTTACCCGTGTTGGA
TTTTCACCAACTGTTCCTTACGCACTTCTTGGCGCACACATTTTACACCCCCCTTAAAAT
TAAAAcAAAAGGTGGTAAACAAGATGTCAAACACAGATAACTCAACTACAAGCTGGTTTT
TGTTGTAGTTAGATAGTTATTTTCTCACTTTCTTTACTTGCTTTAATTAATTCATCAAAA
TCAGATTCATGTAATTTGTCCTGTATAACTCTGTACTTTTCGTATTCTCCTTCAGCCAGG
GCTTTTGCAACTTCAGCACTAACTTTACCGGCATCTTTAAGTACTTCATAATCATTGAAT
AATAGAAATGCATCCAATTTTTCAGCCCAGTCTTGCATTTTCATCAGCCGATTCTTTTTT
GCTTGAAGTTCTGCATAATCTAGATACATCGAAACAATGTGGTTTAGTTCACTTAGTTCT
TCTTCAGTTAAGtAattTTTCGCAATACTTACATCACTCTTGTGAATTTTTTTACCTGGA
CCATCTTTCCATGTAGTTAGCCCCATATGTGGTTTTTTGTGATCAACCCGAGAACATATC
AACTCTGCTGCAGTTAAACCATAAATTGCCCAATATAATTTGTTTTGTACTTTTGCGTAA
AATTGTTTTGTTATTTCTGAATTTGGATCGTAATCTGCAGAACATTCGGCATAAATGTCG
GTAATCTTCTGGTAAAATCTACGTTCGGATGCTCGTATTTCCCTGATTTTTTCAAGTAAT
TCATTGAAGTAGTCTTTGCCAAACTTTTTCCCGTTTTTTAGTCGTTCACTATCTAAAGCA
AATCCTTTGATAATAAAATCCTTCAAAACTTTTGTAGCCCATACTCTGAATAATGTTGCT
TTTTTAGAATTAACTCGATAACCAACAGCTATAATTGTATCTAAATTGTAAAGTTGTGTT
GGGTAATTTTTACCGTCTGCAGCGGTTACCTCAAAAGTGGAAACAACTTCTTTTTCCTGT
AATTCACCAGATTCAAATATGTTCTTGATATGCTTACTAATAGCTGGCAGTTGTACATCA
AATAATTCAGCCATCCTTTTTTGCGTAAGCCAAAGATTTTCATCTCTGCATAAAACTTCA
ATTTCTATATTTCCACCTGGAGTAGTATAAAATACAAtcttaTTctcatccaTTATCTAT
CTCCTATAACTTACAAACAAACCATTGATCATCAATAGGAATTTAACCAATTAATTGTCT
CTACTGCAACTAAATTCTTTAAAACGTCTTTAGAGGGCTATTATAACTTATTAATGAGct
ggatagaggggaATATCTGTTTTATCAaaaattCATGTGACCTCttctCAGCTCCAGTAA
ACAGTTATTTCCAAAATGGAAACAACTCAAATAGTAAGGTGTTTAGGAGGTCGGACTTCC
GTTTAGCGGGTTCTTAAAGTTTAGGCTCTCTTTAATTTCTGAGCTGCATTCAAATTATTT
TAACTTTTTTTCAGAAAATCCCGGAAAAAGTGGTGAGAAATCCGGAGTATAGGGGCATTG
AGTGTAGATGTGCTTCAAACACAAAAGTCGGCAaataaacagagtagaaaagattgAAGG
AAGCAAaagaaattTAggcttttggtaagttacgtaaTTGAGAATTTGTATTTTTTTAGA
TGAGGTAAAAACTTTGTTTTAAGGCTAGATGCAACtttagggtacaaatactactattac
caaagaacGCatataataccccttagaactcgaaTAAATGGCATTCTTAGCAATTCTATT
ACTGTATAGCAAACTCACAGGTGAGTTTAGCACGTTTTTTACGCTTTGCAAAGAAAAATT
AAAAAAAAGTGAACAGTTTTTGTAAAATCGGTGAATATATATAATACCAAGTCCTAACTA
AGGTAGGTAGCATAAGATTCTTGTCATTGGCCAACAAAAACCCATTCATAGCGTATTTTG
AAGGAACCAGACGATATTTAGCGCTACTTATAGTTTTAAATAATAGCAAATGTCAATCCT
CACACTCGACCTCGGCAAACAAACCGGCTGGGCTATTCTTACAGATGGAGTAATTCAAAG
TGGGAGTGAAAGTTTTCATGGTAATCGTTTCAGCGGAGGTGGAATGGCTTTGTTGCATCG
CTACTTATGAAAGGCTAACTATAGTTAGGATTATAAGCAACCTATTGAAAATCTTGTTTT
TTTGCAATCAATCTGATCAAATTTAAGAATAGTAATTTGTTATTTATATTaataaattta
attctattgaaaatagctaaagcattgaaattcttgaattttagccagattagtgagtgg
tagtgaaatttcttttactcaaatttaggtattcactgaccgttcttgttataaatacca
gaataataagctactgatattccctatcttttttatctttaatccatcatagctagcGAT
GCAACAAAGCCAGGTGGAATGCACTTCTTAAATTTTCGTAGGTGGCTCAATGAGATGAGG
GAAAGATTTTCAGATATTGAAGCAGTGTATTTTGAAGAAGTAAGAAGACACCTTGGAACT
GATGCTGCTCATTGCTACGGAGGCTTTCTAGCTCATTTAACAGCTTGGTGCGAGGAAAAC
AATATACCTTATCAAGGTGTACCTGTCAAGACGATAAAACGCTTTATCACCGGTAAGGGT
AATGCAAGTAAAAGTGAAGTTATTGAAGCTGTGAAGGGAAAAGGGTTTATTCCTCAAGAT
GACAATGAGGGGGATGCTTTGGCGTTGATGTTCTATGTTAATAATTTTAGTAAAGATTTT
AACATGCTAGATAGCGCATAGGAAGTGGGTCCTTCCCGCCAGCAAGGCTGATTTGGGAGC
GAAACCCCGGACCTTCTCCAGCGTCAGACGTTTTTTAATTATTAACTTTTTGTTAAGAAT
TTAAACATAGCAATTTAATACACTAATATGAACTTAGCAACACACTACTATCCTATTGAA
AATCTTGTCGAATATGATCGCAACCCTCGCAAGAATGACGATGTAGTAAACAGAATGTGC
GCCTCTATTCGGGAATTTGGGTTTTGTATTCCAATAGTTGCAAAAAGCAATGGCACTGTG
GTTGATGGTTATTTACGCCTCAAAGCAGCAAGAAAACTGGGTATGGAAAGTATTCCAGTA
GTCCTCAGTGATAACTTAAGTGAAGCCCAAACCAAAGCTTTTCGGTTACTAGCAAATCAA
TCAGCTAACTGGGCAAAGTGGGACGATGATCTTTTGAAGTTGGAAATTCAAGAGTTAGAA
GATTTGCAGTTTGACCTAAAAATGACTGGATTTGAGCTGGAAAAGGTTCAACGTTTTCTT
GATGATTTAGATGGAGAAAACAGTGAAAAAGAAGATTTTTCCGACTTAGCCGGTGATAGC
AAAAAGGTAAAAATAACAAAACCAGGGGATCTATGGATTTTAGGTGGTCATCGAATCTAC
TGTGGTGATAGTTGTCTGGTTGAATCATTTAAAGCGGTATTAGACGATAAAATGGCAGAT
ATTACCGTGTGTGACCCTCCGTATAACGTAGCATATGGTGACAGTCAGGAAAGAGAAGAC
AAAAAAATACTAAACGATGATCAAGGTGAAAAATACGAACTTTTTCTGTATGACATTTGT
TCTCACGTTTTAGCGTACACCAAAGGTGCAATTTACATCTGTGCATCATCATCCGAGCTG
GCAACGCTGCAAAAGGTATTTGAAGAAGCAGGTGGTcgtTGGTCGaCATTTATAATTTGG
GCAAAGAATCATTTTACGCTAGGAAGATCTGATTATCAAAGACAATACGAAACAATACTC
TACGGTTGGAAAAATGGCAATAAGCGTGAGTGGCATGGAGGACGTAATCAAAGTGATCTC
TGGTTTTACGATAAGCCAACGTACAACTCACTGCACCCAACGATGAAACCAGTGGAGTTA
ATGGAGAGAGCGATAGTAAACAGCAGTAGACCAGGGGACATAGTTCTTGATCCATTTAGC
GGGTCTGGGAGTACGTTGATTGCATGTGAGAGGACAGGAAGAATCTGTAGAACGATAGAG
CTAGATCCTACGTTTGTAGATGTGACCATAAAACGTTGGCAAGTATACACGGGAAGAGAA
GCGATACTTTCCAATACTGGCAAAACCTTTGCCCAAATTCAAGAAGAAAAACGGTAAAAG
AAGGGAGAAAAAAGTGGAAGGAGGAAAAATCACGCAGACGGAATGGGCAAGAGAACTAGG
AGTTTCAAAGCAATACGTCTGTTACTTAGTAAAGAAAGGAATAGTTGAGCTGGAGGATGG
TTTGATTGACCGAGAACAAGCAAATGAAGCGGTGGCAGCAATACGAGATCCaagtcaacc
actgaggagaaaaaatccagaaggtgaagaagtgggaaataataaactttccatgatgtt
gctaaaaacgcggataAAAAATGAGATGGAGCGGGGAAGACTGCTCGAGGCAAAAGCAAA
AGCTGAGATTGGTGAACTTATCTCAGTAGAAGAAGTAAAGACTGAAGCATTTAATGTTGC
AAGAGTTGTCCGTAATAATTTGCTTAACATTCCAGATAGGGTTTCAGCGTTACTAGCATC
GATAAATGACACAGAGAAGATCCATGAGACACTGACTGAGGAAATCagaacagcttTAGA
AGAGCTGACACAAAGTGTATTTTAAtgactacatATAAATTactgAAAaagcgtcttatc
gccttggTGAGCCTAATTCACATATTAGTTGCAATAATGATTTTAAGTAAAGCGTCAGCA
GATACTTATTGTAGAGGGAAAATACCTTTTTCTCTTAGCTgtgTAAAAGTATAAAAATTG
CAGCAGATGGCATTATGatatATAGCAGTAGCTTTtatacagggttAAAGCCAGATCCAC
TGCTCAAAGTATCAGAGTGGGCAGATAGAAATCGTCAACTTTCAACGATAGCATCATCAG
AGCCGGGGAAATGGAGAACAGAGAGAACGCCGTACCTTAAGGAAATAATGGATTCACTAT
CTTCGTCTTCACCGGCCGAAAAAGTGGTATTCATGAAAGGAGCGCAGATAGGCGGAACAG
AAGCTGGAAATAACTGGATAGGATATATAATCGACCAAACACCAGGCCCTATGCTGGTAG
TACAGCCAACAGTAGAAATGGGCAAGCGTTGGTCAAAGGGAAGATTTGCGCCGCTCATTG
AAGATATGCCATGTTTAAGGAGTAAAATAAAAGACCCAAGgtcGAGAGATtcaggcaaca
ctgtacaaagtaaggaatttcccggaggaacggtagtagtaacAGGTgccaacagtccag
tgggtttacgttcaatgccggtaagatatctttttttagatgaAGTAGATGCATATCCAG
GAGATTCAGGAGGAGAAGGAGATCCAGTTTTACTCAGCATAGCCCGAACTAATACATTTA
CGCGGAGAAAAATATTCTTAGTTTCAACACCAACGGTTCACGGAATAAGCAGAATAGAGA
AGGAATTTGAGAGTTCAGACAAACGATACTTTTTTGTACCTTGTCCACATTGTGATCACT
ATCAGGTGCTGAAATGGTCACAGATAAAGTGGAAAGATAAAGATCCCTCAACAGCCCATT
ATGTGTGTATAGAATACAGCGGCAAAATAGAAAACCATCAAAAAACAGAGATGCTAGCTA
GAGGTGAATGGAGAGCAACTAGGGAGGAGGGAAAAAAAGAGGCAAAAATAGGGTTTCATT
TATCGAGCTTGTATAGCCCAGTTGGTTGGTATAGTTGGAAACAAGCAGTGGAAGATTATc
tgcatgcaaaggaaaatgaacaattACTAAAAGTTTGGATAAATACAACACTCGGAGAAA
CCTGGGTAGATAAGGGAGAAGTACCAGACTGGAAGCAACTATTTGAGCGTCGAGAAAATT
TTCCGATAGGCATGGTGCCAAAAGGTGGAAAAATAGTGTTAACGgcAGGGGTTGATGTAC
AAAAAGACCGCTTAGAAGCAGAAGTAGTAGCATGGGGTATGGGTCGTGAGAGTTGGTCAA
TAGACTATCAGGTATTAGAAGGTGATACTGGAAGTGGAGAAGTATGGGGGAAACTGTCAG
AGCTCTTGAATCATCATTTTATCGGTGAAAATGGGCTTGAATACATGATAAGTATGATGG
CGGTAGATGCTGGGTATGCAACACAGGAGGTATACAATTGGGTAAGAAGTCATCAAGGAT
CGGGAAGAGTAATGGCAGTGAAAGGGGTAAACAAAGCCCTAGTGCCGCTTAACAGCCCAA
GTAGAGTAGATGTAACAGTTGGCGGACAAAAGCTAAAAAGAGGAATAAAGCTCTGGCCAG
TTGGAGTATCGATATTAAAGTCAGAATTGTTTCAGTTGCTGAATGTTTTAACAGAAGGGG
CGCCGGGATATTGTCATTTTCCCGAATATCCACCTGAATATTTTAAGCAGCTAACCGCAG
AGCAACTAATTACCAAAGTAGTAAAAGGATATACCAAACAAGAGTGGCAAAAGATAAGAG
ACCGAAATGAAGTATTAGATTGCAGAGTTTACGCAAGAGCAGCGTCTATTGCCCTGGGGA
TTGATCGTTGGCCAGAGAGTAAGTGGGAGAGTTTAGTAGGTGAAAAAGCTAAAAAGTCAA
AAAAAGTGAGAAGAAGTCAATGGTTGAGTGAGAAAAGTTGATGTACAACCAAGAATATTT
AACTCAAGTAAAAGAAGCGATAAAGAAGCTACAGAGCGGGGAAAGAGTAGTATCGATTGC
atATGGCGATCACGTGGTTAGGTACGGAGAAGTGCAGATAAATGACCTCTTGAGCTTAAG
ACAACGCATTAAAGCTGAGCTGAAAGTTGCAGGTGTGAAGAGAAAGATTGTTATTTCAAC
GAATAAAGGAATTGACAAGTGAAAATGTAATACTGTACGTTAGATAATTTATAAATATAG
GGGTAACATGatAGGAAATGTAGAaagattgCAAAGAGAACTACTTGAAGAAATGgggtc
tatttctttggggagtagtaatacAAGGGCATTAGAGATTGTCAATCAATTAGGAGAAGA
TCACATTAATGATACTATTATGACTCTTGATGGCAGGCAGTTTACAGCTTTAGATTGTGC
AATTATGTTTGACAGTCAAGGTAATAATCCAAGAATAAATGAAAGGCCGAGAATAAATAA
CAATGCATTTAGAGAATTAGAAGGTGCTATTAGGAGTGCTGGAGGAAGAACATCAGAAGA
ATTGGGTAGAAGACAAGATATTCCTTATGATCGAGAAAGCTTTAATGAGCAAGTGAGTAC
GTTTTTAACAGACGTTACTATAGAGCATGTTATGGCAGGGAGACTACATCTAATGGTTTA
AATTGAATGCGGAAAAAATTATCCTAACGGAAAAAAGCTGAGGAAATTGGTTAACCAATT
GTTAAGTATttaaaggagatccGGGACGTAAAGaggagAGTTGTGATTTCGAcgaacaaa
gggattgtataaagaaatacttattgAAAAATTAAAAGAGATACTGTATAATTAGTGTAA
CATCTAGGTTTGGTTAAACATATGGTAAACTCAAGAGTTAATGTAACCTTCAATCCAAAA
ACTTCACAGCAtcttattgaactagctaaagcaactaagcagtctgttcaAAAATTAACA
GAAAAGCTAATCAAAGAAGCAATTGAGCTTGAAGCAGAAGACATTGCGTTTTCCAAAATT
GTTAGGGAGCTTGATGCTGACGATTCAGAAGAAGTAGAGGATAGTGAAGACATCTGGAAA
TAAGCGGTACACTATAAAATACCTTAAGCATGTTCTTAAAAGGAATTTGCCCTCCTTACC
AGAAGCTATAAAGCCAAAAATTAAAGATGCAATAAGAGAGTATCTTGCAACTGATCCCAT
TGGTAATGGTGTATTGCTACGTAATAGATTAAAaggacacagaagaataagagttgatga
ttatcgtgtcgtctatcgtgtaaatactgcagaaCGTAAAGTAACTATTGTTTCAATAGG
ACACAGGGACAACATTTACAAGCAGGCAATATTAGATCTACTAAAACATTAAGAAAAGAC
ATTTGTGCAGGAATCTCTTGCATAAATAGAAAATGTCAACAGCTTGTTTTCTCCAGCAGC
TtgacgtaattttaaatagcgcaacaatTtattgcccaaTTAATAGTCTAAATGTTACTC
AAAtcattcaaacaattattccgcaaaccaaaaatCAAGAGCTCAGCCTGGGATGCGTCA
GGCTCAGGaagaagattattgcacTTTcaaccaGAAGTAGGAAGTATAAATAGCTTACTT
TCCCAGAGCCTTGAAcacctgcgTAGTcggtcacgtgacatggtaagaaagcactccTAt
gcggcaaacataatcgatacgatagtgagtaattgcgttggaacgggaaTAAAACCGCAA
TCAAAAGCCAAGGATGGAGAATTTCGGAAAAAAGTGCAAGAATTATGGCTGAGATGGACA
GATGAAGCAGACAGTAGTGGAGTAAGTGATTTTATGGGTTACAAGCTTTGGTTTGTAGGA
GCATGATAGAAGGAGGAGAATGTTTTGTAAGACTTCGAACAAGAAAACGAGAAGATGGTC
TTTGTGTGCCGTTGCAATTACAAGTACTTGAGTCAGAGCATTTAGACAATAAGAGCAATC
AAACCCTTGCCAATGGTAATGTAATTAGAAACGGGATTGAATTTAACCGACTTGGGCAAA
GAGAAGCGTATTACCTTTTTCGAGAACATCCGGGTGAAGGCTCGTTTGGAGAATCAGTTA
GAGTGccAGCAAACGATGTTTTACAtatctatagaccactaagacctgggcagattcgag
gagtaccaTGGTTGTCCAGTGtactgttaaagctcTATGAACTTGATcaatacgatgatg
cggAATTAGTCAGAAAAAAGACTGCAGCAATGTTTGCGGGATTTATTACCAGACTTGATC
CTGAAGCAAACATCATGGGAGAAGGAGAGAGTAATGAACATGGAGTAGCGCTGTCTGGCT
TAGAACCTGGGACTATGCAATTACTTGATCCCGGAGAAGATATTAAGTTCTCGGAACCAT
CAGACGTTGGGGGAAGTTATGAAGCATTCATGAAACAGCAGCTTAGGGCAATAGCAGTAG
GCACAGGGATAACTTACGAGCAGCTAACAGGAGATCTAAGTGGTGTCAATTATTCATCAA
TAAGAGCTGGGTTAATAGAGTTTCGTAGGAAGTGCGCGATGTTACAGCATAACGTGGTAG
TATTTCAGCTTTGCCGGCCAGTATGGAATAGGTGGCTAGAATTAGCACTACTCTCTGGAG
AACTGGACATAGGTGAAAATTGGGCAAAAGAAACAGCAAAAGAGGTAAAATGGATACCGC
AAGGGTGTGCTTAcgtagatccaCTAAAAGACCAGCAAGCACAGCAAATGGCAGTAAGAA
ATGGATTTAAGAGTCGATCGGAAGTGGTTTCAGAACTAGGTTATGATGTAGAAGAAATAG
ACCAAGaaattgctgaggatcaaagacgtgcgagtgaactgggcttaagttttgattctg
atgtgaattctaatgctgaaatGAtataAAATTCTATTTCTATGACAAATGGGTTTTTAT
TGCCCCAGACACAAATAAAAAATTTTAAAAACATATGACGACACAAATAAATTGGATGAA
TAAGCCGATGATGATAGAGCAAAGGAGTTTTGAATTATTGTCATTACATGCTGGAAAACA
CCCTACGTTTAAAAACATAAAACACACTGCAGAAAACAACGTAGAAAAAATAGCAATAAT
ACCAATACATGGAATTTTGACCAAGAAACCAGGAGCTTTTGATGACATGTTGGGAATGAC
ATCATATGAGAAGATACGTGAAGAGATAGAAAAAGCTTTAATAGATGAAGAAGTAGAAAC
AATAATTTTGGACATAGACAGCCCTGGAGGGGAAGTAAACGGTTTATTCGACCTTTCTGA
TTTTATTTACGAAGCAAGGGGATTAAAAAAGATCGTAGCAATAGCAAATGATGATGCGTA
TTCTGCGGCGTATGCAATAGcgtcaagtgctgaaaaagtattggtaacgaggacttcagg
agttggaagcataggagtaatagCAAGTCATATAGATCAAAGTGGGTTTGATGAAAAACA
GGGGATAAAATATACCACAGTATTTGCAGGAAAGAGAAAAAACGATTTAAATCCGCATGA
GCCGATAACATCAGAAAGTGTGGAAAGCTTACAAGATGAAGTAGACCGCCTATATGAGAT
GTTTGTCGAGCTTGTAGCAAGAAATAGGAATCTTTCCACGGAAAAAATCAAATCAACGGA
AGCAGAGCTATATTTTGGTGAGAAAGCAATAGAGATTGGACTTGCTGATGAAGTGATAAC
ATATTCTGAATTTATAGATAGGAGAAACAATATGAGTAAAGCTGAATTTAACTATAAGGG
CCACACCATCgatgctgatgagttaatggaagaatcaaaacgaataggttatgagaggtg
ccgcaaggaagtatgagaggtaataagatTGTGTAATTTGTCAAAGATGCCAGAGAAGAT
AGGAGAATTTATTGAGCAGGATGTAAACGCAAAACAAGCCCAAGAGATATTAATGTCGAT
ACTGGcggagagAACGAAGAAGACAGAGATACTGAGCACAATACCACAAAGTTCATCAGA
agatTTAATGATGCAGGTagcaagaactcgaGCGCAATCTGGCATTTGAGAAATTTAggT
ACCAGcaattacaaatgccgcggtaaacaagtccgccagaaTAGACAattataaAGTTTT
CACCGCGACGTATAGCAACTTTAAACaccgcggtaaACAaatcTTGTAACCGCCGTATAT
AACACTAACAAAAGCGGCGGTAAAACAATTAAGGAGATGGTATGAATAGTTATTGCTTGG
TTGGAAGCATGAGAAGATAATACCTTCTCAGAGTGGATAGGTGGCAGATTGAAAATGTTT
GTGAGGCCCTTTCTGCTTTTTGCAGTATAGGAAAAAGACCTCGTGAAGGAGATTAATCGC
CCCTGCCACCGAAAACCATCGTGCGGCCTATAAAATTTAGTGACCGCGTATAGGAGAATG
GACCAACCGGTAATATTCTACTCTGATATGTTGGAGTATTCAATAAGGGAGAAGATTTAT
GCGTTACATAGGTGTTGATTTACATACTAATAGTTTCACTGCTTGCTACTTAGAACAGGA
AAAACCAGAGTATATTAAAACGTTTCgcttacaggatttaggtaattttatcaaaaatct
tcaagaaacagatgaagtagccttagaggcaacgggaaatagctgtttcttttatgatga
agtgtcaccttacgttaagcgcgttgttgtggttgctcccttgcaatttgaagttattcg
tcgttctgtgaacaaaacagataaacatgatgcaAGagctattgctttttttctcagcaa
agatatgttgcctgaagcaaaatgcaagagcaaacAATGccaaCAGTTAGCTTCTCTTCT
TAAAACAAGAGATCAGTTAGTAAAATCACGGGTATCTTTAATCAataaAATACATGGACT
TTTCAATtaccacggaataaagattaaaaaggaagtactgacaatcaaagcgggatttga
atgctctcttggtaaacatgattggagtcacttggaaaaggttgagattgaagtgattag
cagtaatcTGGAAGTCATTCGAGAAAGtcTCAAAAAACTTGAAAAggaaattatagcttt
tgctcagcagcttcctggatttaataatctcatcagcattaaaggtattggtgcgatttc
tgcagcaGTttttgttgCaacaattggtgatattaatgattttagtAATCCTGAAAAACT
TACAGCttattttggagttGTACCgcgagtttcTCaatccaatcaacaatgcacaattgg
aagaattactaaacgtggatcaaaaattgggcgtacttctttagtacagtgtacttggat
tgctatacgttatagtccttatctgaaaagtttttacgagcgtgtgaaaaaaagcgtggt
tctgctaaggctattattgctactgctaggaagtttctcacaactattttctatactctt
aaaaaCAACTGGATTTTCAAAGATTTTACAAAATATGAAATTTCTTATTGACAACAATCA
TAGGAGAAACATTTATGAGTTGTATAACCGAACAAAATAACCTTGGTGACCTATTAAAGT
ATGAGGCATCAAATCTATACTCAAGAGACCAAATAACAGTAACAAAGGGGCAAaacctaa
gCTTGGGTACTGTAGttggcTgtAATATTGAAgatAATgTAATTAAGATTATCAATCCAA
CTGCAACAGATGGTACGCAAACAGCTATAGGAGTGATAGCAAGTGATGTAAACGTGAAAG
AAAATACCAAAGCAGTAATCATTACACGTATAGCAATGCTAGCAGATCATGCAGTTGTGT
GGCCAGCAAATATAACAGAAGAGCAGAAAGCTGCAGCAATAAAGCAACTTGAAGCACGAG
GCATCATTATCCGCAAAGGGGTTTAGAAGCCCAGCAAACATCTTAATCATTCGCAAAGGG
CTTAAAAGCCAACAAACATCTACAGCATtAGAGGGGAAAAAACATGCAAAATCCATTTAC
AAATTCAGCATTTAGTATGACGGAATTaactaaagcaataaacatattgccgataaatta
tggtcgaacagaaagcttaaatttatttccaagtagatcggtaagattccgacatattac
gatagaagagcaaaacggtgttttgagcctattaccaacgcaagttcccggagcaccagc
aacagtGGGaaaacgtggaaaacgaaaaataagaacgtttacgataccacatattcccca
tgatgacgtagtgttacctgaggaagtgcaagggataagggcatttgggtcagagaatga
actgaaagcgtTGGCTAACGTGGTAACAGATCATCTGGAATTGATGAGGAACAAGCACGC
GATAACGTTAGAACATTTGCGAATGGGGGCGTTGAAAGGGATTATTCTGGACGCTGATGg
cagtgaattgttaaatctttacaacgaatttgaaattacgccaaaagtagtaaattttgc
actgggaatagcaacaacAGATGTAAAGCGTAAGTGTATGGAAGTACTCCGGCATATAGA
AGATAATCTAAGTGGTGAATATATGACAGGAGTACATGCTTTGGTAAGCCCTGAATTTTT
TGATGCATTAACTTCGCATAGTAAAGTAAAAGAAGCATATGAAAGATGGCAAGAAGGAGC
AGCGCTTCGGAATGATATGAGATCAGGATTTACGTTTTGTGGAATAACATTTGAGGAATA
CAGAGGACAAGCAACtgatcctgaaggaaccgTgagaagatttattgagaaagatacagg
tcactgttttccacttggtacagcaagcaCATTTACTACTTACTTTGCGCCAGCGGACTT
TAATGAAACGGTAAATACACTAGGACAACCGCTCTATGCAAAACAAGAGCCAAGAAGAtT
TGATAGAGGgaCTGACCTTCATACCCAATCAAACCCTCTACCAATGtgccatcgcccagg
tatacttgtaaaacttgctgcataacaggtgaggtaaagctaagtgcagattgtttttaa
taccccgaacaggaggcattatatcaactaaagaataaaaagcaactaaaaaattatgtt
tagagatattaaaagattatttgcagattgttttgcacatctAGGGCAGCaagcgTTGTA
TGAAtcaaaGgaTAAGTCatatatggtgcaaatattaaaacaacagCCAGATAAATTATA
CGAGATTGGTGAAGGACAATTTGTAGGGGAGATATTGATTTTGGAGGTGAGTATATTCGA
TGTATTGCAGCCAGTAGTAGATACCGTCTTGCAAGTCAACAAAAAAATTACAAAAATTGT
TCAAGCTGTATcataaaattaaaaaatacttccaattcacattttgtgtaacggtacaca
gattatagttagtgaatatgttgataagtaaatttccgcttttttgtacgtataaaatta
atttacttatcaacatattcactaaccagttacaaaatttgtgtaagatgctattttaca
taattggagcgttttttgattttaaagcactaaactttcagccaaactcctagctctgta
gtttttgatatgatctggatcaaaagccttctttgaccttaaaacaccaaaaacaatatg
gagtaacttacgcattgcagctcccacaatggccatgttatgcttgcctttctcttttaa
ccttttgcaaaaagtcataatagtaggattatgattcttagcTACTATggcaagaaagta
cattgcCTTACATAATGTTcgtgaaccggATTTACTTAATCTGGgcttggcatgtacaga
cgtacctgacgttatatttcgtggtatagctccagcatatgctgccaattgcctggcatc
cttgaaagcttttatgttaggaaCTTCAGCCAAAATAGCTACTGCTGATTCTTCTCCTAT
TCCTGGAATGGTCAATAGAAGTTGAAAATTTTCCAACAATTCTTTGTGTTTATTTAATAG
TTCACGTAAGGAGTTTTTTATTCTTTCTATTTTTTGTTTTATGTTCATTGCAAGGTCTTC
CCAAGCATTTGCAACTTCTTTAGGCAGTCTCTCTTTTTTTTCTAAGTGGTTATTTACTAA
TGTCAATTCATCTTTTAACGCAGCCGAGCAACGATAAAGATGCTTTAATTTCTTTAACTC
AGGAGAAGGTGGTGCCCAACGAATAGGTTCCTGTCTTTGGCAATAATCGGCAATTATCTC
TGCATCAGTCTGATCATTCTTTTGTCGTATAAGCTTACTTTTTGCATAAAATCTTATACA
AGCTGGATTAACAACACTCACAAAATGTCCAGTATTGTGTAGAAATTCAGCTAAGGCTTC
ACTATAACAaccagtagcttccatgcaggcttttacttgttctacattatgcttttgtag
aaagctcagtaaaccttgaaacccatgatcattattcttgaaactccttttcctggtttc
acgttttcctttgttgcttatgaatgaaagagaaacaTcaaagcgatcttttGATATGTC
TATACCCAAAAAGTtgtTGATCATATATAACTCCATACGTTACTATTAAAATGAAAAGTa
aggctaaccttgtgGATACAGAATtataaccatttaggtctttctacgataccgttcagc
ctatacttttgagaagggaactcttgtctaccacacagattttATATCTAAGGAGATATT
CAAAGTTCTTCCCTTCTCCACCTAATGCTTAAGCTTAAAACATCAGATGCTTTTGACAAG
ATACAAGGAGATATCTTTATTATTGATAAGCGTAAGTACAAAGTATATTCACCACCACTT
AGGGACAATTCGGGAATGCTATGGAAAATTCAAGCGTCAGGGGTGTAGATGCGTATTAAC
ATCGAAGTCACCGGTAGTATTATACAAAGTATAGATGCTGAAAGGAAAAAAGTGGAAAAA
GCAacggtgAGGGCACTAAACAAAACAGCACTATGGGTAAGGTCACAAACTGTCAAACAA
GTTAGCGAAGAAAAACAAATACCAAAAAAAGCAATGAGAAAAAAGTTAAGTGTGGATAAA
GCAAATAGAAAGCGCTTATGGTCAGTAGTAAAGCTCAGTTCGCAGTGGATAGGAGTagca
aaacttggGAGTATaaaacagacaaagataggagcaaaagtaggaagccgtacgtatgaa
ggagcatttATagcaacaatgaaaaatggtcatATAGGAATCTTCAgacgaaggtatacc
acgtctttgccAATAGATGaaattaaaataAATACCCATGCTCGGGAAAcaatgaaagag
tTAGTCTCTAATGAAGTAGAGAGAGTATTTGAGAAGTATTTTGacCATgaacttaatttt
atttaagAgcgTATgtttTGGAGAGATCTACATCAGAAGATTTGTAAAACGCTAAAAGAA
GAAATCCCAGCAATACAAACGTGCGAAGTGTATCCAGCAGTACGTAGGGAAATAATAGCG
CCAGCAGCATTTGTAGAGCTTGCAAGTTTAGAACCAGGGaaagatccggggactGAGGAA
TTAgcgttgagggcaagatttgaggtaagagtggtagttgatggaacagttgaggattct
caggtagtggtaaggtcactggcagcggaaattgcaagggtagtgaataagaatacttgg
gacgtggaaaatgtttcagcaggtgaatttatatcagcaggaggggatgattttaAACCA
GAGTTGGATGCATATTTGGTGTGGTTGGTCGAATGGGTTCACGAGCTACATACAGGTCAA
TCAATGTGGTTAGAAACTGGTATCATACCACATACAATAAGTGTTGGCGAAAATgttaga
gcataattttgcaatttcagagctgAATAGGAagttagcgaacattattcgtATAGGTCT
AGTTAAAGAAGTAGATTATgaaaaagcaagagtgcgggtaaaaataggggaatttttaac
ggattggcttccgtgggtaacggcaagagcaggagaagatagaagttggtttgcgcgaat
attgatgagcaagtaatagtattatcgccatatggagagttgtcattaggggtagtatta
ccagcaaTATATCAGGAGAAATATCCCCCTCCGGAGAATAAAAAGGAAATAAATAGTGTA
AAATTTCAAGATGGGACAAAGTTATCATATGAGCAAGAAAAGCACCATCTTAAGATAGAT
GTAGTGGATAAAATAACGTTGAAAGTAGGAGAATCAAGTATGAAGATtaccaAGAGaggc
ataaaactcaaagcaaagagaatcGACCTTAattAAGTATGGCTAAAGCTGTGGTTTGTa
taggggattATTGCAGTGGAATACCAGCACATGTTTGTATGAGTGGAAGCAGCGATGTTT
TTGTAAACGGTAGATCTGTGTGTCGAAAAGGAGATATCTTAACTCTAGGGGAGAAACTAA
CTCAGGGATCAAATAGCGTATTTGTTAATGATATTGGCATAACAAGAACAGGTGACTTGG
TATCGTGTGGTTTTCATGTGATGGGTGATAGCAAAAATGTATTTGCAGAATGAGAGGCAT
GAATGCTAGCACGGGAAAGGAATTGGAAGGATTAAACCATCTAAAGCAATCGATAGTTGA
CATACTGACCACGCCGATAGGATCACGTGTTATGCGAAGGGATTATGGGTCAAGACTACT
TGAATTAGTAGATAAGCCAATtaatagggatttaactttggaaATCTATGCAGCAGTAGC
AGAAGCTCTACAAAAGTTGGAGCAAAGATttaagttagAAAAAGTAAAAATTACAGAAGT
GAAAGAAGGAAAGGTCAATATTTCATTAGATGGTATTTATCTACCAAATGGGAAaAATAT
TCATTTTGATGGGATTATGGTATAGAGATGGAGCAGCCAAATATTATCGAACCACTGAAC
TTTGAAGAGATTTTTTCCCGGATGAAAGAAGAATTAGTAAGTCGTGATGAAAGTTTTACG
GCATTAGTAGAAAGTGACCCAGCAATAAAGATTTTAGAGGTAGCAGCATGGCGAGAACTT
TTGCTGAGAGAAAGAATAAACGAAGCGGCAAGGAGCAACTTACTGAAGTTTGCAAGGGGG
GAAGAACTTGATAATTTAGCTGAGTTTTATGGAGCAGAGAGGCAAGATGGAGAAGAAGAT
GAACgatttagaaAAAGAATCaaggcaaaaataaaaggctggtcaactggaggaagtaaa
gaacattatcgatatcatgcactctcagcagatagaagagtaaaggatgcgctggttgaa
tcaaaagtgccagggagtgtagagatctcgattttatccacggagttatccacaaatggc
atagcatctgaagaactacttgatattgtaagaaagcgagTCACCAGGGATGATATAAGG
GTATTGACAGATACGATAACAGTAGTTGGTTGCAATATTATTGAAATAGATATCCACAGC
AAAATTAGCATTAAAAGACCGGATATTATTGAAACGGTGAAGAAGAaATTTATCGAAAAA
TTTgaagcaacgaaAAGATTGGGATGGAAGGTGacAAAATCAtggatcatagcaaatcta
tttgTAGAAGGGGTAGAAAACGTGGAATtaatagaGCCAAGAAAAGATGTTGTGGTACTG
GGGAATGAGTGCGTTTGTTTAGGCAAGCTAGAAATCGAATTAATGGGCAAAAGCTAATGT
TACTTCCACCTAATAGCACAAAAGAAGAAAGAGCCATAGTAGAGGCTATCGATTACAAAG
TTGATCCAAGCAGGATAAAAGGATTTAAGTTTAATTCTAAAGATGAAAtaCTACCGTGGA
TAATAGAAGAATATGGAttGGGGGAAATTCTGCGTTGGGTAAAAGACAAAGGAAagGCGa
taagAGAAGGAATAAAATTTCAAAGACTGCgtggtacacctgcctcactgaaaatagcat
TAAAGTGGGCAAATATAGAAGATATTACGATCATTGAAGAGCCAcccggtaaacactttt
tTGagttgcaggtagggataagagatgtTCCGAACGACTTcttcgtggatgcagtagtag
aactagcaaaacTATCATTGCCAGCAAGATcgaggctaATGAGGCTTTTCAATGAccact
ataatattggaagatttattttagatgaaagcttttttggcagcttattatcagactact
ctggtacaaagatcgaaaaagatggaccagtgttatcatttgggagagtaaattttttca
ggtctagtggtccagttgttaggattatagagaactatctacgCAATCATTATGAAcaag
ctttgagcaatgatatatatcgcctagatgtagcaatacttggagaaaccgagcctcata
ctaagaactataacggtatttatgaaaggaatcatgtgtggtataacttcaaagcgctat
atccgctaccacagagcttattaccggcaattaagtttgctaaggcacaaatagtattat
cagatagctggaacttaggggaaataaacgcatgttttccggttactagtatagaagagg
aaggggataaatttttgttgggaagtagcaaactatctgaacaactgtggaatttaaaat
ataaaccagttttagaaaggtttagcgttactcaccactacaaggtagaagattttacca
accagaaagttataagatttggtttagcagaacacaatgttcattttgaaagcgatttag
attcagagcaaaaggattCAATACATGAGTTAGAAAGGTACATTTTAGTGTTTTACCcag
gtgtactaacatggcacgaacatcgacatttgaacagAAGTTGGGaagaaaaacaggtcg
tatgtttaatgAGTTAAATACATATACTTATATCTTCATACACTACATTAATATTCGGTA
AAAATGTGTGTTTTTTGAAAAAAAGAAGTTGCttttccatgccaaaacagctataaatta
ggtaggtgtaggtaaacaaaaaagatttaccaaacgctagaagttaggaagttttatagt
gaggtacatcatgtggattagtcaagaagaaagggatgattttaatgaattatttcaaga
gttgcttgcaggcaaattgtctaaaaagcatataaatagaaaaaatgaaaacggtgaaac
aatgttgcaccgagcagcaaaaatgtcgacgagaaaaaaagtaaactggctgatatggga
aggagcagatgtAgatgcaagagataacgaaggttatacaccactgcactcagcagcgct
tggaatgcgtctggaaaacgtaaaagaattaatagaagccagagcagatataaacgcaac
cgaagaagatggaaatacggcactacatctagcgtgtatggtaggtggaaaaaagatagt
agaagagttaataaaagcaggggcagaaataaacctggtaagtatatcaggatttagccc
aatgtattacgcaagtgaTGAAGAGACAAGGGAGGTATTAAAGAAAAAAGGAGGAAAAAT
AGTGAACAAACAGAGGGAGTTAATGGAAAAAATAAGTAAGGTATCGGAAAAGCAGGTGGT
AAATGGTGGAAAGAAGCTAAATGATGTGGAGGAAAGGGCTGTAGATGTTTGCAGACTTTT
TGTGAGGAAATAAGAGGCTAAATATATGGAAAAAATAGAAGAGAAAAGCTGGCAACAGYA
GGAGAGGAATTGCTATTATTTAACAGATTAAATATATAGATTTATATCTTAATATAATAT
GCTGAAAAAATGTGTATATTTTGTAAAAAAAACTTGCTTTTTATGCCAAAACAGCCCTAA
GTGAAAAAGTAGctggtaaacAAACAAAGTTTGCtaagcgctaaagtgagccAAATTGGA
GCCACTTTATATTGCATTAATAGCTGAGGAACTTATGGTAAAATTTAGTAAGAAAGAAAG
AGAAGAATTTAATAAGTCGTGGAAAGAAGTATTAGATAACTCAATAGAAAATATTAACAA
AaaaGACACAAAAGGAAGGACGATACTACATTACGCGGTGGGAATGCCAGATCCGAAAAA
AGTGAAATTATTAATCAAAAAGGGAGCAGATGTAGATGCAGCAGATGCCGGGAAATATAG
ACCACTACACCTAGCAGTGATGGGGCAACGTCTAGAAAATACAAAAGAGCTGATAAAGGC
AGGAGTCGATGTAAACGCAGTGGAACGAAGTAGCAAATttgccGcgTTACACCTTGCGTG
CATGGTAGCAGAGATAAAAATAGTAGAAGAGCTAGTAAAAGCGGGAGGGAATGTGGAACA
AAAAGATAAATTTGGCAAGACCCcaatggattATGTGAgaaataataaagagataaaaga
agtgttagagaacgtaaaaatggcaaataaacagagggaatttatagaaagaataagagt
tgtatcggaaAGTACAGCAGCAGGTGTGATAGTAGCAAAAGAAGAGGTGAAAGAGCTAGA
AACTATGGATGAAAAAGTGCTATGAGCCGCAACTTTTTTTtaaATTCAGAAGCTAGGATG
GAAGGAATAGAAAAGAAAGTATTGAATTTAGAGAAAAAAGCGTTGGAAGAGCTGAGAAAA
ATATGGAGGAAGGTCTTTGTGGAAGAAGCgcctagaaactcaaagaaatatttgatacca
agattggcgtataggttgcaggagaaagcgtatggagaaatatcaagaaaaggagcaaaa
agactaaaatacctggcagatcggctagaacagggaaaaaggataagtagcgataaactg
ccagcagtaggaacggagtggatattagaaagaggtgaagaaacgcatgcagtgatggta
acagataaggGTTTAATCTacagagaagaaTTTTTTACGTCATTATcagcggtagccgga
aaaataatgggaatgagctacaacggtcctttattatttgggatgcgtgataaaaaggta
agttgagaatgctaaaagaggtaaggtgtgcgatatatacgaGAAAATCaaatgaagacg
ggctagagcagaagtttaatagtcttgatgcacagcgagtagcatgtaaaaaatatataa
aaagccgagaagggtgggtagcattagccaaaaggtatgatgatggaggctattcaggaa
gtaatttaAATAGAccagcgATAAAGGAATTATTTGAAGATGTAAAAGCCGGAgaggtag
actgcgtggtagtatacacgttggacaggttatcaagggaaacgaaggattgcatagaag
taacgtcattttttagaaggcaccggataagttttgtagcagtgacgcaaatatttgata
acaacacaccaatgggaaaatttgtacaaacagtgttatcaggagcggcacagctagaaa
gagaaatgatagtagagagagtaaaaaataaaatagcaacatcgAAagaggaaggattat
ggatgggagggaatgtgccactagggtatgatGTAAAAGAGAAGGAATTAATAATAAATG
AAAAAGAAGCAAAAGTAATAAAGCATATATTTGAGAGATATATGGAGCTGAGATCAATGG
CAGAATTGGCAAGAGAGTTAAACAGAGAAGGATATCGAACGAAAGCAAAATCAGATATCT
TTAAAAAGGCCACAGTGAGGAGAATAATAACAAATCCGATATATATGGGAAAAATACGGC
ATTATGAGAAGCAGTATAAAGGAAAGCATGAGGCAATAATAGAAGAAGAAAAATGGCAAA
AGGCACAGGAATTAATAAAGAatcagccatatcgaggcaaaaaatatgaagaggcgctac
taaaggGGATGATAAGATGCAGATGCTGCAAAGTAAACATGACGCTGACATACTCAAAAA
AAGAAAATAAAAGGTATCGATATTATatatgcaataaccatttaagaggaaaaggttgca
agtcgatgaaccgaacagtagtagccggagaagtggaaaaagaagtaatgaagagagcgg
aatgcttatatgagaattgggaaaaaggggcaaaaAAAGAAAAATGGGAAAATTTAAGTT
TTGGAAAACAGAAAGAAGCAGTGAAGAAATTAATAAAAACAGTGTGGGTAAGAGAAGATG
GAATAGAGGTGTGTTCTGAGTCAGAGGAAAAATTTATACCAATGAATTTAAAKAAGAAAG
GAAACAAATGCACAGTAGTGGAACCAGAAGGAAAAACAaacaatGCGCtactgaaAGCAG
TGGTAagagcccATctttggaaacgtcaactagaggaaggaaaatatagaagtgtgaaag
agctgagcattaaaattaatataggtacaagacgtatacaacaaattttaagattaaatt
atttagcaccaaagATCaaagaagacatagtaaatgggagacaaccgagtaatttgcggt
tagTTGATTTAAGGGAAATACCGATGCTATGGAGTGAGCAAATggaaaaattttacaaaT
TAGCGTCTTAAAAATCACACAATTAATACGTTATTAACGCAACTAACTTATAAAACAAAC
ATTATAcgaagggaaaTACTATGccagtAAAGAAAAaagagcgtactgataaattatgtg
gattaacagaaaaagaGAAaGGTAAGTTTGATACTCTGAAgcaaGAAATAGAAAATCTAG
GGAAAAAAaaagtcctttatgtTCTGGAGAAGGACGAAAAATGAGAATAGCattgctgaa
aaatttaatgatgatacattacagaaaattttaacaacaaaaataccttatagtgaagaa
gggaggaaaggagtatttacgctaccgtgttatgctatatctcttaagaataatcaagct
tttgagacgtttttacaaGAagcAGCAAAACGAAAATTTTTAAAAGATCTTCTgaATGAC
GAATTAAACGGAGAAATTCTGGGTGTTCAAAAAACAACCTACACGGTACTAGCATaCTgt
aTTTCAGAGAAAAatagcaaagctgttagggcAGTtttagaagtttctaaagaaaacggt
attttgAAAGAAATCCTCGaccagaaaatgataaaagaaaaagcaaatagCCAGAAGATA
AGCTATACACTAATTGATTATGCTAATAAACAAAATTGTAAAGAAATTGTAGCAACTCTC
AAGGAAtttAAAGAAAGTCTTAATATAGAAGTTAAACCTGTAAGTGGTAatgctgaAACT
AGCTGTGAAGATATCAATAAAGACTGTGAAGATCTTGAAATACATGAACCTATGCTTGCA
AGCAGTGAagaagctaaaaatattttaacaaaagatgatatagatcagacacaaagttcc
agtatttctacaaccacttttactgaagttgtgaaaagagatcAAACGCAATCGTGCTCT
CATAGCAAATCTAGAAGTGCTGAGAACGGAAAATCATTAACAGAAataaagcataaaaga
aaattaatcaaaactgatacagaatcaagagagaagttgacagataatttaacatgggaa
agtaaagctacagctcaattgcgtggagatattaataAAGATAGCGAGCTAATATTTGAA
ACcagtgagaaagctcaaaatgctttaacagaagaAGAGCCTGATATCCCATCTCCAACT
GAACTATATTTTGATAGTAAaggaaattctgtagacgaaaaatcatcaaaaaaggcaatt
caaccaattgtagctggtgttgttggtgcagtgttattggcaagcggtgttgcattgtat
atcatgaaaatgcctgtaatagcagcGGTTGTGGGAATAGCTGGATTGGTGTGTCTGAGC
TTTGCGTTGTATAATgtgctaaagcccAgcacaaagcTAGAAaaagtggaaagtgtggag
cagcctatTcaGTCttctttgaatctagcATAAAAGGCTATGCTCAAAAAATCATAAACA
ACAAGATAACTTCTTTAGAAGATTTCTTAAACTATTAACTAAGAATTACCTCCGTTAGTC
CTGCTGCTATTTTTAACAATAACTTGACGTGTATAACCTATAGAAACATCCTCCCTTTTT
TGCTTATATCAATTCATACAGTCCTTTTTCTTGGTATAGAGAGTTGAGATACCGATACAT
CTGTCACTTTTGTATTTATACTGCTTAACATATTTACAACTTCCGTACTTCCTCCTTCTC
TAGCGAGATCTAAAGGCGTTTCACgtccattgtttttagtatgaatgctagctcctttgt
caattaaaaactttacagtttccaaattaccattaaaggcagcatagtgtaggagtgtcc
aaccctctttatcaatatcattaacctttcctcctcctttatTTAGAAGAAGTTCCATaA
TGCCTTTATATCCATCATCTTTACCATAATGAATTAAATCTATAGGCTTTTGACCATAAG
CGTTTTCAGCACGAACATTAGCCCCATTAGCAACCAAAAGTTTTGCTATTTCCAACTCAC
CACCAAAGGCAGCATAGTGTAGaggtgtccaaccgctgttattggtatcgttaacgctta
tcccttcatttaagaaaaactctacgatatttttgttccctttcttaacagcaatgtgca
tagtttttttactactaatttctctagcatgaatatcagccccatttctaataagctctt
taaccttatcaaggttattttgttctacagcataaaatagcttgctatttaaatctttct
ctgctgcagtaggtttagatgtgtgcataaaacctcctaaaaatattattattaaaataa
aaaaaataaagtaaaacctttttgaagcagtaaaaaccataccaacgtttttgtctacaa
agcttagtactatcgaatttgtgctccattttttcttgtatatcgtacttgatctgccca
tttaccattttgtaatttttcttcctggacaattcttgaagatgaagcaggcttttcgaa
gtacccacgTTCAATAGCATCATAAACTGAGTGATAACCAAGTGAGCAATTTTTTCCTAT
TTCTTCTCCACAATCttttaattttttcaaCATCCCTTGATCtCTTGCTTCtacCCTAAT
CCTgttttcattttgcttatcagaatacaatctaacttctaattctccaAAAGAGGTACA
GAAAATCAATGCTATATTACTATTggctgtaaggtctgtgtaatgccttttaccattttg
cgttataatttccacctcactttcaccaatctttactatatttctttcatatcctgcatt
ttcataATttaaccatAAACTTCTCGCTCCATCGGTGATCTTTGCAATATCTATTTTGCT
CTCCTCCGAATATTCTAAGTAAAGAGTAGTATTACCTATTGCTATAtcattcaatttact
agtggttgcacttttcgcaactttaataaacctatgggcatcattaatgtaaccttcaaa
agcttttatcatattggctttgtgatctttgcattctaatcccagttcatcaattacatc
aatgctctctgggctaccaaacactgctCCTTTTGATACCAATTGACATATTATACCACT
AGcaactttaggacacttttctaattcactaattctttttatcacataatctgtgaaACT
ataaccttcaaagggtgaaggaacggtgaaacgataattaagtcgcactccagacttgat
agctatcttcACGAATTTTTCCAATTGATTTAtgtcttgaatttcagatAAAAtacctaa
ggatctacttagcTTTTCCTCCTGAGCTGGTATTATATTACCCCACAAAACCCCAGATTT
Aggtaagcattttttcctttcatacgtgaactcttttgctcccgcttccaaaagtaattt
ctttatttcatcagcagcttgaaagccggaaaaagcattttttacatgttccagcaCTTC
TGACTTTCCTGCTATGTTCCGAGTATTTAAAACTACTTTTAGGTCTTTATTATTCTTATG
TTCATGTAAAAACCTCTCTAGATCTTCGAAAAACTGAAATAGAGTGAgTGTAACAATATA
GTTTAAATtgccttCTTtgtagcgatgtctattaagtatattatttaattcttttcgcaa
ctttttttgattgtcagtaaAAAAACACctttcaacatGgtaattatgattatcaactgc
agtttgttgtggagttttcccttgtccatcacatatattggggtcagcatttccccttaa
gagagaatatatatttttatcatagcccatagcagaagcgcgatgcaaaggtgtttctcc
tttatcatcctgtatatttggactggctcctgcttctaagagtaaatttatagttcggtc
ttcTTGACGGTAAgatgcacctatatgagctcccgcaatcgcatgcaatactgttgaccc
agattctcctcttttgacatttagaacggcttttagatctggattgcctctattattttt
taaaaattcttcaagctcatcgacctgaccattatcataatcaaaaagagcaccttcatc
atgccattctagatactttaaaacatttagtaactctatgtttaacttcttttgactttc
tgtgagattatgatctaaagcggaccaaacagatacctgtttactcagtgaatatttact
atccattaaagacggtggactattataacttcgaaatgacgatatggttgattgagtata
ccaagaatccccctgactaaacatttcatctatgtcactctgtgaatgtccttgctttcg
taaaatttctaacCGATCattagATGGTGGAATCTGCAACAGATATTCTATAATCaactc
aTATTGATCATCAAACGATCCGCCTATTTCTGACTGCCCTTgtcgagtatttgatttctc
ttctagctcttttttttcgcttatttctgctccactaaaaacctgctcaggccttgaaat
atctctagttaacatactccccccattctacaaagatattatgtacagcatatagcacaa
ataaaaactaatgcaagaataatttttctaactttgatattttttagagatctgtgtttt
ctttccttctatacccattctaacttcataaacttcactgacattgtgaacctgctattt
ggttctttttagctatataacaagctaccctgcaaaatttttgtcagagtcccaatttcc
ttgtgtcattactgctccttctaaaaaaacacttttattatgaaaatttttctttcttct
tctcttgggtaaggtcaattttttcctaccatgaacccacagtttgctcaatgatcctat
tagagagaaagaGCctgatcAATTACTCTTGTTACCcttggttcacttaaTTGACACCCA
TGCTTAAATgcAATTACTCCTAACTTAGGAACatcatctctcttttcaacattttttaaa
tctacaaagtttttcagagttattcctccatttcctagcttttctttaaaatcatccctg
tgaacaactttaaaaaagttttctataccagcaaatgtcattgtttttatatcacattta
TAatgtgctgATaaagcaTCAattagcggctgatgattgtgcagaaaaatttcttttttc
acttcattagctttattaattaaaatatgagcgtattctggatattgctcttttaggtta
tcgtgattatcaatctgattctgtatgtctgcattcctttcccacacactaattagttca
ttaatatcactttttttcaaaaaggaatgtagttcctgactttctttttcaatctttttg
acttcttttttacagttttgaagatgttgtggataactactgtgtagatcgtgcaaatca
cctatcaatctattcttttcttcnnnnnnnnnnnnnnnnnnnnnnnnnnnnnnnnnnnnn
nnnnnnnnnnnnnnnnnnnnnnnnnntttcactgtatctatatggccatttcgatcagca
aaacgcagaggtgtatctccattactattcactgcattaacatctgcccctttttctatt
agaagttttactatctcttcatggccataagctgtatgtaatggagtaccgtcactattt
cttgcgttaacattagcacctccttgtattagagctttcactatatctatatggccatct
cgagcagcaaaacgcagaggtgcatctccatacttattcactgcattaacatctgcccct
ttttctattagagcatttactacctctataccacctttgctagcagcccaatgtaaagga
gtccttccctgtctaTCTTTTGCATTAATCTCtgcttttttgtctattagagtatttact
acatctgtcctgccaatttGAATACTCAAATgtaaaggagtcCTTTCCTGATTATCTTTT
GCATTAATCTCTGCTTTTCCTTTTATTAGAGCTTTTACTGCACTTGTACGATCAATTAGA
GCAGCCCAATGTAAAGGAGTCCTTCCCTGATTAtcttttgcatTAATCTCTGCTTTTcct
ttTATTAgaccatttactacatttatatgaccaactttaacagcccaatgtaaaggagcc
attccctgattatcttttgcattaatctctgcttttccttttattaaagctcctactact
ttaatgtttaatagtttgtCtaggaAAGACTCTATAATatTTTTGCATGCTTTAATATAT
ATAGGTTCCTCACTTCCGGTTTCTCTAGCATGAatatcatccccgTacatttgagcattt
actacctttgtataacttccggtagcagccaaatgtaaaggagtccatccctgttcatct
tgtgcatcaacattttttcctccttttattagatcatttattttacctacattgccattt
ttaacagcataatgtaaagaagtccatccctgtctatttcttggtacgttaactaagtcc
ttcatattgttaccatctgagttaagtaaagcaagagttaaagccttaccgccagctaag
aactctactaagccatttGGACcttggccaccaatattaccatctaagttaattttagta
taacctaaaagcttactgttagctaaggcctctacacctttgtcaccaatattgttacca
tctaagttaattttagtacaacctaaaagcttactgttagctaaggcctctgcaccttcg
tcaccaatattgttaccacttaagttaagtgaagtaagatttgaaagattcccattagct
aaggcctctgcacctccgtcaccaatattgttagactgtaagttaagtgaagtaagattt
gaaagattaccATCAGCTAAGGcctctgcacctccgtcaccaatatagtattacaaaaga
agctaagtgTGATCTAtcttatgataatgcatcagacaattcatcgcaaagtgacgaaat
aggctataacaaaataggagctacaagcggagcaagTaAGCCGTCTTCAtggatagatgc
tgtTAAAGGTGTTTTTCAGTTTAtctcttcccctttaagggCTGCGTTGCCTTCATTTTC
AGAAAATAGCTCTAGCCGTTCTGGtacaGCAGGAAGTAGCTCCAATCATTCTGATACAGT
AAGAAACCCAAATATCCAATATACTAGCCAATTTAGTCGTGAAGTTTGTGCGAGTAATAA
TGCTAGCTTGATGTTTTTCTTGttacaagcttttCTAGATAAAAAGTGTCCTCTTCCTAA
GTTTTCTGATGTTAATCCTGTAAAGGCTCTTTTTTACACATCGGATATTATAAAGTTGTT
CAAGGAAGTATTAGAGAAgcaagctgaatcgaaaggtggtataaaaatgcaccgCTTAGA
TATTAATTTTGAGAAATTATTTGAGAAGATTAATGAAAAAATTAGGAGTGGTGAATTTAA
TGAAATTTCAGGGATTTTAAAATCATACGCAGAGGAAGCATTGCCTGGTAGAGaacccgg
agatcccggtagattaagtccgaaaaagtttgataagtttatggctgaatttaatagaag
aatagacccagtaataaatcaattaatgcaacaaatgttaagcagattagaagtgaGtga
cgtaaaagaacaACAAATaagcttggAGCCTAAAAGTTATCTAAATAATACTTCTGTTCA
ATGTCATTTAACTCAAGCTAGAGGTCAAGGTAAAGTATTAATTCCTTAATTTTTGAATTT
CATCTATCGAAAGGCCGGTAATTTgagcgataacatcaatagagacaccggccttaagtg
agttctttgccactTCGATTTTCTCTGCTTTTCTGcctttttCAtgtccgatTTGGATGC
CTTCTTCTTTACCTTCTTCTCTACCTTTTTCAgtagcatcatcaagtttttgagcgagGA
CAgccTGTTCATCAAGAATACGTTTTATTTCCTGTCCataggcAATAAATTCTTTTTCTG
ACCAGTTGAATCTATTTAGCTCTTCATAGGCCTTTTTAATTATTACATCACTACCTATTA
TTTTTTCCAGCTCTTCTTCACTAGTCTCATCTGCATATCGAAAAAAATAAACCCATTTTT
CAACTATATTTTCCAACTGATCTTCCTTATTCTTtggaaattttggcAACtcaataaatA
TAAAATAGAAATCTTTTAGATCATGCTCATTAGTGTCTTCATCTCGAATAGTATGCTTTG
ATTTGTACTCAGATTTATTAGGAAACAGTACACAATCTGCTATAGCAATGAAGATAATTT
CCTTAAGGTTAtgATACTGGtcacctttatcagcttgccttGAGTAAGCTTTAGCAGCAT
AGtattgggcacgtttttcaaagcctttagttttagcgacctgcatttcgcaaatgtatt
gagcacctgtagaatctctacagagaacatcaacaatactttgctttttagcggcgatat
cgaggtcttgaatagtacttaaaaactctatatcctttatttcatttttaccagtaaagc
caagaatatcattgaggaagtgaataaggatatctctatttttttcagtaccgaagatac
gcttaaacgatacatcatttttgggatcaagaaacttagaaaaagtcataagaaagaacc
ttaaaaagcattaataattatacataattctgaagaaatgttcaagttttttatttTTTT
AAGTTTTGAATGCGTTGATGAAAAAAATGTCTCCCATAGATGGCTTTAGAATGCTACTAC
GCACCTTAGACGTCCTTTTTACATCTTTTATTAACCCTTCTATAAAGCGCCTTAAAAGGC
CGGCAAATGGATGCTATGAGTTTGGagCTgtaggagacatcaaagataccctttttggtg
tataaaaatacgaatctacgacaacatcgtTTAAAGAAATtagcagctattAATATCTTC
TACCTTTTCATAAAAAAATAAACAAAAAAAAATTGAAAatttgatttgacttcacccaaa
agctatggctttatgccaatactgctaagaaaataacagtaaacatttaaaaataattta
ttattagtgaagggtatattatatgaacaataagaataaaagtaaagatcgtaaaaaaga
aatagagttccgaattgaccttacccagaaaaagtggagagaaagaaaggagttttttcg
ggtaaaataaaattttggaggattagaaatggcaagagaatatacggcagaattcaaatt
ggaagctgttaagctggcaaatgaacaaagaaaggtaggtcaaccagttgcaaaagtagc
aagagatctgggaataagggatagtgtattaggaaaatggatgaagaaatataacgaaaa
aaagtcagcggcaaatgcatttccagatgtagcaccttatgacaaagagagatttgattt
acagaaagagttagcaaaagtaacaagagaaagagacattttaaaaaaagccctggccag
tcaaaaagagtaaaatatttttttatatagtaactgctataaagtacaggaattatgtag
gattttctgctagtggctactataagtggaccacaagaAAAATAAGCAGTAGagaatcag
caaataaagagttATTaGCAGATATTCAAAAAATATATCAAGCTTCTAAATGTAGATATG
GAGCTCCTAAAATTCATGCTGAATTGAAGGCTTTGGGTAAAAGTTGCAATTTGAAAACGG
TGCAAAGTATTATGCAGAAAAATGATATcagggctATACTgaaaagaaagtttaaaatta
aaaaacaacaaacAgataatagaGCTGTAGCTCCCAATATACTAGATCAAAACTTTATTG
TTGATCAACCAAATAAAGTATGGGATTACTTATATAAAAACCAAAGAAGGATGgctataT
TTGGCAACAATAatcgatctatattcacgcatggtagttaatgagcagttcaataaataa
acaattggttatggactctttattaatggccgttaacaagcgtaaacctgccaaaaatct
actattacatagtgatcaaggttcacaatatacTTtGCAAGGTTATCAATATCTCTTATC
CATAAAAAACATAGATGAGTCATAAAGGTTGTTGTTACGACAattctgttgtggaaagct
tctttagctcattgaaaagagaaatacttattgatacttcacaacactctgctcaacaaa
ctagaactgcaatatttgaatacatagaaattttttataacaaacaacgTCACTATTAAC
TATTGCATTCCTGAGCATTTTGATTCATCATTCTCTTTGTGAAAAACATTCCAAACTTTC
TCTCCACTTTTTCTGGATAAGGTCAAAAAAAACGCCGATATTTTAGTACatAGTAAATAG
CCAACCACCACGGGGCTTcttttgccttttttttatttggtaaatttcttaatgtttatg
gctaaacgacaatcgtcatcccgctacgtgttagcgggatctatgctttgagatactgcg
aatgaatcgcggtatgatggttaagtaagggatctatgctaagagatgccaaagaccttc
atgaaactttgcccatttggcttctctaaagatttcgttgtataatgaaataaagaaact
tgtaagactttgatcttacagattataaacttgtcataaaGTTTAATAGTGTCTGTTACT
GCTTTTAGGTGTGAGGCTAGAGGGTTATTAGCAGTAACAGACACTATTAAACTTATTATA
GAATTTACTTAAAGTAAATActtAatttaaaataTTATAATATTTTTACTTACAATAGAT
TTATGTAAATGCTTTTTTCCTCAATTAGTATTGTACTATTATACTTGTTGAATGCTAAAA
AATTATTAACCATCACTAATCTCTATTTGCATAGTAAGTTTATATATACTATTATACAGT
ATATCACTTAGTTTTATAGCAAACAAACAAAAGATATGGTGAAGTTATTTGCACTATTGA
TAATATTTTACTCAAATATATCTGTTGCctctgcTCCTACTTCCTGGCAATTTGGATTTC
CtgctcctgcaactgaagtaatggaggctgtaGTTAGgTCACATTCGTTTGTGATGCTTG
TGATGGTTACAATAATGCTTTTTGTGTGGGCGCTGCTTGCTTATATAGCGTTTCGCTTTC
GTAAAAGCAAAGTAACAAACATAAGTAAAACTACCCATAgtgttccTTTAGAAATTATTT
GGTTTGTTATACCAACTATCATTGTTGGAATATTAGCCTTTGAAAACGCTAAATTACTGA
AGCTACAGGAAGAAATACCGAAAGCTGATATAACACTGAAAGTTATTGGCCATCAATGGT
ATTGGAGTTACCAATATCCAGAATATCAAGGTGTGTCATTTGATAGTTATATTAAGGGAA
AAGAAGACTTTATCGAAGGAGATTTAAAGCTATTCTCTGTTGATAACAACATCATTTTAC
CCGTTAATACTAACGTTCGTTTACAAGTTACAGCAGGAGATGTGATACACAGTTGGGGAG
TACCGGCTTTCGGTGTAAAAATTGATGCGATACCAGGTAGGCTGAATGAGGCGTGGTTTA
ATATCAAAAAGCCTGGTGTTTATTATGGGCAGTGCTACGAATTGTGTGgtcaaggccatg
gatttatgccaattgttgttgaagcagtaagcaaagaagattttaataagtggattgaaa
atagaaaattagtgagttaaatttggagtatagatatgagtgacgtaccaaagggcataa
agcgttggttgttttccacCAAtcataaagatatagggacactgtacattattttttcca
tattAGCTGGAATTATTGGtGGATTATTATCGGTGATTATTCGCACTCAGCTAATGCACA
TTAATATACTTAACAATAACTATCAATTATATAACGTAATGGTTACAGGGCATGCGTTGA
TAATGGTGTTTTTTATGATAATGCCAgccctcatgggaggattTGGTAACTGGTTTGTAC
CTCTCATGATTGGCGCACCAGATATGGCATTTcctcgtaTGAATAATTTAAGTTTTTGGT
TATTAGTGTCATCTTTTATTTTGCTCATTCTCTCAGTGTTTATTGGTGAAGGTCCAGGTA
CAGGTTGGACTTTATATCCACCTCTATCACAGGTAATGTCCCATCCAAGTGCAGGAGTTG
ACATTGCTATACTTGCACTTCATGTTGCTGGTATGTCGTCAATTgtTGGGGCGATCAACT
TTATAGTTACTATATTTAACATGCGCACAAAAGGAATGTCATTAACTAAGATGCCACTGT
TTGTTTGGTCTGTCTTGCTAACAGCATTTATGTTGATTGTTGCCTTACCAGTGCTTGCCG
GTGCTATAACTATGCTTCTTACTGATCGCAATATTGGTACTTCCTTTTTTGATCCTGCCG
GTGGCGGCGATCCTGTGTTATTTCAACATCTATTTTGGTTTTTTGGTCATCCAGAAGTTT
ACGTAATTATTTTTCCTGCATTTGGCATCATAAGTCAGGTTGTATCAACTTTTTCTCACA
GACCTGTATTTGGTTACATAGGGATGGTTTATGCAATGATAGGTATAGCAGTATTTGGCT
TTATGGTTTGGGCTCACCATATGTTCACTGTTGGGCTTAGTGCTGACGCTGCTGCATTTT
TTAGCACTACCACAATTTTTATCGGTGTTATAACTGGTGTAAAAGTCTTTAGCTGGATtg
caactaTGTGGGGTGGAGCAATTGAGTTTAAGACCCCTATGCTATTTGCACTAGGTTTTA
TTTTCATGTttgtTGGCGGTGGCATAACGGGAATAATTCTTTCTCATGGTGGAATAGATA
AGCTCCTGCACGACACCTATTATGTTGTTGCTCACTTCCATTATGTCATGTCACTTGCTG
CATTATTTggagctTTTGCTGGCtttTATTAttggatTGGTAAAATGTCGGGTAAACAAT
ATAATGAGCGCTTAGGTCAAATCCACTTTTGGCTTACTTTTATTAGCACCAATATcactt
TTTTACCTCAACATTTCTTAGGATTAGCTGGTATGCCAAGGCGTATACCTGATTATCCTG
ATGCGTTTATCCCTTGGAATTATATATCCTCAATTGGTTCGTATATGTCCTTTGTTTCAG
TTATGTTTTTTGTGTTTATAGTTATACATCTTTTTAAATGGGGCAAGAAAGCTGGAGATA
ATCCTTGGGAAGGtGACACCttgGAATGGACGGTATCTTCACCACCGCCTTTTCATACTT
TCGAAAAGCCaccagtgGTaAAATAGAATGTACACAAGTGTTTTGCTAAATGTTGAATCA
ACAATACTGGATTTTTGGCGTTTGCTGAAGCCAAGGATAATGTATCTTGTGGTATTTACT
GCAGTTGCTGGTATGGTTACTGCACCAGGTAGTATGCACCCTTTtctagcactaatatct
cttatatgtgttgctcttggctcaggatctgcaggtgctatAaatatgtggtatgacaga
gacatagatctgctcatggaaAGGACAAAAAACCgcCCTATACCCTCAGGTAGAGTTTCT
GCAGAAAGTGCGCTTGAATTTGGTATAACTCTTGGAATATTGTCAGTATTTATCATGGCA
ATAGCAGTAAACTATATTTCTGCTGCTTTGCTTGCTGTTAGCATATTATTTTACGTTTTC
ATATATAcaatttggctaaaaaggcGTACTCCGCAGAATATCGTTATCGGTGGTGCAGCA
GGTGCTTTCCCTCCAATGATTGGCTGGGCAGCTGTGACTAATTCTGTCAGTTGGGAAAGT
TTCATTTTATTTTTAGTAATTTTTATGTGGACTCCACCACACTTTTGGGCCCTATCTTTA
AATAAGTCTGAAGACTATGCAAAGGCATCGATTCCAATGTCCAATATTGTTTATGGTCCG
GAAAAAACAAGAAAATATATATTAATTTATAGTGTTTTGCTGGTGCTAACTAGCTTGCTT
CCGGCTCTATTTTTGAAAAAGGCTTTACTTTATCTAAGCATGGCAACCTTTGAAGGTTGC
GTTTTTATTTGGTACGCTGTATCTGTTATGAAGTTCAAGAATCACAGCTCACAGAAAAAA
ATGTTTTCTTATTCAATTTCTTATCTATTTTCCCTATTCGCCAGTATTATTTTTTGTTCT
ATTGATTTATTTTAGTTATGAAAGAACGGCAGAAGCATAAAAACTATTTTTTACTTTTCC
TTTTGGTAATGCTCGTTGTCACACTTTTTTTTGTTTCTATAATAAAATTTAAAGGTGCAG
CTTAAACTACCTTTAGAAATTGTGCTTTCAtaaaagcAACTATATACTTTGttaaccgat
aTAAACAAAGATGAGTAAAAAAGAAGTGATAATATATACGGATGGGGCGTGTTCTGGTAA
TCCTGGAGCGGGAGGATGGGCAGCTATCATATTATTTCAAGATTACAGAAAAGACATTTA
TGGTAGAGAAGAAAATACCACAAACAATAAAATGGAGTTAACAGCGGTGATCAATGGGCT
GAAAGTATTGAAATTTTCTTGTAATATTAATTTATATACGGATAGTCTTTATGTTAAGCA
TGGCATAACAGAATGGATAAATAAGTGGAAAATGAATGGCTGGAAAACAAGTAATAAAAA
ATCAGTAAAAAATATGGAATTGTGGAAAGAGCTAGACAACGTTGCTTCACAACACGAAAT
TGATTGGAAGTGGGTTAAAGCACACAGTGGCGATAAGTATAATGAGGAggCTGATAGTTT
AGCAAGAAAAGCAATaatcgatgcttaaaaaaattaCTATATTATTTTCCgtagctttat
TattcataTTGTGCTTCTTTATTTTTTTTAAGCCTTTAGAAATCAATATTAATTATATTG
ATTTTTATGTTAAACATAAAATATCAAAAATATTTGTTGGCTCAAGCGTTAATATGGAGA
ATACCTCAGTTGTTTGGCAGAAAGATGGCAAAGATCCGTATTTAGTCATTACGGATTTGG
CAATAGCAAACCCTAATTTTACTATAAAAGTTCCTGAGCTTTTTGTACATTTCAAGTTAA
GTTCCTTATTTAAAGCTAGCACAAATCTCTCTCAGGTTTCAGCTGATAATGTGCATGTAT
GTATCAAGAGAGAAGAAACTAATGTTAATCCGCAAAACTCATTAGACCTTTTGGATAATC
ATTATTTAAGTAGTaACCGCCTTCCTTCGGTGTCATTCCAGCGCGTGACGCTGGAATCTA
GAAAAAAAGAAACAAGTAGTCAAGCTACTTGGATGACAAGGACGAGTGCTGGGATGACAG
GAAAAAAAGATACTGGGATGACAGGGAAGAATTTCAAGATGACAGAAAGTAGTGCAAAAA
ATCTATTAAAAACAATAAGGGAATTTTTTTTTGACTTAAATGCGGATTCAAAAATTGAAT
TTACTAACATCGCTATTGATAAAAGCACAGAAGATGAATTTTTTATTGATAAATTATATA
tagGGAAGGGGGAAGATTTTAATGTTTTAGATATTCATGTGAATACAAAAGatGGAAAGG
GATTTTTGGATGATTTATCAATTACGATAAAAAATCGCAACAATTTGCTAAATGTGTACG
GGACATTTTATGATCTAAAATTGGGACTATTGAGCAAGTTTTCTACATTAGTTAAAAGCT
ACAATTTGGACAAAAATATAGGATTCAAAGGAAGCTTCTCAGTGAAAATTAATAAAAAGG
ATGAAATTGTAGATGGAAATATATACGTATTGAATACAgaaaattatttgaacaaaaatt
tggccTTAACTAATGTAAATATAAATTTAACATATAGTGATGGAATTATTAGTGTAAAAA
ACTTCCATTTTAAGTTAAATGACACGTATCTCTCTTTGATAGGCAAAATGAACTTTAGTA
CAAGTCATGCTTTGCTTAGAATTAATATTAGTAAGTTTGCTGCAAAGGATTTATGTACTT
ATATACCAGATAGTGTAGTAAATAGTAAATTTAAAAGCTGGTATTGTGATAATATTGATG
GGGATGTTTTAAATACCATTGTAAGTTTCAATGGCAAAATTAACAATTTGGTTGATGACG
ATCTGTCAGACATTGTAATTGTTGCTGATATAGAAAACGGTAGCGTAAAATTTGATGAAG
ATTTTGAGCAAGTAAAGGAATTAAAGGGTGATTTGATCATCAAGAATAACGATCTTGAAA
TTACTGTAAATAGCGCTAAGTTTCAGAATTTCACTGTTAATGGTGGTGATATTGAAATGA
AATCTCTAAATAAGGAAGATTCAGTTCTAACCATTAATGGCAAAGCTGTAAGTGATGCGT
ATGGTTTATATGAGCCTATAAGATTTAAGCTGGATGATGTGGTGAAGGTTGAAAGGGATA
AAGTAAGTGGAATGGCAAAATCCGTATTTAATTTTCGCATTTTTAATctaAATGCTGATG
acaaaaaagtAGACTTCTCAGCAAATTTTCatTCTGAAATTGACAATTTGGCCGTCTATA
ATGCAAGTCTTGGTAAATATGATATTAAGCTTAGTTTTGGCAGTGACTTTATAGATTTAA
ATGGTAGTGGTATGGTGAATAACACACAGCTATTATTTGACCTGAAAAGTAGCAATAGGA
ATGAAAGTTTCGCCTGGAATTTGACCGGAGATTTACCCGCTCAAATATTTAATTTTGATA
GTGGCTATGTCAGTGCAAATTTAGAGTCAGTGATAAATCAAGATAAGACGGGGTATGTTA
ATGGTGATATAGATTTATCAGAATTTGAATCACATTCAAGCTACTTAGGGTGGAAAAATC
GCTTTGAAGatcacaataaaATTttgttttctacaaggttaaaaggagcaggtgaattgt
tagtagataaattagacattgtaggaaATGACCTAGATATAAAATTCAGCGGAAGAGTAG
AAAATGGAAATTTATATTTAAATTCTAGTAGCTTTAAATTGCCTGATAATGATTTTAGTA
TAGAAATTGAATCAGGTAAGGAGAAAAATGCCATAACTATTTATGGTGAGGAAATTAACT
TAAGTGATATTTTAGGCTTGCTTGGCAAAAACAGTAATGGATTAAATAAAGATATAGAGA
TTAGTATGAATGTTGACAATGTAATTATGAAAGAAGGCATCGTTATCAAAAATGCTAAGC
TGAATGTAACCTGTACTAAAGGTAATTgcaatggaagtcaatttacagggcagtttctgg
aagatagcagcaacatactagcagaatacagtggaATAGGGCTCGAAATATATGCGGATA
ATTCAGGTATGCTTTTGCGTTCCTTAGGCATTAGTAAATCAATTAAAAACGGCAAATTGT
CTTTTTAtctctctcctcagagagAAAGTGGAGAACATTATGGTACGTTATCCATTAGCA
ATTTCTACATCAAAGATGCTCCACTACTTACTACTTTATTGTCGATGTCTTCATTGCCTG
GCATTGTAAATGCCATAAAAAATGAAGGTGTATACTTTTACAAATgtaatgcaccttttt
catacaaagatggcactattgaaattgaagaatcttgGCTTGAAGGGGCGGAGTTAGGTA
TTAGCACTGGTGGTAAGCTCGATATTAGAAATTATAAATTCCAGGTTGCAGGACAAGTAA
TACCAGCATATTTAATTAATAAATCTTTGTTAAAAATTCCTATAATTGGAAAACTTCTTA
CTGGTGGGAAAAGTAGGGGAATCGTTTCAATAGACTATAAAGCAAGTGGTGATGACAAAA
ACAATAACGTATCTGTTGATCTTATCTCTTCGCTAACTCCAAACCTATTAAAGAGGTTAT
TGGGAGTGTTTGATCGCATTATGACAAAAACTAACGAAAGTGGCTTAAAAGGTGGTGTGA
AAAAGAAATTTGGTTCGATATGACCAAAAGGGAAGTTATTTAACAAAATTATGGACAAAA
ATGCAAGAATTTCAGAATGATCTACCTGATTTTTTATTTAGTTGTTTAAGTAATACCACT
CCCTTTAACCTCTCTATATTTGCTGAACAACTAAAAAGGGTAGGGGGGTGGTTGTAAATT
GTATCTGTTCAGCAGAGTGGCAAAATAAGGTAGACGAGAAAAGACAACTATAGGAACAAA
TGGGTGTCATGCCAGTGCGTGACACTGGTTTCCATTCAAAAGGGTGTCATTCCAGTGTCA
GCTACTTTCATGACATCGTTTACTATGTGCCATATTGTAATGTTCGTACAGTTGTGGAAT
GAATCGCGGTATGACGTGTTGCTTGGGTCAGCTATAGTATAAATATACTAGGGGTTATAG
TTTTCTTATGCTGCCTTTTTGTTATTAGACAACCACAATATAAAGGAGTGAAACGGATGC
AAACAGTAGTGCATTTCTGCACCAAACGTATTACCTTTAACGAATAGTAAAATGTGAGAT
TTTTTGGAACTACCGTGGAGCAATTGCTCCACGGTTTCATTCTACTTAGAATCCACCCAT
GCCACTCATTTCTCCTGCACCCATAGGAGATGAAGCATTTTCTTTGCTTGGTACATCAAC
TATCATAGATTcagtagttATCAgcacactcgcaacagAtACCgctgtttcAAAAGCAAT
ACGCACCACTTTTGCTGGATCAATCACACCAGCTGTAAATGCATTAGCGTAATTCATAGC
CTCAACGTTGTATATAAGCTCTTTATCATTCTGCTTAATCAAATAGTCAATTATAACAGC
AGATTCAAGACCAGCATTTTTGACTAACCTTCTAATTGGAGCACTGAGAACTTTCTTGAT
AATGTTTATGCCTATTTGTTCCTCGTCACTTGCACCTTTTAATTTGTCGAGAACAGATGA
AGCATAAAGAAGCGCAACCCCACCACCTGGAACTATACCTTCTTCAATTGCAGCTCTTGT
TGCATGCAGCGCATCTTCGACTCTATCTCTACGTTCTTTAACTTCCACTTCAGTTGCTCC
ACCAACTTTGAGCACAGCAACGCCACCTGATAATTTCGCTAAACGTTCTCTTAGCTTTTC
TTTATCATAATCAGAAGTTGAAGTTTCAATTTGAGATTTAATCTGCTCGATTCTAGCTTT
CACACTGTCAGAATCGCTATTTTCGCTGACAACTGTGGTATTATCTTTAGTAATTTTAAC
ATTTTTAGCCGTACCAAGATCATCAAGCGTGAGATCTTCCATCTTGATTCCAAGTTCATC
TTTTATGACGTACTTAGCACCAGTTAAAGTTGCTATGTCTTCGAGCATCTCCTTTCTTCT
GTCACCAAAACCTGGAGCTTTTACTGCAGCAACTTTTAAACCACCACGCAATTTATTGAT
AACTAAAGTGCTTAATGCTTCACCTTCGATATCCTCTGCAATAATAACCAAAGGTTTACC
AGATTTAACAATAGCTTCAAGAATAGGAAGTAAAGGTTGAATAATATTTAATTTTTTCTC
TGTAATTAATAGATAAGGATTATCAAGCTCCACGATCATTTTTTCATTATTTGTAATAAA
ATACGGAGAGAGATAACCGCGATCAAATTGCATGCCAGTAGTCAGCTCAACTTCTAACTC
TTTTGAACCTTTACTCTCTTCAACAGTTATTACACCCTCTTTTCCAACTTTTTTCACGGA
ATCAGCGATACTGTTACCTATATCCTTATCACCATTTGCAGAGATTATTGCAACTTGTGC
CACTTCGTCTATTTTCTCTAGAGAAATTGTACGAGACATTGACGCAATTTCCTTTAATAT
TACATCTTTTGCCTTCTGTATTCCGTTTTTAATACCAACACGATCGTTTCCAGCAGCAAT
TGATTTTGAAGCTTCCATTATCATGTTGCTAGTTAGTATTGAGCACGTTGTTGTACCATC
ACCAACTTTATCGTTGCATTGAGAACAACTCTGTGCAAAGATGCTTGCTATCGCAGCGTT
TAATGGTTTTTCAGGCTTGATACCCTTCATCACCTTATAACCATCTTTTGTAATTTCTGG
TGCTCCATAGGGCTTATTAATCCCTACTGTTTTTCCTCTAGGTCCTGCAGTTATTGCTAC
CGTTGAATCCACTATTGCTGCAACTTCACGAAAGGCTTCTTGCAACTGCTCACCTGATAC
TACTACATTAGTCATTTTTATCACCTCTTGTTAATAAAAAATTTAGAAAACTATAATAAA
ATCATTTACAATGCGCTATGTTGCGCTTTGTTTCAGTTTAGTAAAATAAAGACTGCTACT
TAATGACAGCAAGTATATCGGACTCTTTCATCACGATAAGCTTCTCATTATTATGTTCTA
TTTCTGTACCAGCCCATTGGCGATAGAACACTTTATCACCAGCTTTCACAGTTAAAGTTA
CGCGTTCGCCACTTGAATTGCGTGAACCTTCACCAATTGCTATAACTTCACCTTTAGTAG
GTTTCTTTTCAGCACTTGATGGAAGCACAATTCCACCTTGCTTTTCTTCGCTAATAGGCT
TGATCAGCACGCTATCATCTAATACATTTAAACTTATACTTGACATTTGTTTTTCCTCAT
CAACAAATTAACTTATGAGTTTATATATATATACTCGTAAGTTAGATTTCAAGGGCTGGA
GCTTGTAAAATATGCACGCCAAAAGCAGTTTCTAAAAGAGCCTAATGTTATATAATAAAA
TTTAGATTTATTTATAGAGATTTCATGAGTTATATACCATTTTTAAGTCGTGGTGTGATA
GTGCTATATGGGCCTGACACTAGAGATTTTCTGCAGGGTATTATAACCAATGATATTAAT
AAGTTGGATAGCCAAAAAGCCATTTACTCTTTATTGCTTAGCCCTCAGGGAAAATATCTA
TATGATTTTTTTCTTATTGAATATGGTAAATACACCCTCTTGGAGTGCGAAAACATGCAC
TTGCAGCAAATAATCGAGAAACTAGATTTACTTAAAACTTATTTGAGGGTAAAGATTAAA
GACGTTAGTGCACTATATAAGGTTGGGGTTTTGTTTAATACTAAGTTGGCGGAGTGTAGT
AGTAAGTCACAAGTTATTTTTCAAGATCCAAGGCACAAGCTGCTAGGAATGAGGATCATA
CATAAAGATGAAATGAAAGAGCCGGTTGGGGATTTTACTCAGTATGAAAAAGTCAGAATT
CAAAATCTCGTTCCAGATGGAGCGAAAGATATGGTGCAGAATTCATCGTTTCCGCTGCAA
TTTTTAATCGATAAAGTAAACGGTATAAGCTTTAATAAGGGGTGTTATATAGGTCAGGAA
GTTGTAAATCGAATGAGCAGACAAGAAATATTCAGAAGAAAACTTTACCTTGTTGAGGGG
GATAACGCACTTCCAGATATTGGCACTAAAGTGACAAATGAAAACAATGAGGAAATAGGG
GAACTGCGCTCTAGTGTAGACAACATTGGATTTGCATTGCTTAATACTGGAAAGAGCCAT
GCAAATTTATATGCTGGTGGGGTCAAGTGCGTTAAGACGTTGAAGTCTTAAGGTAGCCCA
TATAGAAACGAAAAACTTGCTTGACAAACTCCGCCAGCCCCCTTATCATGGTATTGAAGG
TATTCAGTTATCTTCATCTGTGCAGATTAAACAGCAAGAAAACAACGTAGTTGGCGTCTT
ATTTTTAATTTTTTGCACTATGTGCACCTTATGTCTTCACAACATTTCTGGGTTTTTACC
TATATAAGCTGAAACGCGCTTATAAGTCGTTTAAGACAGTATAGTACGCCAATTTGCAGG
ATTAGAGAGTGACAACTAGCTAACACGGGGTTTCTTTTGCCTTTTTTTCTGCTTAGTAAA
TTTCTTAAACATTTGCAGCGTAGGTTAGTTGCATTCAAAAGCAGCTAAATTGCAGTGTTT
AAGACTTAAAAACGCCAATACTGAAAATAGACAATGACTAGGGTTTCTTTTGCCTTTTTT
TTCATTTGGTAAATTTTTTAATGTTTATGGCTAAACGACAACCGTCATCCCGCTGCTTGT
TAGCGGGATCTAGAGATACCGCGAATGAATCGCGGTATGACGGTTCGCGGCGGTATGACG
GTTCGCAGTGGCATGACGATAAGCTCGTCATCCCGCTACTTGTTAGCGGCTAAGAGATAC
CGCGAATGAATCGCGGTATGACGGTTAAGTAGGGTGTCATCCCAGTGTCACGCACTGGGA
TGACATTATAGGAGCACTGGGATGACACCCTCTTGGATGGAAATCAGTGTCAGATAATTT
CATGACACCAGTTGTTGTAAACTCACTTTTTCTCGATTTTTTGGTTTATCTTGTCTACCT
ATTTTGCCACTCTGCTGAACAGATACACTCAACTTATGGTCAATACATCTTCTATTAAAA
ATTGTACAAATTCATTGCCATTCCAGTAATTCATAGAGATTTTACCCAAAATAGCTTTAA
CATTACCCTGCATGATAGCAGAGCCAAGATGAGTATTTGCAGAACGAAATGCAATAGCTC
TTACCATAACATTATCATCAGCAATAAAACATTTTATATGGTCAACTCCTATAACTTCAG
GCTTTCTTATCTTTGCTCCTTGGATAATAAACCTTGGTTCAGGATTTCCAACTCCAAATG
GTCCCAAGCGTTGCAGTTGGTTCCACAGAGATAAGTTTATTGCTTTAGCAGTTACTATAC
TATCAGCTTTTAAAGTTTTCTCATTTATAGAGTTTGAAAATCTTTCAGTAAAAAAATCAT
GCAAATCATTTATTTTGTCTTCTTTAATTGAAAATCCTGCCGCCATACTATGGCCACCAC
CTTCAATAATCAAATTTATAAACTTTGCGGAAAGGACTGCAGCACCGATATCAACTCCCA
AAATTGATCTACAGCTTGCTTTTCCTATTCCATTATTTAAAGATATCACTACTGTTGGCA
AGTGAAACTGCTCCTTTAGCCTTGATGCAATTATACCAATTATTCCCTGGTGCCAATTGC
CACTTATCATTATAAAATTCGCACCTGATTGGGCAGACTTTTCCGCTTGTGCTGTAGCTT
CCAAGAGAGCCTCATTTTCTAACACTTTTCTTGCATTATTCAAATCTATTAATTTTAGCG
CGATTGAATGTGCCTCTTCATCATCATCGGTGGAAAGCAACCTTGCACCAAGCGATGCTT
CTCCAATTCTTCCTCCAGCATTTATGCATGGCCCAATACTAAACCCTAATCGAGAAACAC
TTGGTTTTTCAAGGATTCCCAAAGCATCAAATAAAACACGCAAGCCAACGTTTTTTCTTG
TTGACATAACTTTTAATCCTTGTGAGACAAGTGCTCTATTGAGGCCTGTGATCTGCATAA
CATCACAGACAGTTCCCAGGGCAACCAAATCCAACAGATCAAATAAATCTGGTTCTTTTT
TGTTGGTAAAAAATCCTTGCTCACGTAGGCTTTTATTAAGAGCAACAATTAGCAGAAATG
ACACTCCAACTGCTGCTAGGTTATTATAAGGAGAGCTCTCATCAAGGCGGTTTGGATTCA
CAACTGCTACGGCGCTTGGTAATTTTTCCGTACCAAGGTGATGGTCAACAACTATAATAT
CAAGACCAAAAGCCTTTGCATCTTCTATTGGTTGATATGCAAGCGTACCACAATCAACGG
AAATACATAAATCAATTCCATTCTTTTTAAGTTGTAATAAAGCATCTGTGTTTAATCCAT
AACCCTCATCAACACGATCTGGAATGTAGATTATAGAGTGTATATCGATTGCTCTCAGGT
ACCTGTTAATCAATGCTGACGACGTTGCACCATCAACATCATAGTCACCAAATATTGCAA
GGTTTTCATCATTTTTTATTGCCCGTATTATACGAGAAACAGCTTTATCCATATCAAGAA
GGTGAAAGGGATCTGGTAATAGCGATCTGATTAGTGGATATAAGAAGTCGCTTGCATTTT
CTATGTTAACACCACGAGTAACCAATATTCTTGCTAATATTTCTGGTAACTCAAATCTCT
GTGTAAGAGTTAAGATTTGCCTTTGATCTGCTTCTTGCAACTTCCACAATGCATTTGTTA
TGCTGCGCTTTTCAATTTCAAGTAGCATATTCTTTCTTTGTAAATAAAACTACTTTACCA
GAATTTTTAAGCTTGTTCTATAATTGTATTAGACTTCTGCATAACCTAAACTAAGTAGAA
AAAAGGTATCATCTAAGTAGCTGACACTGGTCTCCATCCAAGAGGGCAGTAGCCCCTTCG
GTGTCATTCCAGCGCGTGACCAGGTCTTTTTAGCTATCATAGGATGACAGAAGCAGACAC
TCCACTTTGTCGTTCCAGTGCCTCCTTTTTTTGTCATTCCAGTGCCTTGACTATTTGGAT
CCAGGAAAAAGAATGGTGTCATCCCAGTGCCCCTATGATGTCATCCAAGTAGCCTCCCTC
TCCTGTCATCCCAGTGCTCCTTTTTTTGTCATCCGAGTAGCTGACACTGGGATCCAGGAA
TTTTATTAAGTTGGTAAGCATAAAAGTGTTATGTAAAATACAACGTTCTTGATGGGATTG
CGTGAAATGCTGGATCCCAGTGTCTGGGCACTGGGATGACAAAGGAGGACAGTGTCAGCT
ACTCGGATGACAAAAAAAGGAGCACTGGGATGACATCATCCTTTTTTTGGGGTTCCAGCG
TCACGCGCTACCTTCCGTATAAATATTAAAAAATTTACCAAATGAAAAAAAAGGCAAAAG
AAGCCCCGTGGTTGGCTAATTACTTACATTATACTTTCAAGTATGGCGTTTTTTTATTCT
AAACGCTTAATAACCGCGATTTAGTTGCTTTTAAGCCGCAACTAATCTAAATTATAAACA
TTAAGAAATTTACTAAACAGAAAAAAAGGCAAAAGAAACCCTAGGGTAGCTAGTTATTCA
CTATCCATTTTTAAAATCGGCGTTTTTTGATGTTTTAAATGCTTTATAAGCGCATTTCAG
CTTATATTAGGTAAAAACTTAGAAATTTTATAAAGACATAAGGTGCACATAGTGCAAAAA
ATTAAACATGGGACGCCAGATACGTGAGTTTTTTTGTCATTTAATCTGTACAGAGAAGAT
AAATAAATAGCTTCAGTTTCATGATAAGGGGGCTGGCGGAGTTTGTCAAGGAAGTTTTTT
TTGTTTCTATGGGTCAGTTTGTACGCGCTTTGCCTTTTAACAGATGTAAAAGCACAATTA
TTACGAACAACATTCCACCAACAACTGATATAGCGCCACCTATAATGAAGCACGTGCGTG
CTAACATTGACGAAATACTTGGCAGATCTGCAACCTTCCTTAAAGCACCATATCCACCAA
GCCACACAAGGCCAGTGATATGGAGAAAATGCCCTATACTGTAGGCATAAATCTGTAATC
TTACCATGGAACTTTTTATCTCTTTAAAGTTTAATTTAGGTAACATCCAGTAGACAAAAT
TCATAAAAGCTATAGTGATACCAACTACAGAACCGTGATAATGAGCAGGAATCGTGACAT
TACCTTCAATAGTCAACACTCCGAGCACATCTCCATAAGTGAACAACAAAAATGAATGTA
ATAAATAGTTGCTTTTATCATTAATAAAAGTTCTGATGTTGTAGCACACTAATATTATCA
AAAAGCACGGCAAAACTGCTCCAGCAATCCTCATATGCCAAGTAAAAAACTGTATTAACT
TGGCACTATCAACTGGATAAACAAAATATACAAACGGTGCGCCTACAGCTAAAATCGTGT
TTATAAATAGTGGTAAAATAGTAATTTTATTGTTTGAAGCTAAACTAATATCATTGGAAC
TTAGCATTATTAAATAGACTAAAAACATTCCTTGAGTAAAAGCAAACTGCAATAAATGTC
CGCCTCCCCAAAAGAGATATTCGTAAAATAAATTATTATCTGAGTGATATAGACCTGGAG
GCATATTATTATATGCTAAAACAAAGCAAAGAAATGACGATACAAGTATAATAACTAGCC
CAATTTGCCCAACAGAGAGAAATGAAACCTCTTTTTTTGATGTGTATGCTAGCATTGTAT
TTACTAATATACTGGCAATAAATAAACTGAGTCCAAGTAAAAATAATTTGTTTTGTAATA
CGGGAATATAGTTACTTTTGATAACTTCAGTGTTTGGAACGAATGCGGATATAAACATGA
GCAGCATCGAAAGGGTTGATAGAACCCATGAAAAGTTAAACCAACTATTGGTATTTTGTA
GGTTTATGATAAAGAGCAGAGATATTATAGAGCACATCCACACTAAAATTGACAAGTTCA
CGTGTATTACCAGCGCATTATCAAAAATATATTGTGCAGAAGGAACAAGAGAGGAGATAA
AAGGCAATCGTAGAAAAATAACAATTATTGACAGTAACCCAGAGCAAGCAAGAGCACATA
CTGCCAAGAACATCCATTTTCTACAGAGCGGAGCGTTGTCTTGTATATTAAGCACAATCT
TTTTTCTCAATTTTGTTCAATACAATATATAACACTGCAATAATACCTAAAACATAGCAA
TAGTATACGTGTGGCACGACTGCCAAAGGTGAAACTCCAGCAATAGTGCTAGCCAAAAGC
AATTGAGCGCCATACGGTATTAATCCTTGAAATACACAAGAAAATATGCCTAGCCATGCT
GCACTATAGTGAGGCGGTATTTCATATTTCTTAGCAATATCTCTAGCAATTTCACCACTA
AaAATTATAGCGATGGTGTTATTTGCAAGTAAAATATCAAATATGCTGACTATTTTTGCA
ATAAATAATTGCGCAGTTTTTTGTCCACCACGTTGTATCATAACCCAAGATGAAAGTTTA
TCTGCAAGCTCCTTAGAATTTTTaCCtaccagtcctgaaagcccgccaaccatcaatgAC
AGTAGCATAATTTCatgcaTACTCATAAACCCTTTGGTGATGTTTTGGCTTAAAAACAAT
AAACCATGATTGTTGTTATTTATAAATCCAATGATTCCAGCAAAAGTTATGCTTAAAACC
AATGCCGTAAATACATTTATTCCAAAGTTTGCAAGCAATATAAGTATTATGTAAGGAGTC
ACAAGCAATAAAGAATACTCCTTAACTGAAATAGCAGCACTATTGCTTGAGCTATAAAAT
AATATAATTATTGTGAATATAGAAGCAATTAGTGCCACTTTTGCATTCAGTTTTAATTTT
TTCTTTATATCAGCCTTTTGAGACATCACAGATGCAATTGTAGTATCAGAGATAATAGAT
AAATTGTCGCCAAACATTGCTCCTCCTACAACGGTTGCAACTCCTAAGGAAGGAGAAATC
CCAGCTTGTGTCAGTTCAACTGCAATAGGAGCAATTGTTGCAATGGTGCCCATTGATGTA
CCAATAGCAGTGGAGATGAAAGCTGCTACAAAAAATAATCCTATGAGTAAAAATTGTGTT
GGTATAAATGAAAGAGCCAAATTAACTGTGGCATCAGCACTACCGATTGCTTTAGTTACT
TCACTGAATGCACCTGCAAGTAAGAAAATGATACACATAGTGATAATATTACGATCTCTT
ACCCCATCTAGAAAGGCATACATTTTTTCTTCAGTATTGCCCTTGTATAAAACCCAACCC
AGAGCTATGGCAGGAACAATGGCTACCAGTGGAGATAACTGATAAAAAGCATTTGACACG
CCAAGAATAGTAAAATATATACCACTTCCTACAAAAAGAAATAGGAACAGTAAAATAGGC
AAAAAATTTGTAAGATAAAACATACCTCTACTCCAGCTCTGATAAACGCAAATCAACTAT
GATATGATTTATATTATTATAAACCACAGTTAGCACCTTGACCAAGGTTTTTCTAGAAAG
CAATCTACCAGAAAAGGTTTCCATGAAAAGGACTATTATAATATATCATCTACTTGAATA
AAACTGGGAGATAGAATAAGTAAAAAATATGAATGACATAACAACAAAGCAAGTCATATC
CTTATGGAATGCACAAGCTGGTAGATTCTTGCCGGATAAAAGAGAAATGGAGATTGATAA
TATTTTCTTAATCTAATGCTTCAATGTTTCCGATATAGGAAAAGTATCATCTTTATTTTC
TATAGAGGAAGGCACACTATTTTGATTATCATCACCATTAATTGGAGTAGTAGGGTGCAT
TAAAGCAACTTTCATAACTTCATCAATATTCTTAGCAAAAACTACGTTGATCCCTTCTTT
GATGCTTGCCGGAATTTCTTGCATATCTTTCTCATTTTCACTTGGTATAATCACAGTTTT
GATTGATCCTCTGAGCGCTGCAAGCAATTTTTCTCTCAAGCCCCCGATAGCTAAAACTCT
ACCACGCAATGTCACTTCGCCTGTCATAGCAACATTTTTGTTAACTGGTATATTTGTCAT
AAGAGAAACAATAGACGTACATACCGCGCCGCCAGCAGAAGGGCCATCTTTTGGTACAGC
ACCCTCAGGTACATGCAAATGTATATCATTATTTTGGAATTTTTCGGGCTTTATACCAAA
AAACAAACAATTTGATCGAATATAACTATACGCAGCTTTTATAGATTCTTGCATAACCTC
TCCAAGCTTTCCTGTGTATTTTATTTCTCCCTTGCCCGGAATTAGGACTGATTCTATCAT
CAAAATATCACCACCTGTTTCAGTATAGGCGAGCCCAGTTACTATTCCTACTAAACTCTC
ATTTTCCGCAATGCCAAAGGTATATTTACGTACCCCTAAATAATCTTGTAAATTGTCAAC
CCTTACGGATATTTTCTTATTTTTATCAGTCAATATTTCTTTAACTGCCTTTCTCATGAG
CTTTGCAAGCTCCCTTTCCATACTCCGCACACCACTTTCACGTGTATATAAACGTATCAA
CTCGTATAACGCCTCATTAGTTATGTCCCATTCCTTCTGATACAAACCATGCTCCTTCTT
tAACTTcggaataaGGTGGTGTGTAGcaatactgattttttcaTCTTCagtatacccgga
CAATTGTATAATTTCCATCCTATCACGCAAAGGATGTGGTAAATTTAAGCTGTTTgccGT
AGCTACAAACATTACaCTTGAAAGATCAAACTCAACTTCCAAGTGATGATCCGTAAAGTG
TTTATTGTGCTCAGTATCTAAAACCTCAAGTAATGCAGACGCAGGATCGCCACGCGAATC
AGAACCCATCTTATCTATTTCATCAAGCAGAAAAAGCGGGTTGCATGAATTAGCTTTTTT
CATGTGTTGAATGATTTTACCAGGCATTGAGCCAATATAAGTTTTCCTATGCCCTCGTAT
CTCAGACTCATCACGCACACCACCAAGAGCTATGCGAACAAAATCTCTTCCTACTGCTCT
TGCCATAGACTTAGCTAAAGAAGTTTTACCAACACCTGGCGGTCCAACTAAGCAAAGTAT
AGGACCTTTTATCTCTTTTACTCTTTTTAATACCGCTAAAAATTCTATTATTctatcttt
tactttctctatGCCATAATGATTTTCATCTAAGATTTTCTTAGCTGCATTTAAGTTAat
ttttgcatctttgtactttccccatggcaactcaagcaaCCAATGCAAGTAACTAGATAT
AACTGTAGCTTCAGGAGAAATGGGATTCATTTTCTTGTATCTCTTCAAATCAGTTATAGC
TTTCTCTCTTGCTTCCTGAGAAAGCTTTGTTTCATTTATCTTTTTTTCAAATTCATTGAG
TATATTCCCTTCATCACCATTCTCAAATTCGCCTAATTCTTTCTGTATAGCTTTCAATTG
CTCGTTAAGGTAGTAAACTTTCTGAGTGCTTTCAACTTGCGATTTAATTGTCTTATATAA
ACGGTTTTGTGCGTTCAAAATACTCATTTCTCTCTCAATAAAAGCAAAAGCTTTTTTTAA
ACGCTCTTCTGGGTCATAAGCCTCAAGTATACTTTGTTTATCTGATACTTTTATATTTAA
ATGTGAAGCTACCGTGTCTACAAGTTGatcaACTTCTTTGATTTGATCAATGGAGTTAAT
GgcAACCTCGGGTTgatttTTCTtgtttagcttacaccagctatcgaacgcgtctacaac
agaccgccttaaagcttctaaatcaatattgtcttcatcttctTTATAATAATTGTCTAA
CTCTACCCTGGCTTGTAATAAAGTATGAGAGCTAATATATTCTACAACTCTTCCCCTTCT
TATCCCCCGGATTATAACTTTTACTGCATTGTCaggtaattttattaacggttgtacaat
gcttgctaaCACACCTACTTCATAAAGATCTTCAGGCTCTGGATTATCAACAGAGCCATC
TTTCTGTGCTACAAGAAAAATCTCATTTTGGTGATTACTACTACTTATTGCATACTCTAG
TGCATTAACAGATTTTTCTCTGCCTATGAATAAAGGCACCATTATATTTGGAAAAATTAC
TACATCTCTTAAAGGTAATACTGGCAATGCAGTAAAACTAGAGCTTACAGCACGTTCAAT
GTTCATAATATATGCCTCAAATTAATCATTAACCGTTATAACATTGCCATTGTTATTATG
ATTAACCGTTGCTTTTCCTAATTCTACCATTTTCTTAGTGATTACTATAGTGCTACCTTC
AAAGCCTCCGTTTCCAGATGTATACATAATGTCAAGCAAAAGTGACTCCAAGATAGCACG
TAACATTCTTGCACCTGTTTTGTAGCTTATAGCCTTTTTAGCAATAGCTGATATTGCTTC
ATCTGAAAACTCAAGGTTTACTTTGCTAAACGCAAGCAATGCTTTGTACTGTTTTATTAG
TGCATTCCTTGGCTCTGTCAACACATGTATTAAATCTTCATGATCCAGCTCATCTAAAAC
AGCAGTTATTGGAACCCGCCCTACAAATTCGGGTATTAAACCGAATTTGATTAAATCTTC
AGGTTGAACATCATGTAAAGCATTCTTTTTCTTTTGCTCTTTAGACTGACTTATATCTGC
TCCAAAGCCAACTGACGTTCCCTTTTTTCTCGCTTCAATAATTTTATCGAGGCCTTCAAA
AGCTCCTCCACAAATAAACAGTATGTTACTAGTATCCACTTGTATAAACTCTTGTTGTGG
GTGTTTTCgccctcCTTGTGGCGGAACATAAGCAACTGTACCCTCCATAATCTTAAGCAG
AGCTTGCTGGACCCCTTCACCTGAAACGtcACGGGTTATTGAAGTGCCTTCAGATTTTCT
TGTAATTTTGTCTATTTCATCTATAAACACTATACCACGCTGTGCTTTTACAACGTCATA
ATTTGCAGCTTGTAATAAACGCGACAACACGCTTTCTACATCATCACCCACATAACCTGC
CTCAGTTaaagttgtcgcatcagccatagcaaatggcacatctgAAACTTTAGCAAGTGT
TTTGGCTAGCAAAGTCTTACCAGAACCAGTGGGACCAATAAGCATTATATTTGACTTCTC
GATTTCAATATCACTTATAGCATGAAATTGTACCATGGATTGACAATGGTTATACATAGC
TACAGATAAAACGTGTTGCGCGTGTTTTTGACCTACAACATGCTTGCTGAGAAAGTTTTT
TATATCCTCAGGTTTCTTTAGTAATAGCTTCATATCAGATATACGATCTGAATTAAAAGA
TCTATCTTTCTTTTGACTTATTGCTTTATGGGATAATTCTATGCaCTCATTACAAATAAA
CACCTTTAAACCATCCGAAGAATTAGTAATCAATTTATCTACTTCATCTTGCGCCTTGTT
GCAAAAAGAACAGTAGTGTAAATCATTATTGTTATCCATTAACCCACCTTTTGTTTAact
ttAATATTTTCAAtttcaatatctgtacgctcagctatcaccctgtcaattaagccaatt
ttccttgcttcttcaggatCCATGAATTTATCTCTTTCCATCATTCCTTCAATTTTCTTC
AGTGAATTTCCAGTATGTTTTTCATAAATTTGATTTAGTTTTTTCTTAACCCGCAAAATT
TCATTAGCATGTATTTCTATATCAGTTGCTTGACCATGATAACCACCAGATGGCTGATGT
ATCATAATTCTTGAATGAGGTAGAGAGTAGCGCTTACCTTTTGTACCAGCTGCAAGCAAT
AAAGAACCCATAGACGCAGCTTGACCTATACATAAAGTTGAAACGTCTGGGTTTATATAC
TGCATTGTATCGTAGATCGACAAACCAGCAGTTACAACACCACCTGGTGAGTTGATGTAC
ATACAAATGTCTTTATTGGGATTTTCCGATTCTAAAAATAAAAGCTGTGCTACTATTACA
CTGGCCATATTGTCTTCAATAGGACCTGTTACAAAAATTATTCTTTCTTTCACTAGTCTT
GAATATATGTCATAAGCGCGCTCACCGCGACTAGTTTGTTCAACTACAATTGGTATAAGA
GTCATACCTTTCCCTATTAAATATTATCAAATAATTCCTTTAATTCTTTCACAGAAACAA
TCTGCTCTTCTTTACTAACTTtttctattatataatctgtcactttatactcaagcgctt
gccctctaactaattcttgaaattgtttatttgattcaaaatgcttaagtactctgtcaa
attgcacatctttactgacatattgatttacaataacactcaaaacatcattttgagtta
atgatattttatgttctgcactaaatttcataaataacatagcaagCTTTACACGTTTTT
CAGCTTCTTTACGAGAATCATTTTGAGCACCCAATTCTCCTTCCATTCTTTGTTGCTCCT
GTTTTACTATGTCTGTGGGTAAATCAAAActataattAgcatccAAATAATCaaacagct
cctttttaattaagagatTTCTCATTTCGGTGCACTGATCACCAATCATTTTTTTTGCAT
GATTTATTAGCAAAGaataatctttaaacccaatactcttagctatttcatcatcatttt
caAAAtctttggcaatttgaatcTCATTAACTcgcacagaaaaatcagcttcctgtcctg
caagggaaatggcttggtaattttcaggaaatttcaacttaaagttctttgtttctccct
ttttcataccagttaattgatcttcaaaaCCATTAATAAATGTGCCAGACCCTAAATTAA
CGGCAAAATTTTTGCTACTTCCACcttgaaagagcttATtcCTAATCCGCCcttcaaaaT
CAATTATCAatTTATCCCCATCTTtcgctTGATAAGAAGCATCATCAACAGaggcgaaat
tggggaacttTGTTTtAatggaatcaataaattcttttatatcttcctcttcaatctttg
cttcaattttctttaagtttattttgtcaagatctatCACTGGTACTTCAGGCATCgaCT
CAAAAGATAGCTTGTAtacaaaaTTGCCCTCCTCATTTTCTTTGCCCAGATCTGGTAATG
ATATAACATCAACCTTAGGATAAATGTGAGACTTGACTTCAATTTTTTTCATCAAATCAC
TTGAGCAATAATCAATTGTATTATTTatcacATATTCCAAAGCCTCGTTTTTATAATTTG
CAacaacaaggtcataGGGCATCTTTCCAGCCCTAAATCCAGGTGATTTTGCATTTTCTG
CTATCTCTTGCAACCTGGAATTTACCTTTTGTTTTATATAATCACTACCAACTGTGattt
catactcatactttagtttatctatactaagctctttgtaggtatatacgctacttactt
cgactgtattTTGAGGTATATTATTAGAcatcatAATTCATTTATTAACATTTTAATTCA
TATCTTAATAGAGTCATTTTACCAGAATTTAAGTTAAACACAATCCTTAAGAACAGGTTT
TTACACAAACAAAAGTGTATTTAGTGATTATAAATTTTCCCTTAAAACCTAAGTTACATG
ACTTTAAAGTGCGGATAGAGGGACTTGAACCCCCACGAGCAAGCTCACCAGGACCTAAAC
CTGGCACGTCTACCAATTCCGCCATATCCGCAAGAAATTTTTAGTACCCTATTATAGGTA
TTCCATTAAAAATATTCAAGGTTTAAAGTCTTACTTAATTTATGGTATTTACACAATCAA
AAAAGCTTATTAACATTTCTTAATGAAAGCTCTAAACCCTGAAAATCAATAATGAGATTA
ATAACAAGCTTCTTACTCGCAATTTTTTTGATTACACAAAGTGGTTGCaCAACCCTTATA
ATAGGtggtgtggtggctacagcggcagcaacagcAATAAcAATgcagGACAAATCCTTG
GGAAATATCATTGATGATACGACTATGGTCATCAGAATTAATAAGGGGCTCTTAAAACAT
GGGCTATTTTCATCCATAAAGGTTAAAGTAAGTgaaggaagaGTATTGCTCATTGGAAGT
GTTgacactcctgaaaaacaacttaCAGCagaaaaaATAGCTTGGcagcaaaaagaaatt
aaagaagtgataaatgaaataAgagtaataCCAATTCAAATGGCTTCCATGCTAGACACC
ACTGTAGATGGCATGAtaacagcggaaatAAGAACAAGACTCCTGGGAAaaagaaaTATT
AagtcaattaattatagcgttaatacggttgatagagttgtttatttgaTGGGTATAGCC
CAAAATAAAGCGGAATTAAAAGCTGTAATAGCAATTGCAAGAAAAGTAAAGGgAGTAAAA
CAAGTTGTAAGTTATGTACGATACAGGTAcagtaagttacgccattaggcaaaaatcgct
ttcaaattataacatttgtacagttgtgacaataggtagagaacataaatgaaaattgcc
tttcagatggatgaaaatataaattttgaaactgatactacatttgCGCTAATAAAAgaa
gCACAAAGGAGGGGGTATGaaatTTTTGTTTATACTCCTGAtaatttagcactaaagcta
aactatccaattgcttttgctcagcaagtcagcgttgatgattttagttttatctccaaa
aaagatgtagctatcaacttgaatgaaatgaacatcatatttatcagacaggatccacct
tttgatatgcgttacattacaacaacatatatcttagaaaaaactagcgcattggtaatt
aacaatccaacagaaataagaaattgtcctgaaaaattgataacttcattatttccagaa
ctaattccgccaactttgattactgaaaatatatcaatgattagagatttctactacaac
tatcaagatattattctgaagccattgtatagttatggaggaaACGATGTGATAAGAATA
CAAGATGAGAATAGTATTCAAGTAGTAGTGGATCTCATGATAGCAAAATACGAATGCCCT
GTGATTGCACAATcatttTGtaaaaacatagataaagataaaagaatattgctactttat
ggccaaccaattggtgtaatgaaacgAATTCCaaaAATCAGTGGAGAGATCAGAACAAac
atgcgacttggagcaagttttgagcccgctcaaatgaacgatagaaacaatgaaatatgt
aacaaaattggtcctgaattaaagaaaagagggctaatatttgttggtattgatattata
gatgacttcctgctcgaaattaacacaacttcacccacgggagtagtttatatcaataaa
ttgtataatatatcgctagaaaaggatctttgggacgtgtttgaagaaaaagcaagcAGC
catcaactaaacctgtgAACAATCACCTTAACAAactcagtagtcccattctttatccCT
GTTTTTTCTgtactattggtcatatcacgcaATttTTgAGAATTATTTAATAGATCAAAT
AgtacCTCTGTTAGATTttttTTTGCTTCACTATTCTGCTTAACTATTATAGCTGCTCTC
GAGTCTtcAATATATtttgcgttataaaattggtgattatcttttgagtaagggtaagga
atatatatagcagaacgcctagcaagagtgatctctgctattgaagttgctcctgctctg
ctaattaccaagtgagcattggccagtctattctccatatcatcaaaaaattcactcaaT
TCACAATCGATCTTttcacttttgtatagacttttgaccttgtttacatttttcttcgta
cattgctgcgtcactctaattttctttttcattttaataggtaaatcacaaattacgctg
cttactacatcatcaaaaaaatttgcaccttggctgcctgctatgaccaatatatttagg
attttctcagtgctagaatggctctgtgcttttatatcaacaaaatttcctgtaaaaata
catttattgccctctgcatatttagtctccggaaagctggttgcaattaattttgcactc
ttgaaaaagaatctatttactctccctaaaactgtgttttgttcatgtaaaattataggt
atagaaAGAACTCTTGctgcaagaagagttggaaaagaagcatagctaccaaaaccaatg
accgattttggttttaattttcttacttgatacagtgctaacatagagctgtatatcaag
aaaaggaaaaacttaaatttgttgctgcttggtctacgtaatggtaaggtgtagctttct
atgtcggtatttttatttgttttTTTATCAGTGAATAATATGCAATTGTATCCTTGTGTc
tttagtgCttttgctAAAGCTATGGCCGGAAAGATATGCCCACCTGtgccacctGTTgct
aaaataatatccatctgtaaataataaatcctagattgttaactgttatttaacaatttg
cacgtagaattttattaagcgttatgatagttgagttaaaaatgcctaaaagtaatagta
aaaaagaacctaatgagaaaaataaacctcaagaacaaagagaaggcagaagcggaggtt
ttttagaactgctaAAAAATATAATAAAAattCTtttcaatTCGGTCGTTGACctacctg
agcacgagcaGCATAATAAAATGAAAAGCACTAATCTACAACAAGGTTTGGATActaaag
gaaaaggccCAGaAGATCTTCATCCAAAGGCAAAGCTTGAAGTTAAAGAAGCAGCTAAGG
GATTGAAAGAAGAGTTACAGAATTCTGATGCTGGTGGTAATCAATCTATTGAAACTAAAG
TGCCTAATCAAACTACTACTCAAGACATTgacaaCTCTAAAACGATGGAACGTTAGTTCA
ACTATTTAACATCTGCAGCAAGCACTGATTCATGTATCATCTCTGAAATGGTTGGATGAG
GAAAAATCGTAGATTTTATGTCGAagtctgTTCCTTCTAGTTGCTTTGCAAGAGCAAAAT
TGCTAATTAACTCCGTTACTTCTGCACCTATCATGTGGCTACccagaatttctccggttt
tttTATCTATAATcgttttcactaacccttcagtttcactgagtgcaacagatttgccat
taaagttagagtgaaattttcctatttttatatcatacccaccttttattgcctgttcct
cagtaaggccgatgctcgctatttgtggatgagaataagtgcaatttggtatgcattctt
tttttaacgcatgagcatttttaccagcAATCTTTTCAATGCAGATCACGGCTTCATGGC
TCGCTttatgtgctaaacatggtgggccagctacatcacCTATTGCATACACATTTGatt
cACTAGTTtcATACCATtcattcgtttcaataaagccagaagggcttaatttaatttttg
tattttctaaacctatattttcaatatttgcttgaattccaaccgcaacaatcaccctcT
CAAATTCTTTGCTCTCACCACTACTTAGTAGCACTTGAGCAGAGTCTTTACTTTTAGTAA
GAGCTTTTACGCTACTGTTTGTATATATTTTTATcccctgttttgtgaatatttcttgtg
ctaaatctgaaatgtccttatcctccagcggcaaaatagtgctctttatctctatgattg
ttacatcaacccccaaagtactataaaaacttgcaaattctattccaattgcaccagacc
ctataattagtagcgattttgGTAATCTCTCTGGAGTCATAGCGTGCTGCGCATTCCATA
TTAAATCTCCATCTGCCTCTATTCCAGGCAGATTCCGTGCCCTCACGCCTGTTGCTAAAA
TGATATGCTTGGAAACAATTTCTTGTTCTTCCTTATCGCTAACGACTTTTATAGTACCAT
TGCCTGCAAGTTTACCAAAACCTTGATGAACTTTGATATTATTTTTTTTCATCAAATATG
CAACACCGCTTGACAATTTATCAACAACGTTTCTTGAGTATTTCACTATTGATTGTATAT
CAAAATTCGCTCCCTTTACTTCTATACCAAACTCTTTTGATCTTTTTATTAGCCTATAAA
CCTCAGATGCTCTAAGCAGTGATTTTGTTGGTATACATCCCCAATTTAAGcataTaCCGC
ctaaatttttttctttttccacaattgcagttttaaacccaagctgtgccgccctaattg
ccgctatataaccaccaggaccgctacctataaccgtaatatcatactcattcatcaGTT
TTCTTCGTATTCAAAAAGATTATATATAACAGATGGAACCCATACAATCAATGGTCTGTC
ATCTACCGTCTTAAGAGTCAAGATAAAAGttgttattttTTATCATGGCATTTAAACAAA
CGATAATTTTTctcatgacagcaactaatgcaaccttagcagctttgccagaatcaacca
aacgctgataaaacgctttcatttttctgttgtggcgcatagcaacaagagctgacatgt
atagtgctttccttgcataaaacctgcctcctttgatttgagctttgccaacttttcttc
cactttcactagttttaggtgcaactccaactaagcatgcaatttctctattctctaatc
taccaagctcaggcacCTCTGTCAGTAGAACGCTCGCCGTCTTTGATCCAATACCTTTAT
AGCTGATTAAAAGCTCATTTTTTCCTTTCAATTCAGCTATTGCGTCTTCTATGTCTTGCC
TAATTTTTTTCAATTGTTTTTCagcaaaccctatctgtctttctatGtattctctagctt
ttcccgtcgcactttgcaggcgacacttgtttgcatgaattgcatcatttaaattacgct
caactgcccccagctcctttaattcctcttgcttttgtgaaattatacatccttttactt
caccgtctttactgacaaattcagcgtatttttccagtaatttagcatctaacttgtcag
tttttgcaaaatgattgcaagctttggcaaatgcatatacccgattcgggtgagctttat
ggacagttatcttgcaacaattttataatgagcttttcatagccaccagcttacacataa
cttgatggGTAAATCGACTATATTTGTTTCTATAATACTTAGATATAGCATCACTCACGT
TTGctatgcgcttatgcttgccattaattgagatgtccaatgcttccttggaaacatcta
ctcccatgaaaattattctagccatttttgtacctataaatataatcaaacaataatgca
aaatgctgtatacaggattgtaattcgatctttagatccacctaccgttcgtactacatt
ttgctttaagccttactattacccacaaataaaaacatagtattgtatttactcaaataa
ttTAATTTTATTAACCTGAAAGCTTATTAGATTAaaATTATTAAACTAAGAGTTATAATT
TTAGCAACTAAAAGCTGTAAATTGCACCATATAAAcagttatttcaagcaaaagttatgc
cattaagagctatgcaacaaacatttatatttgtgggtaatagtaagatctaaatccgat
agagcattgttggcacaccatcaaaagtcgcctcagacctctaatgcatcaatgtacaaa
cttacaccttttagttggtaataccattttagacgttTATCATTCGTTTTAGAAAATACT
ATTAGAGGTTGTCCGGAAACTAGTAAATTCAAGCATATTCCCTCTTTAACATAACCCTAC
TCATAGCTAGGTATATGAAATTCTCAGTGGATGttgtgagtaaatcatactccttcgata
gccttctattcctattaacccaagcaaaagtcctttctacaacccatcttcttggctgta
ctttaaacccttgttctcttgttggtagtagctcaggtggcgtatctttgtgcacccaaa
atctacatggaggccttttaacaatttcaatatctatgtcatattcttcctttatgtgat
tctttaaatttcttccttggtatcccatgtcagcccacatttttttaactttagtatatt
ttgttctcatattgtttaatgctattttaataccatctctatcattttcgttagcagcgc
ctacgtaacaacctagtataaaaccctgagtgtctgtaattatatgcctttttctaccct
ttacttttttacttccatcatagcctttgatccccccttttctgtagtctttacagattg
actatctactatacaggcactcggctgctcattccttcctatttttcttctactatattt
tgtaatttcataattcattttctcaaaaattccctgcttcttccattgcctgaactgctc
atacacagtcttccatagcggaaaatcatttggtaaataccgccattgacaccctgtacg
caatacatagaaaattgcttctaatatttctcttttgctatactttggcggccttcctcc
tttcttgtatgatactctgaagtgtttttctattcttgaccattccctttcgcttagatc
tgttggatacttttttctcatctttaccccgtactaaaatttcagatattatagcctttt
acttgtttccggacaacctctaaatttatgaagctatctcaaatttagccatgcctattt
cagtaaatttgttaagcaaataacatttgagtagcagttccctctcacgattcatttcag
atttgttcctaaaactaaatccaaatgtcttttttaatcgcgagaaaaaaccttctatat
caGATCTTTTTCCATAACTCATCTCTTTTTTCCACTTCTttataccatcttcatcatatg
actttatgagcttgactgcagaatttctctcagccatatagtctaactttggatgctctg
ttgcgttgtttttcggaggaattttcgtttttataccatattgattacacagcttataga
gcttttctctgtcatatgccctatctgcatatagtacttttatgacatactgaaaatcga
cttcttttagcaaatcacaagctccatagtgatcagccgttactgtatttcacagctatg
gcttttttgctgtttgtattcaacattacatgcaattttcttgtctgttcatagctgcga
tactttctatcttcgctattttctttgctatgaccaggagtgttgttgtatatactaatt
cctgtactgtctatagcaatttcgatatcttccatattattttctgcaatcattgatctt
aatattgagtttcttaaaccttcttgatgattgtgaatagctgataacttgcaaattttt
cccaatttgctcaaggtatcctgctataaacccaactgtttgcctcaggcctattctaaa
taaacaagttattatgtgcaccaaaattacaactttatcgctataaatattgttgccacc
tggtatttttggaccattctcgtaccacttttctatggcttcgttgatataatgaaaaat
atttcctcttttttctagaaatttgttatattcgctatggttactgaccctcattttttg
tggcatattttttcttcaacagttaaatcgctatttataatgaattttgtcagtaatcac
taatttttctgctgctatgcaacaaagctcactgagatccagattggacactaagttggt
gagtatAAAAGTAGCTAACCTTATATTAAAACACAATATTTTTGGTGAGGGGTTGCATTA
AAAGCTGGATTCCAGTGTCAAGCACTGGAATGACATCGTCTTAACAttgtaccatattac
aatgttcgtacagttatgtgtcacgctacttggatgacaagaaaaggtttctagaatgAC
GGAAACGAAGTCATACATagaaAATAGGTTAGGTATTTTCAATTTTTGTTGTATACTCAA
ATAAAAaTCTCACTTTTACAGAtggATACAGTAAAGTTtgttttatTACTGCCAACAATA
TTACTCATGCTAGTTGCTGGTGTTTACCTATCGATTAAACTAAAATGGCTACAGGTATTT
AGATTACCATACGCCCTTTCACTCCTTGGAGCTaaAaaaggagaaaataaattttcttct
atagccgctctgtttacaattttagggggaaatttaggagtaggaaatatttcaggaact
gctgttgctctaaaaaccggaggaccgggctctattttatggatggcaataattattgtt
atcacttctgtgataaaatatgtcacttgttatctaagtataaaaaccagaaaggaaaag
aacgaacggtttataggtggccctgtagcctacatgactgatgcgtttaactctaggaag
gccacaattgtctttctagttatcatgatgatggtttcaataacagttggtaaccttgtt
caggtaaattctctatcaataccacttaatatgatagatgtgcctgtagttgttggtggc
attgtaatggccataatattttttgttattgcagctctcagcttaaaaaaaattaaaatt
tttatatcggctatgataccgataatgacggtaagttacctcacactttgcggtatcata
ttatttaaatttagtgaaaatattcttccttctctaaaactaataacaagcagttttttt
acaactagtagctttaactctggtttatctctaggtttgattttagaaatgttgactatt
attcaagttggaactttgcgaggtatttttgcaacagaTATAGGGcttggcctcgaagga
atcGTACATTCTTCAATTGTTCCTAAGAAAAataatAATAAATTTATTATTGAAcagagc
ctaatcacaataaTATcgccttttatagttgcattcATAGTGTTTATTACAACAATGGTA
CTGCTTGTCACAGATTCTTGGGTCACTGATTTAGAGAGTACTAACATGTGCATATTTGCT
TTTAGAAAAGCTATGAATTggccctatattgactatttaattatggccataatgttttgt
tttgcctttactactatTTTTACTTGGTTTTTTTGCTCAAAACAGACAATACGCTATGTG
TCTATGGATAATAAATACACTAAAATCTGGATTGTAATTTTTACCATGATCATTCCGCTT
GGtgcgATAGGTAAAGTCcggttgctatgggatgttgctgatatctcgattgctgctttg
tTgtttatcaacatactcgctatactcaagctaacctctcaagatccagaagtgtttact
atgagtagcagatatttgaagttgcaaaaacagagctatagctaaagcaatttaggctat
gcagctgttgtgatataagagtgatttccgtcaagaaggatgtcatcccagtgcccagac
actgggatccaggaatcttgattggcactaagttagtgagcataaaagtagctaatctta
tgttaaaacacaacatttttgatggggttcgtgaaaggctggattccagactggaatgac
aacttaaatcgtttgatgttaccataaaatagcttgtgtcatcacattagtaacacaacc
ttccttaatAAAAATTCAACCAATGCTTGTGATAATTATATTAGCTAGTATTAGCTAGAA
CTAAAGGCAGAgggttattagtgagggatatatgggcactaacgatacacaacaagaacA
CATTTATAATGAGCGCATTCAAGAAATTTTTCCTTTATTTGATAAAATAAAAAAGGAAGA
CGACCCAATTTATAATGCTAGAGTTGATTTTaacacagtaaagtttttaacaaaacacgc
caactggaattgggacgaagaagaaaacaaagataaagcataTGGAGTTATTCTTCAGAA
ATGCGACAAGACAAAGAAAGCTGgacaagaccttgaaagtGAAGTTAAAGAAAGGTTGAA
AGAGTATGTTGATGATGTtgcaggagtttcaatatacggtaatcacgcaagtattacgct
gggaaataacaaaaaagagtttaaaatcagcgaatttttaaacagtgatttttgtgagaa
gaatgaaatctcgggattttcaacattgcatagtgatggaaagagcggaatgcatggttt
tgttgccgaggaagaagggaaaaaaataagacattatgtcgtaactgatggTTCATatga
aatgactttaaagtggtatgcggaggggaaggaatgtaagatcaaaattaagattgatgc
taacggtgtagaccttgttaaaggtgatgatttttctctagaacggttagaagtaaacag
agatgtaaAAATAGGTGGTTTAttcttgcatGAAATACAATTCAGGGAGAAAGGACAAGG
AAAAGCGAATGAGATGCAACATAATAaagacagtaacgagctatcatctgaaactacAAC
AAGAATTGATGTTAATAGAGGTGTTAGCGTTCAAGCTACTGATATAACTCAAAAAAAAGA
AGACCACCATTCACATTTTGGACTACAATCTaacagcagaaggcagtcttacgatagcgg
aattggaaaagattttgacgataaaattaattctcaggaggctaaagaaaagcgtgagct
tagacaagcagcacgagaagcaaattcgggaggtcaagtttataacctacaatcgctttt
tgaggagaatcctcagaacaaaaaaactcctccgccacttccacctagaactagttcact
accacctaaaaaaggtgttttcgatgagcaagggggagccaaatctggaagccaaaaacc
agatgacttgcgcgaaaatgagcaaacacctaataatcagcaaaaaggtgcaacttctga
ttcttcagatagttctactttcaccaagtctgtaagccacaatCAAGATAATAGGCAAGA
AGATgaacggtatgACAATCCTACATTTGGACATGCTgTACCtggaagccaaaaaccaga
tagaagtgagcaaacacctaatgatcagcaacaacctaaaacccagcaacaagaaggaaa
tagcaaaggcgatctgttacaagacatcagaaatttcaagaaaaacaacttacggcacat
TGATGTTGATGATAGAAAAGCATCAATTGCAGGAAGTAGAAAAAATAACCCATCACCGTT
AGAGACATTAAAGGACATAATTCCTTATTCATCTTCTCCAGATAATAGTGATAACCAAGA
TGCTAGTGATGCTAAGTGGAAAGAAAGTGAACAGCCGCTCTCTGCTACAGCACTCAATAA
TAAAAGTGACTCGGGCTATTCATCTCCAACtcaTGACAATaatgaacAATCTCAAGTAAA
TCCTGAACAGTTAGAGAAGAGCTTAGAGAACATTGAACAAAGTGATCAAACTCCACCTGA
AAATCTTcttaaagAAATCAGAGATAGATCacagcaggataatagaGGATTAAGGCAAGT
TGATCCTACTGATAAACTGTCACAAGATAAAGAAGATGGATTGCAAAAAGACGATTTAGC
AGATGTAAAAATAGTGGAAGGTCCAACTATTAGTgtctcTGCTTCAACACCAAATAGTAT
AAGTGATTCAGGCTATATATCTCCAACTAATAGTGATAGTAAATCTCAAACAGATTTAAA
ACAGGTAGGAAGGAAATTAGAAGAACATATTAGACAAAGTAATCTAACTCTAtttgaaga
acttaaaaatacattaggtcaagaaaatctcgggttaaaatcagctgATCAGAGTCagAT
tagcgaagaaactaaaaaacgcttgagagaagttgggttgctAAAAGACAGCTCAACAGA
CATAAAAGCAAACGATTCGGGCTATTCATCTCCAACTCatgacaataatgaacaatctca
agtaaatcctgaacagttaaagaagagcttagaaaacattgaaccaaaagaaatcggaga
tacgagtgagttaaaaggagcattgggaaacccggataaagggttaagagaaccggcaca
acaggctactaaagaaaatattcctaaagattcattctcagaaaacattttagaaaagat
aggagaaggtaaacaatatgaccctatacgtaagtggttagaaaaaacagtggcagaacg
agaaaataatgacactaatccaactgtagataaaaatagcgaactatataaattactaga
gaaagatgaagcacaactgaaaGCTGGAGTAATAGAAGAAGAAAGAGGAGATACTTTAAC
AGAACACACTGATGGTTATGATCGCAATAGAATTGCATTAGCTAACAGAAATAAAAGACC
ACTAGATTGGGCTAAACAGGTTGCTGAGTCACAACAAAAAAAAGATACTAATAAAGGTAT
TTCAATATAAATTGAAGTTAAaataattgcttagcaaacaataggtttcatgtaatggta
acCCTataacggaagagtAGGAGCCGCGTAAGAACAATacgAACACtccagctaggcctt
gtatattgcatccccccgccctatttttccactcttctgatgctaaataatacttaattt
cttgttcactgagacgtttaaatttcactattgtcaccacagtcctgatatgttgtttag
attgatcgggagttaatagacatacactggtgtatactctatgccttcttcctnntaaca
agcggatacatttttctgcttgctcaacgttttcagctttgagcaatatccttctaccac
aagcaacaactgtatcaacaccaagcacaaaataatttggatttaaactttgtattttct
cagctttactttttgccatacggattgagtaatccttcggaagttccttttttaaagggg
cttcatctatatctgctggcaaaattaaacctggctcaatgtttatttgttttagtaaag
ctatacgccttttcgatgatgaagcaagaataagattatttagagatcgttctgtcactt
gtacctttaagccttctaatgatcctaccctttctcgcattcctatcgtaaatgctcatc
tcaactaacaccctatcccctataatgatgcgtattttacttcttctcactttccctgat
acatgacagataatctcatgttcattgtccagtttcactctaaattctgctgcaggtagt
aaagcagttactgccccttccacttcaaaaattgttttcgatttctcgtcttTTATCATA
TGTTATATTATAATTTAATAATCTTTTTTAGTCTACTATAgatttTAAATtattatCaac
ACAAAAGACCTTTTGCGCCCCACTTAAGTTGCaacttAACCCCAACCATCTTCACaatga
taccctacctacgtttctactctctgccaccttctcaatagaacttataggacttatgtt
gaAAGATAAATCattatcACAATTTTCTTCATCGCTATCAAGTCCACTATCAACGCTTAA
AGATCTGAGTAATGTtgtCTTCTCTCTCAGTGGAACATAAGACTCATTATCAACGCTTGA
AGATTTGGATAACCTTTTCTTCTGTCGTGGAGCATTACCAGACTCATTAGAAATTTCTCC
CGTTAATTGATTGtTGAAgctcctttgttcatcagcacgaattttttcttccagtccatc
aagcattcctaccaattcatcaccccattcattttcttcttctaataattgtttacactt
ttctttctcacgctctagctcgtttcttaactcttcgactttatcttcatctttagtgag
tttaagtgtaagcaccttatctcctggAAATTCCTCGTACTCGTTTTCTAGTTCTTCAAT
GTTGAGTTTTAGTCTctctTCTCCAAGTGTATCTTGTAAATCGCTATCCTGCCTATCTGA
TTCTTTAATCTTTTGCTCAATTTCTACTTGTACCTTATATTCCTGATCTAATTCTCTTAG
CTGATCTTTCAAGCGCTCTTTCTGCTGGCGTCGTTCAACCATTATCTGTTCCGCATCTTC
TCGTGCTTGATTTAGCTCTTTTTCCAAATTCTTCTTTCCTGCATTAACAATTTTCAGCTC
TTCCTTTAGCTTTCTTTTTTCTTCATATACaccTTTAAGttcttgtgctttcccttgtag
cTCTTTTAACACACCTGCTAattcttcATTTTTTTGTGCCAGTTCAGTTtgcaattccgt
gtttttttgctcctctttttcaaacctgtcttgtaaattgctattctgcttctctaactt
tacaattgtttgattagcttctgcttgggttgtttctagtttctcctgtagtcgctgatt
ttcttgtattaattcatggtgctttttatttatcacttgcaaccctgcttctattttttg
cttcaattcaacagcttcttttttcaaatttgacatttcttgcttcaattcaacgttttt
ttcggacagcatctgattatttaaaatcaattcatccatttgttgtgaagcaaattctgt
ctgagttccagtgtgctgtaaattgacttccgttttagtttcgatttGTTGTGaagcaac
ttctgtttGagtttcagtgtGTTGTAAATTgacttccGTttgagttgatgcattgctatt
aatagaaggaggaaggctattgtcagcatcaactttagggtctaattccccctctggttc
ctcgcgataggccgctatagactcattttgaaaattattattagcagtaggtacaacatc
agcagccttacctttttctagtacagcatcatataaggagagaccttgaatatataattc
atcgttttgctttattaattctaagatctcatccgatagcacaaaatcttcatcattaaa
ttttagtacttcagttatgccatcgctactcacattcataatcatggtacacatttcgga
tccATCCTTTACAGGCCAAGTGCTTTTCATTTCAtaATATGCGCCCTCTTTAAATTCATA
ATATCTTTCCTTACCTTTCCGATGAGAGTGTatttcatgtTTTttattgCAATAGATATT
CAGCTCTTTAATATCTTTCTCTTGCTGTAAAATGTCACTAATCCTGGTTTGCTCACTTCT
ATTGTAATTAATAAGATTGATATTCAAAACTCTATGAGTGTTATCAGTTTCTGTGTAATA
AGCTCGAAACTCTACGCCTTTCTCTCCaaGATATTtacTTgcagcttcttttccctgctc
tgccaactttATGCATTTATCTATATCTTCCTTAAAGCTCTTATTAGCAGACTCTGTTAC
TGCTTTATCTATGTACGTTTTTTTTAAATCTCCATCATTTATTAGGTCATaaaaactcca
cttatccccaaaagccctctgcacgtaagtgaaattctttttttcctttagttttcctaa
gaaccacaccttttctttcagattttttagttgaaagcttacccttgcctttacactaga
gttTTTGgcaggaatactaacttctTCTAATTCTTTAAGTAATTTGTTATTTTTTATAAT
TGAGgagcaaaactttacaatagcagaatttgcaaacgaaggatctttttttatatcttc
atcaataaTTTCTttaaaacgtgCAaattGAGGTAGAACATAAAAATTGATTATTTCTTT
TTCTGATCTTGTTTTATTAGCAtaagagataTCACCTAATTgtGAATAtaactcttttaa
TGTatagtagataagcgtagagtaataaaCCTCCCTATTCAGTGAAGTTGGTCCAATACA
CTTTTCAAGTTGATCACCTGTTTTTCCTGCCTCTGCTGTTTTTTCTTCTTTAGCCAAACT
TCCAATCATAATACACCTCCTTAACTATATTTATATTATACCAATTAACAtatattaaaa
gaaatcaaactgtataacctcgccctacactaacttttatgattacttaattgtgtaaaa
ataactgcaagTGTTAAACTTGAGCTTTTATTTTTCATTATACATTTCTTACTACATGTT
TATACTGTTGTCTTGCATAATAGACTATTCGAAGTTACACaagtattttttttattagat
aagagttagtaagagcctgttcataattttttcagaagtaaggcagtgaaagccagaact
accatttgtaggctagtattgagTTTTCGCTCACAATTTTTCCACAATCTTCTACATTTT
TCTAACCAAGCAAAAGATCGCTCCACAACCCATCTTTTGGGCAATACAACAAAGGAACGT
AATTCATTTCTTTTGATCACTTCAACGGTTGcaccaAtaatcgtttttatttgagttaca
aaattctctccagtatagcctgcatcAACCAGTACATTTTTAACTCCCGAGAGGTTTTCT
TTTGCATTTTCGACCATTCTCACAGCACTGCTACGGTCAGTTATCTCTGCTGTTGTTGTA
TAAATTGCATGCTTGCGTATCtactgcaaTACGGCCCTGAAatcttcttgcctgcatcat
agcttcagcagtatctgcattttttatactctgtgcatcaattatgcagaagcttttccg
accattgttttgtcgcaattatttttttttaataccagctccagaacactttctttattt
acatctgatttttcactccacttcttaaaatagtcgtaacaattgcgccattttgggaac
tcttttgataccattctccactggcaaccactttttaacacgtataacactccacaaaat
atatcatgtaaatcaagtgttcttggttttgtcttctttctgcaagattccagatctgct
acaataatctcaaacttttctcgacttatgtcacttggttataaacttcgcatatcctac
tTTATATACTTTATCCTCTCACTTTATCTCTTTTTTGAGATTACGTACAGGCTCTAAGAT
ACAAAGACGTTTTCAGAAATCTTTAAGCTTAATAACATCCTCTCTCTTTGGACTAGTTGA
GATTAGATGAATTGGTACACCTATTAatttttctaacccttctatatattttattaaatt
gaTAGGCAATGTTTCAAtcgaCCTTTTACCTTGAGTGTTTTCTTTCCAGCCAGGAAACTC
TTCATATATTGGCTCTAATTCCCCTTGTATTGAATGCGATGCGGGTAAAtaatcatacat
ttttccgctatacttgtaaccagtgcatattttaattgtatcaaaagaattaagcacatc
taatttggttaatacaatgcttgaaactccagagagttgtacggcctggcgcactaaaac
TGCATCGAACcATCCGCAACGCCTTCTTCTATTGCTCACTGTTCCAAGTTCCTTACCTAT
AGTAAACAAGCTATCTCCTACTTCATTTTTCTGCTCAGTAgGAAAtggGCCattgcccac
tcttgttgtataagcttttaccacaccaataatgtaagcATTGGAGGATAACCCTGAGCC
TGTTATTGCTTGCGATGCTACAGTATTACTTGAAGTAACAaaAGGGTAAGTTCCGTGGTC
GATatctaaaaatgcgccttgggcaccttcaaatattattttcttaccttctttcatcaa
gtcatttaatatcttccacacaggttttttatatgaaagaattttttctgaaatctcttg
aatttCCTTTAATATTTCTTCTTTTTTAACCACCTGGTAGTTAAGGCCTTTCCTGATAGC
ATTGTGGTAATTCAAAAGAATATCCACTCTTTTATTGAGCTCATCTgCGTTTTCTAAGTc
aCAAAGGCGTATAGCTCTcCTTCCAACTTTATCTTCATAACATGGCCCTATCCCTTTGTT
TGTTGTACCAATTTTGTGATTTCCATTTAaatcttcAAATAGCTTTTCCTTGTCCTTATG
TATGCTAAGTAttaatggACAGCTCtcGGataccaTCAAGTTGTTATAGTTTACGTCTAC
TCCTTTAACTTTCAATGACTCTATTTCTGAGATTAGAGCGTGTGGATCAAGAGCAACGCC
ATTTCCTATGATAGATATTTTGCCTGGCCTCAAAACAGCAGAGGGCAGTAAATTTAATTT
ATAAACCTCATCATCTACTACTATAGTGTGCCCTGCATTATTTCCTCCCTGAAATCTCAC
AACTACATCTGCATTCTCAGAAAGATAATCTACTATTTTACCCTTGCCTTCGTCACCCCA
TTGCAGACCAACAATTACAATGTTATTCATCATTATTTTCTAGATTAATACATAAATATT
AATGCAGTACGCTACAAATGGAAAGAGAAATCTACGCCTTTCCTACACCCCTTAAATAAA
GAAATATACTGTCGATTTTCTTAATATATTACCAAATTATTCATCATTATATGATATAAC
TTACAGCATATTTACAGTAAGGTGTTATTTATGAAAGAGACAAAAGGAAAAAATAATAAG
AGTCCAGTAGTTAGATTAAAGGCCACAGCTAAAGAGTTCAATTTTAGTAAATTAAGAGCA
GATCAAGATAATAAATTAGCGAATTCCGGTGAAACAATGTTCTTAGATTTTCAAAGGAtg
aaTtttattattaacggaaaAGAAatagataaaaatcttatcattgcatttaaggaagga
gctaagcaccgcaaaagcgAACTTTTTAATAGTGATGATATAtATAATGACGAAATATTT
AACAAAAAAGGAACAAGAGAAATAGATACGGATCATGGCAAAGCTTTTGTTgcttcagta
cttgaAGATATTGAGAAAGAGCTTGTaagtaatgcattgggtgagctatggaaaaatcac
tgtgaaaattccaaaactgccaatcatcaaaaaaccgattcatataagaaagaatttgaa
gaattttacaatgctggCCAAAGgtatatccATCTATTaccaacagaGAaagatgaaaac
aAGGATTACCGTtcctttgcaaaagaagttttcaaaaaaatgttcagatacgctggggca
gaagttccaagtgatgctattttagaagagctagttaccaattgtaatcaagcagggtat
gaggctgctccatttatacaaacccaacttgcacttggacagtcgttcatagtagaaaat
cctaaaaaagtaataaatattgattgtgctaaccaaaataatgtgagaattagatctgat
atgaggctaccaatactctctgttaaaaatcaagttatgcatggcgataagatatgtaat
ctgtctagttcattggaatttacaattgaatctcacaatggtgaagactttgtaacatac
agagatggtaaattgtcacttactactcctaaagagttaaaaaattataaagataatggc
aagagcttgtttgacattattaaagaatattttcagaaattctgtgcaaaattaggattt
aaacctgagacaaaaatacAaatagagcatggcttcggtgctcaaagTAACTatTTAGAT
GGTACAATATCAACCACAGGATCAGATGCAAATGAAGAATTTATCAATCTTTTAAGCGAA
AATCTCAGAGAGAGGTTATTGGGGTCAGGAGTTGCTCTAGAAGATGAAGATGTTGATGAT
GTTGTTGAAGTCAGAGTATCTACCGTTATAGATCTATTGAGTGATTATGCTAAATTGGAA
GATAATAAAGAACACAGAGAGTTATTAATAAGTAAAGTAGCAGATAATTTAGGACTTTCC
ACTCAAGATAAAACAGCACCAGAAGTATTGATGGAATTAGGCTCTTTACCTTCTTTGACA
AAAGGTCAGGTTAATCATAATCAAGTGCAGTCTGTTGTAAATACTTTTATTAAGTTAATT
ATTGAAGGGAAAAGCGAAGTATACAAAAAAGGAGGTGCGATTAATGCAATTCATAAGGAG
ATAGATAAGGCAATTGTTGAGCAAGAAAAAAAAGCAACCAACAAACAAGATATAGAAAAT
GATAAATGGACAGATAGAATCAAAAAACAGAATTATTCTGCGGAATCACATGAACATTTA
CCTTAAAGATATTAGTAGGCTCTTTAAATATTTTAGAGTTCATGGTTACAACGGTTGCTA
TTTTACAGTGCATCTCACAACACTTTCTTCAAAAATATACATGTTAACATACCCTGGACG
TACaagatcacacttatacccaagcttttcataaaatactttCgctttttgAAAATTCAT
GGTTGCAACGGTTGCTATTTTACAGTGCATCTCACGACCATAATCATGAACTTCTTCCAT
TAGCTGCTTTCCCATACCTTTTCTTCTATAATCAGAGTGCACCCAAAGCAAGTCAGTGTA
AATTCAACCATAGATAACAAAACCGCTACAACCTACAATAATTTGTTCAGTATCATCGCG
AATAAAAAAAGCAAATGGGTTACACGTACCTTTATCAACGGTTTCTTCATTAATCTTTTT
GAGTAGGAATTCAATGTCTTTGCTACTTGGTGATGTGGTGTGTTCTATTTTCATCTCtcg
gcctaataccgcatactgatttctctCTTTATCTTATATAAATTAATTAAGTAAAGTGAA
TACAGTATCCACACTACTAAAAAAAATGTGGCACAAAACATAAACATTGCAACCAGTGGC
AACAGCAGGGAACTTTCTATTGCTATTCCACCTTTTCTCAAAATGCTTGCTGGCTGATGG
AGAGTGGACCATAAATTCACggaaaattttacTataggaatatttatagcactaaagatg
gcaaatactgctgctgatttttctgccctcgcTTCATtatcaAAagcgctccacaatGAA
AGGTAGCCAACATATAGGAAAAATAAAATCAGCATTGAAGTAAGCCTTGCATCCCATACC
CACCAAGTGCCCCAGGTTCCTTTTCCCCAGATGCTGCCTGTGATTAAGCATATTGCCGAA
AAGACTGTCCCTGCAGGAGCAGCAGCATGTGCCAAGACACTAGCAATGCTATTGTTCCAT
ACCAATGAAATGAAACCAAGTGATGCAATTAATCCATATATTCCAAGAGCAAGCCATGCA
GAAGGCACATGAATGTACATGATTCGTAcaatttctccttgtttataatcttctggagag
aagaataacgccaaagacattccaattaaaaaacatgcgaaacaaataaccccaagccaa
ggtagagctttcttagaaaaataagagaaatttgtaggctttaataaaaacattcgtttt
gagaataattgtgttaagaatttaccaattagtttgagttttatcaacaggatagttttt
ctatatttacgtaggtcaacaaattagcataatttcagtagcagattgctagctattatt
tttagtatatgacccttaaaaagcttaatctacacttagTATcagaTTCAAGTGGTGAAA
ctgttatatcagttgcAAAATCAGCTCTGAAACACTTtcGTTCTGTAGAAACGATCGAAT
ATGTTTGGTCTTTTGTAAAAGGAGAAGAgcaGATTGACAAAATTCTGGAGGAAATTAATA
GGAAAAGTGATGAGCATAAttttgttatatgcactattactgatgatgagctaagaaaat
atctaaaagataactgtataaagttgaaaattccctatagagcaatattatcacataTTA
TTAgagaaaTTtcgtcttatcttgaaattgaaaaagacgaaaagcttgacttgcatactg
agataaataacgaatattttcagcgcattgaggcaataaactacactattaatcatgatg
atggacaaaatattcaagatattgataaagcagatataattttgGTTGGAGTTTCACGTA
CATCAAAATCTCCCACCAGTACGTATTTAGCTTACCGAGGCTATAAAGTTGCAAATATTC
CTTTTGTTAGTGGAGTACCCTTTTATGTTGACTTGGCAAAATTAAAAAATAAACTAACGA
TAGGGgtaacaatagacgtaagtaggctaatagaaatACGCAAAAATAGACTTACttCAA
TTAACAACGAAgataataATATATatgctaacccTGAGAAAGTAGAAAAGgaaattaAAG
AAGCAGAGGAGCTCTTTaaacagaataactggccaattatcgatgtcacgcaaaaGTCga
tcgAAGAAGTATCAGCAACAATTATACAATATTTTAATAaaatgttatcaaTTGACTAAC
TCTTGATAAGTGATTATAATGTAAAGTAATTTAATTCTTACTATAGATATGAAAGTCAAA
GGGTCGCTAAAATCTCATCGTAACAGAGATAAAAATTGTAAAGTTGTGAAAAGGGGTGGT
AAGATTTACATTATAAATAAGGTAAAGCCAAGGTGTAAAGCGCGTCAAGGTTCTTAGCTT
TTTGTTCACCTTTTcatgtTATATATTTTTTATATGTGAAAGTACGGTGCTTATATCTAA
AAAGAAGCAAAAATTACTGTGTTTAAGCGCAGCCTTACTCATTTCTTCCCTTACATTATA
TTTCAGCATTAGCACAATTACAGGTAaacgtggcttattgacgttaatcgatttaaaaaa
agaaatcgagtacaataAACTTTTGCTAAAGGATGTCTCTTCTGAAAAGGAAAAGTTGGA
CAACAAAGTATTTGGCTTATATGAAAAAAGCTTAGATTTAGATCTGCTTGATGAGCAAGC
AAAAAATGCTTTAGGTTATGTGAACCCTAATGAACTTATGGTTGTTCTTGACGTGGAATA
GCAGTAGTGACcttacCcAGAAAAAGTGGAGAGAAAGAAAAGAGTTTTTTTGGGTAAAAT
AAAATTTTGGAGGATTAGaaatggtaagagaatatacagcagaattcaaattggaagctg
ttaaactggcaaatgaacaaaaaaaggtaggtcaaccagttgcaaaagtagcaagagatc
taggaataagggatagtgtattaggaaaatggatgaagaaatataacgaaaaaaagtcag
cggcaaatgcatttccaggtagaggtaacatggctccttacgacaaagagaggtttgatt
tacaaagcaagagtaacaagggaaagagacatttaaaaaaaagccctggccagtcaaaaa
gagtaaaatatttttttatatagtaactgctataaagtacaggaattatgtaggattttc
tgctagtggctactataagtggaccacaagaaaaataagcagtagagaatcagcaaataa
agagctactcgcagctattcaaaaaatatatcaagtttctaaatgtagatatggagctcc
taaaattcatgctgaattgaaggctttgggtaaaagttgcaatttgaaaacggtgcaaag
tattatgcagaaaaatgacatcagggctatactgagaagaaagtttaaaattaaaaaaca
acaaacagataatagagctgtagctcccaatatactagatcaaaactttattgttgatca
accaaataaagtatgggattacttacatcaaaaccaaggagggatggctatatttggcag
caataattctcacgtatggtagttaatgagtagtgcaataaataaacaattggttatgaa
ctctttattaatggccattaataggcgtaaacctgttaaaaatctactgctgcacagtga
ccaaggttcacaatatactgcgcaagggtatcaatatctcttgctgcacagtgaccaagg
ttcacaatatactgcgcaaGGGTATCAATATCTCTTAGCTGTAAAGAATATAGATGAGTA
ATAaAggctgttgttacgacaattctgttgcagaaagcttctttagctcattgaaaagag
aaatacttattgatacttcacaacactctgctcaacaaactagaactgcaatatttgaat
acatagaaattttttataacaaacaacgtcactattaactattgcattccagaacaattt
gatgcatcattcTTTTTGTAaaaaacATTCCACACTTTCTCTCCACTTTTTCTGggtAAG
GTcaaaggatcttatgtCTTAAACCTTATCACCAGGCTTAACAAATAGGTGGCCCAATAC
TATTAACTTTATGGGTTTATCTTCGTTATTTGCTACTATCCAAACCCCATCGCTCTCATG
ATCAACAATTTCTATTGGTGcaaaTacTACATAATTATTGTCATCAACAATCTTTATTCc
aagagcaccctcgTCACTTAAGCTCAGGGCTGAAGAAGGAACTTTATATGCAAATCTTTC
GCCTGAAGGTAGCCTTACGTTGGCAGTTAGTCCCTGCAAGGATATCATTTTATTATTAGT
TACCTTTACTTCTACCCTATAAGACCCAGTTTTAGGCTCAGCAAttttactaataaaact
tacttcacctgccaattcttttccgtccagcaaattaatttgagctgtgctgcctagctc
tattttatttacttcattttccgaaacgtataacactacaagaatttgatcgaaattaac
cacgtcagctattttttgcccagcattaacaaaatccccttcgtttgcattgattttatc
aatataaccatctataggagatgtgactgcagtattttctaaATCCAATTCTAGCCTTTT
TAGGTCAGCTTTTGCACTTTGTAACGCAGTAAAAGCTGCTTCTACTTGTATTTGTGCCCC
ATAGCCTTTTTTATTCAGTTTGTGAGAGGAATCATACTCAATTTCACGCTGCTTTAATAA
AGCTTTGGCTTTCTGAGCTTGCTCAATCCTGTCATAATCTTCTATCTTTAACACTACATC
ATCTCTTTTTACCTTTTCACCATCAggtaAATAAATAGCAATAATCTTACCACTTATTTT
TGAGACAAGGCTAGCTCTATGTAAGGGATTTActgtaccagaaaaatttaaatatatagt
gcggttttgcggcgcacattcttgagtttttactgaaaagctactagttgcattatcgct
atgaaccgcctgaTCTTTTTTTAAAAATGCACTGCTGATAAAAAACAGTAGAATAAAAGC
AATactggaaatgatgattactttatttctCATCTTTAAACAATAGAATTTGTTGATCAA
TCTTGTTAGAAACaactgcataaattttcgaatcagaaatgtaagTATAATACATGTAcc
attgtcactccataaatagttttatatgagaacaaacacaagattttcctacaatAAgta
agttttttattgctaaaatgcaatttttaatcgaataaaattgcaaacaaagttgtgcat
aaGACTGGATTTAAAAAAATCTCGAAAAACATACTaaaacttTTAAATAATAACTTTATA
TCTAGTGGCTTTGCCTTCTCCAAGACGCTGTAAGTATTTCATCCCTAGCAGTTTCTTTGT
AATTGCCTCTACTGTTCTTGGAGGAAATCCTAGAGCTTCTATAGCATCTTTTCTACTAAA
TTCTTTaTCTGCAAGGCTAAGTGCCCATTCCCAGAAGAACAATTGTTTTCTTGATAATAA
atATTCAGTATTCTCCCTCTCAAGAATATAATGCGCCTCATTTGCTTGCGTTTTGAGTAC
ATTAAGAAAAAATATTAACCACGGGGAAATATCTTCTTTGCCACTTTTCCAGCTACTTTG
TGTTTTATTAAgcgctaaatagtaatcAAGTTTGTTAGTTTCAATTATCTTTTCATGTGA
TACAATAGATACAAAATCATAACCCTGCTGCAACAGCATTAAATTAGTCATCAATCTACT
AGTTCTGCCATTCCCATCTTGAAAAGGGTGTATTGCCAGATACTCaaaaacAAAGTTAGC
AATAATAATaagaggatgcttaaatttattATTTAAGGACCAGTGATACCAATCAATAAg
ctcttgtACTTCCTTTCTAACAAGGTAAGGTGGTGTGGGATCAAAAATTATACCAACAAC
TTTTCCATTCtgaTcttttgcctcaactctattagaacttgcttTGTattttcctctatg
atacaaatctttttcactataaagtagcatctggttgttaatgtgcaatattgatgactc
actaattggaatatccgtataatcatgaaatattagtgtaagcatttctaagtagccagc
aatttcttgctcatctctatttttaaattttttgacacgtaggtttttatatagAtcctc
aacttctttatcggttagacgatttccttcaatacggtTAGAAGCGCCAGAAGATGTAAC
AATAACTGAATGAGTTAATCTTTCAATTGTTTGTGGTAGTAGTTTTTTCGTTATCTGCCA
GCTATTTTTAACACTATCAACTGCAGTAATTAACTCGTACACTTGCTCAATTACAGGCCC
TTCTAGGTTGAGACGCGTACTAAGACGAAAATTCTTCCAGTTCATATTCTTCTCACATGC
ATATTATgtgagataatgtgagataatgtgataaaagtcaatagtaaactttatatgcac
agcagagctaactacaaaaattatacattttcaagtgatcctaaccatatcaaaaactac
aggGCAAAGCTGTTAGAGGAAGGCTTAATTAGTTAAAAATTTCAATCTTATGTAAAATAT
TGTCTTATTTTGTAATTTTCTTGTTGACTAACGAGACGATATCTACTTttcaataaactc
catttgcatttcttgtatactgctttctatttgctttatttgttctatcaacctttcctc
taagtcaagattaccgctcagcctcgcttcggttctTTCTTttCGTAATGCATTTAACTC
TTTTAGTAACACTATATTATTCCACACAATTTCTGCAGATTTTCTCTCGttcagttggct
atttagtacactagttttttcaaatacatacttTATAACGTTAAActgttTcaattcttg
taacaaagcctctttatcgagGTTGCTTTTGTTACTTATTACATCAATTATACGCTGTTG
TAATCTTTTCatctcattagtaaattcaaaatgagaaaattgctcaaaaaatataggacg
gttcaagatttcaggaaattctacggctatAcgcaaaattacggcctgattttgctctgc
ttcaATTAGCTCTGGAGACTTGTTATGAAGATACTCACCTTTTGTTGCTCTAGTTTTACT
ATTAAAAATCTGTTTTTTGAAGCTACTTCTTAGTTCACTAGCCTTATTGTAAAAATAATC
TCTGTAataccttctaatactgctgttgctaatagtatttacatattccatgaacttgtg
ctcaagAATTGAATATTTTTCCGGAGCAAgtttttcataattttgcaaattgctaTCGAT
TATGTGATGCCATAAATATTCAGAATGcagttttgttgaaTGGTCAAGAGCAGTCAacac
gtcttctttcttgtATTCCAGTTCGTTACATATATCGTATGGATCTTTATTACTCGGCAA
AGTCACAAACTTTAACGTGTATCCAGGCTCTAATATTAGCAGAGCAAGTTCTGCAACTCG
AGTAGCAGCATGACGTCCAGCACTATCGCCATCCATACAGATGGAGATTTCTTTAGCAAA
TCTCCATAGATTTTTTATCTGTTCTGCAGAAATTGCGGTACCAAGCGGAGCAACTGCATT
ACTAATTCCCGCTTGATGTAGCGCTATAGCGTCCATATATCCTTCAACAACGAGTATGTG
CTGTTTTTTACGTATTTCGCTTAAAGCAAAGTTTAATCCGTATAAATTCTCCCTCTTCTT
GAAGAGCTGACTCTCTGGACTGTTTAAATATTTCGGCTGTTGCTCAGAACTTAGCGCACG
TCCGCCAAAACCAAtAactcTCCCTGCAATGCTCTGTATAGGaaATATCAGCCGGTCATA
AAAATAATCATGAAAATTTTTGTTTACTAATCCAATATCAATTAAAATTTTGTCTtcAAt
acctGAAGAGTTtAAATACTCTTTcAAACCAGAGCTTGGTGCataacctatcttaaattt
atctatgattttaggtaaaatcTTACGCTGCTTTAAATAATCTACAACACCTTGATTTTT
TTGTGCAAACCAATTTGCAGCTAAATCAAGCGCTAAAAATAGTTTATTGTCCTCTTTGGT
AATACTAAGATTTTTGGGCAGTTCAACACCTGTAACCGATGCTAATTTTTCCAATGCTTC
TTTAAAGCTTAATCCTTCAGTTTGTGAAATAAATTCAAATGCATCACcActagccaagca
accaaaacagtAATATAACCCCTTAGTATTGCTCACCGAAAAAGATGGGGTTTTTTCGTT
ATGAAATGGACAGAGCCCAACAAAACTATCTCCTCTTTTTATTAATCTGACTTTTTTACC
TACTAGGTCGGATAATAATAATTTTGATTTTATAATATCTATATGATCCATCTTGTTAAA
TTAGTAGTAGGATAAAAATTATATAGAATTTATACACATCTGACTCGAAATTTATTTCTA
TAACTAAAGCAATTTGGATTTACCGACAATGTAGCTATACAAATTCAAGAGCAATCCTGT
CATCCAGGTAGCCCACAGAAACAAAAAACTTCCTTGACAAACCTCGCCAGCGCCCTTATC
ATGAAACTGAAGCTATTTATTTATCTTCTCTGTACAGATTAAATGACAAAAAAACTCAAC
GTATCTGGCGTCTCATGTTTAATTTTTTGCACTATGTGCACCTTATGTCTTTATCAAATT
TCCGGGTTTTGACCTACAAAAGCTGAAATACGCTTATAAAGCATTTAAAACATTAAAAAA
CGCCAACTTAAAAAATGGATAGTGAATAACTAGCTACCCTAGGGTTTCTTTTGCCTTTTT
TTCTGTTTAGTAAATTTCTTAACGTTTATAATTTAGATTAGTTGCGGCTTAAAAGCAGCT
AAATCGCGGTTATTAAGTGTTTAGAATAAAAAAACGCCATACTTGAAAGTATAATGTAAG
TAATTAGCCAACCACGGGGCTTCTTTTGCCTTTTTTTTCGTTTGGTAAATTTCTTAATAT
TTATACAGAAGGTGTCATTCCAGTGCTTGACACTGGAATCCAGTTCTTATTATACAGCTA
TCTGGTGTACTTATTTAAAATTAAGTTTTCTGGATCTCAGTGCCAAAGCACTGGGATGAC
ACCCTTCCTGGCGGAGATTATTCTCAAATCACAATGTTCGTACAGTTGTGGAATGAATTG
CGGTATGACGTAGGAAAACCTTAGCTATAGCTTTAGAACTCCCAAAAGGTCAGAAGCATT
GAATGACTTGACAGAAAGTTCAAACCCATATAAAATGTCCTTATTTCTTATATGTTAGGT
ATAGTATCAATTGCCTCAGATCATGCTGGTTATGAATTAAAATCAGAAATAAAACCTTAC
CTGGAAGCCCTAGGTTACAGAGTAGTAGATCAAGGCTGCACTGCTAAGCAAAAGTGTGTA
GATTACCCAAACTATGCTGTTAAAGTTGTAGAAGATATAACAAGCAAAAAAGCAAATTAT
GGGATATTAATTTGTGGTACAGGTTTGGGCATGAGTACTGTGGCAAATCGTTTTGAAGGA
ATCTACGCTGCTTTATGTAACAGTGTTGAGATCGCAAAATTAGCTCGCGAGCATGGCAAC
GCAAATGTACTGTGTCTTGGTGCAGGATTTACTGCGAGTGGATTAGCAAAAGACATAGTC
AAACAATTCCTCGAAACAGAATTTTCAAAAGAAAGCAGACATAAAAAACGCCTTGATAAA
CTCAGCAATATAACCTCTAAGAAAAAAAAAACAAAAACTTATAACGAAGATGAAATATCA
AAATTCGCTAAAATGGCAGGCCAGTGGTGGGATGAGAACGGCAAATTCAAACCATTGCAC
ATAATGAATCCTGTTAGAGTATCTTACATTATTGAGAAAATAAAAGAGTTAAAAAAATGC
AATTTGAAAGAATTATCATTGCTTGATGTTGGATGCGGTGGTGGCATTTTGTCAGAGTCA
ATGGCACGCGTTGGCATTAACGTTGTGGGAATAGATGTATGTGAAGAAAACATAAAAGTA
GCGCATTCACATGCAAAAAAAGTAGGGTTAAATATAGAATATATACACACCAGCATTGAA
GAGCTAAGCAATGACAAGAAGTACGACGTGGTTCTGCTGATGGAAGTAGTTGAACATGTG
GATAATTTAGAGCTTTTCATGAAAAAAGCGATAGAACTGCTAAAACCGGAGGGGTTAATC
TTTATATCCACAATAAATAGAACTATTAAATCCTTTTGTCTTGCAATAATTGGTGCAGAG
TACATATTAAATTGGCTGCCAAAAGGTACACATAACTGGAATAAATTTCTCAAGCCGTCA
GAAATTGCAAATCACTTAAGAGAAAATAATGTAACGCTGCAAAACATGGCTGGCATGGAG
TACAACGTAATAAAGCGTGAGTGGAATCTAACTAAAGGCGTGGATGTTAATTATATACTC
TGCGGTTTGTTAGATTTAACTCTATAAAAGCACCATTTTCACTTCCAATACTTTGAAGGA
TCTTGGCCAGCTTTTATACAGTAGCCTTTATTAGTTAGCGCCCAACCGGAACGACAAGCA
TAACCTGTACCTACACGTTCATATCCAGGAGCAGCAACACACTTTCCATTCTCCAAGGTT
TGACCTTTAAAAAGACAACAAACTTCTTTTTCTGTTACCTTTGTTACAATTTGAGGAGCA
CCAAAAAACACAGCAACAAACATACCCAGTGCGAAAAGTGCAGGCCAAGGCATTCTGCCA
AATATTGCAAGTAAGCTTGAACCAATTATTACCACTGTAATCATTGGTCCACCTATTCCA
TGAACGTAACCTATTACATTACACATTACATCTGTTGCTCCATCAGCGTGTGCATCAAAT
GCATAGAAAACTATAAATAGAATTACAAGAAAATTTCTCATTGTTCTTTCAATAATCATG
CCTGATTGTTTCTTATTTTAATAAAATTTCAGTAAATAGCTTTTTTCAAAAATTATGCTT
AACCCAATCAATATTTATTTATTACTGCCTTTTTAATACTATAATTAACTCAGTTGATTT
TTATCAAAATGCTAAACCATGGAACAATTCGAGAACTTTTACATCACCACGCCAGTATAT
TACGTAAACGATAAGCCGCATATTGGTCATGCATACACTTCTCTCTTGTGTGACGTGGTG
GCAAGGTTCATGAAACTAGCTGGGAAAAATGTCAAATTTACCACTGGTACAGATGAACAT
GGACAAAAAATAGAAAAAGCAGCTAAAGCAAAGGAAATGCAGCCAAAAGAATTTACAGAT
GAAGTGAGCGTTTCATTTAAAGAATTGGCTAAGTTCATGAATTTTGAGTATGACGATTTT
ATTCGCACTACGGAGGAACGTCACAAAAAAGCAGTTATAGCTTTATGGAATAGACTTGAA
GAGAGAGGGCAAATATATTTGGATTCCTATTCGGGTTGGTATTCAGTTCGTGATGAAGCA
TTTTATCAGGAGTCAGAGCTGATAGATGGCAAAGCACCAACAGGTGCTGAGGTCCAGTGG
ATAAAAGAAGAGAGTTACTTTTTTCGCTTATCAAACTGGCAAGAAAAATTACTGGAACTC
TATAAAAATCAGCCAAGTTTTATCTTTCCTGAGAGCAGAAGAAATGAAGTGATATCGTTT
GTAAGATCAGGGCTCATTGACCTCTCAATCTCTCGCACTAGTTTTAACTGGGGAATAAAA
GTACCAGGTAATGGCAAACACGTAATCTATGTCTGGATAGATGCATTAACCAATTATCTT
ACATCAATAGGTTTCCCTAGTACTGAAGGTGAGGAATATAAGAGGTTTTGGGCAGAACCA
GAAACACAGATTCCAGTGTCAAGCACTGGAATGACACCAAACCAAGGGAAAACGCAGATT
CCAGTGTCAAGCGCTGCAAACCTAGCTGACAACTCTTTCAACGTTCATGTAATCGGTAAA
GACATATTGCGCTTTCATGCTGTATATTGGCCAGCGATTCTCCTTGCAGCAGACCTGCCA
CTGCCAAAACAAATTGCAGTTCATGGTTGGTGGTTGAACGAGGGAGAGAAAATATCCAAG
TCCCTTGGTAATGTCATAGATCCAATTGGCCTCGCTCAAGAGTTTGGTGTTGATCAGCTA
CGCTATTTTCTCCTCAGGGAAGCAAGCTTCGGCCAAGATGGCAACTTTAGTAAGAAAAAT
ATGATCAGCCGGATAAATTCAGAACTGGCAAACAACATAGGCAATTTAGTACAAAGAACA
ATTTCATTTTTACACAAGCAATGTTCTGGAATTGTACCAACAATCGATCAAAGCCTACTT
AAAGGTGAAGAAAGTCTTCCAGGTTGCAAAGCTATACTCGATCAAGTGATGAATCACCTA
TCAAAGTATGAATTTAACCATATCATACTTCTAATCATCAACATCTCTTCTGAAGCAAAT
GCCTACATAGACAAAAGTGCACCCTGGACACTAAGCAAAACTGACAGAGAGCGCATGAAT
TTAGTAATTTACAAGTTACTGGAATATATCAGGATAATAGGCATTTTATTGCAGCCAATC
GTTCCCAAGTCAGCAGAGATGATACTAAATCAACTGCAAATTCCGAAAGAACAACGAGAT
TTAAAATCTTTGTGCGACGCGTGCGTAAGTTCaggcataacattgcctaaacctacgccG
GTTTTTTtgagggttgatgctaaagAGGAGAAATAGTGTAAAAACTATTTCTCCTGGATG
GGATTATCTTTAGTTAACGACGGTGCACACCGCTGTCTACATATTCAAGTTAGGTGGCAA
GTGCCTTAGTTACTTTAGCACAATATGGTTTAGTAACATCAGCACCTATCACTACTACTT
CAGTAATTGCCGACTTAACCTTTCCTAGGCTCCATGCAAACCAGCCTTGACCATTTTCTT
CTTTAGTTGGCTGACTTTCTGGGCTAGAAATCTCAGTACCTTTTTCATCACCAGATTCTG
CATCATAAAATACATCCTGATCCTCAGAAAGACTCATTAAATAACTTTTAGCAGCATCAA
CATTTAAATGATCAGGTTGCTTAGGAACGTTATCAATATTTAAATAATCCAAACTATTAG
CTCGTTGCTTTTGCTCACTGGAAAGAACCTCAAGATTTAAATAATCCAAACGAGTTAGTT
CTTGCATGCTAGGTTTAGATCCATCTTCACGCTTAAACTGCTCTTCCGGACTAGAAACCT
TAGTACCATAAATCCTACTGTACAAGCTGCTTCCAACGCTGTTAAGTGCTCCTCTTACAG
ATGCAATTGACGCATCATAAGTATTTTTCAAGCCACCTCCAATACCACTAAGTGTTCCTT
TTGTAGACTCAGTTGATGGCACATAATTATCGTAAGCATATTTGCCAGAATACAAGACAC
CATTAACTGCTTCTTTTGCAAACCAAACAGCGCTATTAACTGTTCCTTTTGCAAGCTGAA
CAGTGCCATCAGCAATTGCCACTTTTAATTTGTCTTCTTCTATCTTTTTATTTTTTTCAG
CTAGTTGAGTTTTTTGCTCAGAACTTTTCTGCTTTTGAGTGCGTACTTGATCTTTTAACT
TAGAATTTTCTTCCTCTTGAGCTTCTACTTTATTTTTTAACTTAGAATTTTCTTCCTCTT
TAGCTTTTACTTCCGCTTCTTTTTTAGCTAGTTGAGTTTTTTGCCCAGAAATTGTTTGCT
CTTGAGCTTTCATTTTATTTTTTAACTCAGAATTTGTTTTGTTCTCACTAATTGCTTGAT
ACGAAAGTGCAATAGCTACAGCAGAAAATACAGCACCACCAATAATAAATGGAAGGCCAA
CACTTAATGCTGCAACTGGAGCTAAGAAACCAATATAAGGAGCTGCAGCAAACACTCCAG
ATGCTAATAAAGTTAAAGCAGCCAGAGTTCCAGCTATATAATAGGGTACATTGTTTTTAT
TCATCATCTCACGTATTATAAAATATAATACCATTATAAAAGGATTTTTAAGAAGTTATC
AAGCTATCTTTACATAAAAAAAATAATTGATAAACTTGGGAACAAGAAGATTGCTGTCAA
GCTATGAACTATGCCTTTCCGTGTAATCTTTAAATGCACCTCTGTTAGAGTCAAAATATA
GCTTCACACTGCCAATTGGCCCGTTCCTCTGCTTTGCAATAACAAGCTCTGCAATATTTC
TAATTTTCTCCATTTTCTCTTGCCATTCCCGATGTTTATTGTTTCCTTCACTTGGTTGCT
TTCTCAATTCGTAGTATTCTTCTCTATAGAGAAACATTACTATATCTGCGTCTTGCTCTA
TGCTCCCTGAATCACGTAAATCAGAAAGTTGTGGTTTTTTATCATCCCTCTGCTCAACAG
AacGAGAGAGCTGAGATAGTGCAACAATGGGAATATTTAGCTCCTTTGCAATTGCTTTCA
AACCCTGCGTCACTTCCGAGATTTCTTGCACTCTATTTTCATTACTCCTTTTTGTTGTTC
CTCTGATTAGCTGCAAATAATCAATGAATACCACTTCTACATTATATAATTGATACAGCA
AGCGTATTCTGGTGCGAAGGGCACTAATTGATAGCGCAGGGGTGTCATCTATGATGAAAG
GCAGTTCAGATAATTCTGTACTAGTATTGATAAATTCATGCAATTCAAAATCACTAATTC
TCCCGGTTAATGCCTTATAATAACTAATCCCTGAATCTATAGTGATCAGCCTTGCAGTTA
ATTGCTCTGCTGACATTTCAAGCGAGAAAAACGCTACATAGTGTTGCTTATCTGCTCTTT
TTTGCAACATCTTACAAGCATTAAGTGCGATGTTTAGCGCCAATGCTGTTTTACCCATAG
AAGGCCTTGCAGCTAAAATTAATAAATCAGATTTTTGTAGACCACCAAGAAGCTGATTTA
GATCTTGAAGTCCGGTTGTAACGCCTAGCGCTTCTGGATTATTTTTCAGTGTGCTGATCT
TCTCAACTACATCTTTAATTGAACTTGCAAGTTTTATATATGTTTTCTCACCTTGTTTTT
TTACTGCCAAATTGAACAATTTTGTCATTGCTTGTTCAATTTGCGCCTGTGCAGGATTTT
CAATATCGTAGTTGTAGCTATCACCAACTATTTCTTGCCCGAGCTTGATTAAACATCTCC
TTAAGTAAGTATCACGGATTATTCTAGTCAAACTATAAATATCAAGTGCAATACTTGCCT
TCGCTGCAAGCTTTGCTAAGTACTCTACCCCGCCACACTCGGTAAACGCTTGGTCGTTCT
CAAAAAACATTTTGAGGCTCAGTTCATTGGCAACTATACCGTGTTTCCTGGTTTTAGATA
TTTGCGTAAAAATACTTTGATGCAGTGGATCATAGAAATTTTCTGCTGTAATTGTGTCTT
CAACTGCATCACAGATTCTATTATCACGAATCATTGCACCAATAAGCATCTGTTCAGCTT
CTAAATTATGCGGTAATTTACATATTTCCTTATCTACACTTCTTGAACTGAGGAGATTGG
CTAATTCATTCATTTTAAGTTTTGAGAGTAACTGTTGATTATTGTAGAATATTTAGTCCT
CATTTGAAAGATGTAAAGGCAAAAAAATTTGACTAATTCCGTGTTGCCTATAGCATTAAA
ACTTAATGCCCCTGTGGTGGAATGGTAGACACGGCAGACTCAAAATCTGTTGCTTGCAAA
AGCATGCTGGTTCAAGTCCGGCCAGGGGCACGTTAAATATTGGAAAGTATATATATGTTA
CATAAATTTTTTAATCGTTTATTTTCTATTTTTTCTTCTATAAATGTTATTCAAAAGGTA
AAGAAAGATGAAAATGGGATATGTTATGTAACGGGCCTCAGGCGCTATATATCAGTATTG
CTTGATTTAATTATTATCGTTTTGTTCTTGCAGTTTTGCGGCCAAGCCTTTAATCAGCTC
TTTACAAACTCAGAGGATAGCAAAATATTCAGCCAAGTTGCTGCAAAATCCCCAATGCAA
GTGCCACTTTCTATAGAAGAAAAGGCAATGCAGAGTAGACTTGTAAAATTAATGATTCTA
AATCAAATAGTCCAGTTTATTATGCTCTTTTGCTATGTAATATATATGTGGGTAAAGTTT
GCTACTACACCTGGAAAACTATTATTTGGGCTTAGAGTTGTGGATGCACAAACTTTCGAA
AAGATGACCCTAAAACAAGCAACAAAGAGATTTTTTTCCTTTATATTGTCAGTTGCACCA
TTGTTCTTGGGCTTTTTATGGTCAAATTTCAACAAACGCTGTCAAACTTGGCACGATAAG
ATCGCAGGCACAGTGGTTGTCACGAGTAAAAGCCTTAGAAGGCAGAGCTAAAAACTACTT
GACACCCTTCGCCAGCACCTTTATCATGATAGTGAAGGTATTCAGTTATCTTCATCTGTG
CAGATTAAACAGCAAGAAAACAACGTAGTTGGCGTCTTATTTTTAATTTTTTGCACTATG
TGCACCTTATGTCTTCACAACATTTCTGGGTTTTTACCTATATAAGCTGAAACGCGCTTA
TAAGTCGTTTAAGACAGTATAGTACGCCAATTTGCAGGATTAGAGAGTGACAACTAGCTA
ACGCGGGGTTTCTTTTGCCTTTTTTTCTGCTTAGTAAATTTCTTAAACATTTAAACTAAG
GTGAGTTGCGTTTAAAAGCAGCTAAATTGCAGTGTTTAAGATTTAAAAAACGCCAAATAC
TGAAAATAGACAATGACTAGGGCTTCTTTTGCCTTTTTTTTCATTTGGTAAATTTCTTAA
TGTTTGTAGCTAAACGACAACCGTCATCCCTGTAAAGATCAAGTATCCCGCTACTTGTTA
GCGGGACCTAGAGATACCGCGAATGAATCGCGGTATGACGGTTCACGGTGGCATGACGGT
TAAGTAATTCGTCATCCCGCTACTTGTGAGCGGGATCTCTTGTTAGCGGATGAGATACCG
CGAATGAATCGCGGTATGACGGTCTGCGGCGGTATGATGGTCTGCGGCGGTATGACGTAG
AGCTCGCGTCAGCTACTTTCATGACACCATTTGCTGTCTTTAAAAATGAATGTTCTTACA
ATTGTGCGTCATGCGCTTTATTAAATATTTTACTTAAAAATCTAATTTCTTATTATACAA
GAGATAAGCAATTCATTGATGATGAAAAATTACAAAAAGGGGCATAGAAAGCGCCTAAGA
GAGAAAATTATTTTAGATAATGGACAATCATTACTTGATTATGAAGTTTTAGAGCACATT
TTATATTCAGCATATAGTAGAATTGATGTAAAACCGGTGGCAAAGAGTTTGATAGAAAGT
TTTGGCAGCTTAAATAAAGTTTTTAATGCTGACCTGGAAGCGCTGCAAAACGTTGATGAT
GTCAGCAATGCAGCGATATCTGCCATCTTTTGTGTAAAACAAGCCTTTGTTCGTTCTGCA
AGAGAAGAAATAAAAAACCTGCCTGTAATCGATAACTGGGAAAAATTGCTTGATTATTTA
AGAATAAGTATAGGAAGCCTCAATAAGGAAAATTTTCGTGTCATCTATATGAATAAAAAG
TATCGTCTAATAGCGGAAGACTTGCAAAATATTGGTACAGTAGATCAAACTCCTCTTTAT
GTCAGAGAGATCATCAAGCGCGCACTTTTGATTGGTTCAACATCCATTGTAATATCTCAC
AATCATCCAAGCGGAGATACACAACCTTCAAATAGCGATATATCTCTCACTAGACAACTA
GCAGAAGCTTGCCAAAGTATAGGAATAGAATTAATAGATCACATTATTATTACATTCAGT
AGCTATTTTAGTTTCAAGGAAAATAGGTTGTTGTGAAAGCCTTTATAGCTACAGTAACTT
AGATTTACCGACAATCGTCATTCCGCTACGTGTTAACGGCTAAGAGATACCGCGAATGAA
TCGCGGTATGACGTAGATTGCTGTCATCCCGCTGCTTGTTAGCGGCTGAGATACCGCCGC
GGTATAGTAACTCGTCATCCCGCTACGTGTTAGCGGGATCTATCTGCGGCGGCATGACGG
TAAGTTTTATTGTGGTATGATGGTGTAGTATAATGTTGGTAAACCTCAGTTACTTTAGCT
ATAAACGATTAAGATGAAGTTATCATATATCTATATACTTACAAATAAAGCTAATAGCAC
ATTATATATTGGTGTAACTGCAAATTTGATCAAGAGGATTTGGGAACACAAAAACAAAAT
TGTTTCAGGTTTTACATCAAGATATAATGTAAATAAACTTGTATATTTTGAAGAGTTTGA
AGATATAAGTTTAGCTATTGCAAGAGAAAGGCGCCTGAAAGAATGGCCAAGGCAGTGGAA
AATTAATTTGATCAATCAAAAGAATCCTAGCTGGATTGACTTATATTACTTAGCTTTAAG
ATAGCTATGCTGAGATCCCGCTAACACGTAGCGGGATGACGAGAAAGGAGCAGCAGGATA
ACGGTTGAGTAATTCGTCATCCCGCTACTTGTTAGTGGCTGAGATACCGCGGCGGTATGA
CGGTTTGCGGTGGTATGACAGTTAAGTAATTCGTCATCCCGCTACTTGTTAGCGGGATCT
ATCCGCAGCGGTATGACGTAGGACTGCTGTCATTCCGCGACGTGTTAGCGGCTGAGATAC
CGCGAATGAATCGCGGTATGACGGTCTGCGGCGGTATGACGTAGTAGCTATTTCTTGCAA
TCAAGTTTCGTTAAAAGTCAGATTGAATGGTTAAATCTTCCACCCAAATAACCACGCACT
CTACTTGCTTGTTTGGATATATTTCTTGTACTAAGGTTTTATAGATTAACATCTGTTTTT
TTATTTCATTTAATAAGGAAACAGAAACGTTACGGTGTGATTTGTAGTCAATTATGATTG
CTTTATCTTGCGTTATGCATAGCCTATCTAGTCGTACTAATACTGACTTGCCATCAATTG
TTCCACTCAGTGTAATCTCTGATTTGCCTTCCAAGTCAAACAAATAGCCATATTTTTCAT
TAAAGGCTAATATTTTACTGTAAATTTCATCCTTATCTTCGCTGATGTTATCAAGGTATT
TTCTGACCCAATTTTTTCTCCTTTCTTTTTCTATCTTGGGCATATACTGCAATATGCTGT
GAATAATCAGGCCTCTTGCATAACCATCTGTCATCCAAGTAGCTGACACTGGGATCCATT
CTGCTCCTTCTTTTTCACTGGATTCCAGCGTCACGCGCTGGGATGACACCGAAGAGTGGG
CTAAAGCTGGTGGAAGGGAAATGACCGGAACGTCAAAATAATCACGTTTTTTATAAATGT
AAGGGTAGTTTGCATTCACGCATAATACTTCAACTTTTTCTTTAAATATTGGCTGTAAAT
CCCTTTGTTTCTTTTCATATGGCTCTCCGTACTTAGTGATTAGATCATACCAAGAGCCCT
TTTGCACTGGCTCTTTACTTAAGATGTATAACTCATCTTCAGCACGCGTGAGTGCTACGT
ATAATAAACGCAAATATTCATTATAATCCTCTAGTTTTTTCTCTCTTTTTACTTGATCGC
AATAAGCGTTGTTGTTTTTTCCACACCAAAATGGCACTTCTGTTCCATCAAAGATAATGC
TTTCACTGTTTCTTGGCACTGTGTTTGTATCAACCAAAAATACTATGGGAGCTTGCAGAC
CTTTTGATTTGTGAATTGTCATTATTCGCACAGCATTGCGTTCTGATTGCATATCATTCT
TAATCTCCGGATTATTCTCCTTGATCCATTGAACAAACGCTTGAAGAGATGGGTTTTCAA
ATTGCAACACGAGGTTCATAAATTCGTCTAGAACCTCAAAGCACTCAAGACCTAGCCTTG
CAGCAAATTTCTTCTTACCTGTACGCAATATATGTGTAAATAGTGCAAGAGGAGACTCTA
TGCGAGATAAGTTAATGAGATAGTTTAATTCACTATAGATAACCACAGAATAATCCTGAA
TTCTTTCCCATAGTGAATGCTCTTTACGGTCGTATGCAATGTTAAATAAATCATCCTCGG
TGAAATTAAATAGCGGTGATTTTAAAGCATTTGCAAGAGCTAAATCATTTGCCTGGAGGA
GTAAAAATTCGGCCAAAGCTATTAAGTCCTGCACGGCTATATAGTCCATAATTCTAAAAT
AATCCCGGCCTACAACTGGCACGTTTGCTTTTTTAAGTTCGCTTATTATGTAATCAACTA
ATACGTTTCGTTGCCGTACCAAAATCATAATGTCTCTTGGCTCTATATGGCGATCTTTAG
CGACTAAAATTCGCCCTTCATTTAACCAATTGTGAATTCTGTTGGCTATTGTTTGAGCAA
GTAATCGGTCTGCTATTATATAATTTTCCCTGCATGTCAGAGGAATTTGTAAAGCTTGCT
GTTCTTTCTCTTTGCGCCTTGGTAACGCTGGCCAAATTTCAATATATCCTTGGTCATTTT
CTCTATGTGGAACATGTTTTATTTCATTATCATTAAAAGATATTTCTGCGCGGAAGTTAT
TAAATATTCTATCTACAAGCATCAAAACTTCTGGAGTTGAGCGAAATGACTTTTCAAGTT
GGCATGATATCCAATCTCTACCACCAGTTTTCGTATGAAAGTATTGTTGCATATAGTTGA
ATAGATGGGGATTTGCTCCTTGAAATCTGTATATGGATTGTTTTACGTCACCAACAACAA
ATAAGGTTCGCTTTTCATCATTACCGGCAAAAAATTCATCGCAGAGATTTGTTATAATTT
TCCACTGGCTGATGCTATTGTCTTGTGCCTCGTCAACAAGGATGTGATCTATTTTTTGAT
CCAAGTTAAACAATATCCAATCTTTATAGTTTGGATTGCTAAGAAGATTTGTTGCTAAGT
TGATTATATCATTGTAGTCAAGCAGTGCATTTTTTGATTTTTCACTATTATACAAATCAA
CATATACTTTAAATACACCAAGTAAGCTACTGGTTCTCTTGAATATTTGATAAGAGTTCA
TGTCTCTTATATGGGTAAATACTACATTCTGAACGCTCTCTATTATTTGCTCTGCATCTT
TGAatttcTCCAAAATACTTTTTGTTGCAATGGATGATATGCTCTTTTTTTCGTGCGATT
CTGATTTTAAAAAGACCTTGGCTAGGTTTTCTACTTTAGTGTCATTCCAGCGCGTGACGC
TGGTTCTTTTCTTCTGGATCCCAGCTGGGATGACAGTAGAATAAAGTATTTCACTATAAC
TCTGATCTCTTTTACTGCCTTCACTTAATATCTCGGCTAGTCTTTCCACGTGCTCAATTG
TTTCACTCTGTAAGTCATGAATTTCATCTGGGGCGCTCAATTTATCTTTGATATATTTCG
AATCATTTGCTGACGCTGATCTTTTTACACATAAAGTATAAAGCAAATCGCGTAGTTtaT
TTTCATCAATTTCAGTTGCAATAAGGTTGATATCATCCTGCACAGTTTCGTTATGAAGCA
CTTTATTGAATATGATGGAATGTAATTCTTTGCATTCGCTCAGCGTGCAATTTGGAGCAA
TGCCAGCTTCTATAGGAAAGCTGGAGATTAATTTGTAACAGAAAGCGTGTATGGTTTGTA
TAGTTAGACCAAGATTTTCCAGTTCAGAGAAAAGCCTTCTTGCTCTTGTTAAATAATCTT
TATTTTTTCTGGATCCCAGTGTCACGCACTGGGATGACATTGGAAAGAAATCTAGTTGTT
CTAGATCTGCTGCCAACACACTATCTGAACATATTGCCCACTTACTGAGTATGCTGTGAA
TGCGATTCTCCATTTCGTTTGCTGCAGCATTGGTGAATGTTAAGCAAAGAATATTTCTTT
TGTTTTCTAATAAAAGTCTCAATACTCTGTCTATTAAGATTTTTGTTTTGCCTGTACCAG
CGGACGCATTTACCCACACAGAGAAATTAGGATTTATGGCATTTGATCTCATCAGAAGTG
CGAGAACCTTATAAAAGTTGACTAGAATAGCATTATACATATAATGTAAAAATAGTGTTA
GTGAAGATATATAATGAAAAGTTTTTGTGTAAAGGCGCCTGCAAAAATCAATCTTTTTTT
GCATGTTGTAGACAAAAAAGAAACAGGGTATCACTTGATTGAAGGTTTATTTGTCTTTGC
TAATCTCTCTAATTTTTTGGAAATAAAAGTAGGTGAGAAGGATTCTAGATACGATAACTC
TACAGTTGAATTTATAAACTCCGAGTCTAAAATAAATAACCAATATAACACTGTAATGAA
AGCGGTTAATCTGCTGCTTAGGCATGCTCCTGTACGCACtaaagtcactgtaaaggttgt
aaaaaATATACCAATTGCTGCAGGACTTGGTAGCGGATCCTCAGATGCTGGAGCTGTGGT
ACGTACGCTAGGGAAGCTGTGGGAGATTGATAGGACGATTTTAAATGAAATAGCCTTAAA
CGTTGGTGCTGATGTTCCCGCAAGCGTAGATAGCAAGCCAGTTTTTGTTAGAGGTATTGG
CGAAGAATTATGCCACATTAAAAAATTCTCTTTACCTACAAATGTGGTGCTTGTGAAACC
GAAAAAAAGGTTTTTGAGTACACCAGAGGTATTTTCCAAACATGAAGGAAAATTTTCTGA
GCCAATTAAATGGAGCGATGACGCTGAAAAGGATTTGTTGAAGTTTCTTAAAGAGACGAG
AAACGATCTTCAAGAAATAGCAATAAGCTTTGTACCTGAAATTAAGGATGTGATATCAAC
ACTTAAGTCACAAGAAGGCTCTATACTTTCTCGCATGTCAGGCAGTGGTGTATCATGCTT
TGGAATATTCGATAGTGAGGAAAATGCAAAAGCTGCTGCAGTTAATATCGGAAAAAAGCA
ACCAGAATGGTGGGTATGCAACACTCAATTAATAGTTTGACTTATGGATATAACTCCCTT
AATTTCCGAGAATAAAAATCTTATAAATGGTTACAGGGAAGGAAAATTTTTGGTAAACAA
TCAAGAATATTGCGGCTCAATTATAATTTTTCCTGAAAAGGTGATAAAATTGAAAGAAAG
TGATATAAACAGCAAGGAGTATTTTGAATCTTTTTTAACAGAGGAAATAGAAATTTTGTT
AATAGGTACTGGTAAAACACGCAATATACTAAGTTCTTCAGTGAAGTCCTATCTTATGGA
ACAAAAAGGTTTAAATTTTGAATTTATGACAACAGGTTCTGCATGCAGAACCCATAATAT
TCTGATATCCGAAGATAGATTTGTTGTCAGTTATCTAATAGCCATATAGCATGCTTACCC
AGGACTTTTTCATCAACAGTCTAGTTGCAGTAGTTGTAATTAGCCTAGTAACAGGCGCTT
TAGGATCGTTTATGATATGGCAAAGGTTATCTTATCTTGGTGATAGTTTGTCCCATTCTT
CGTTGCTTGGTGTTGCACTTGCTTTAATCTTTAAGATTAGCCCATCGCTTAGCATAATGC
TCATTGCAATTACATTTGCTATACTACTTTCTCTTAATTTTAACAGATTATATTCTGCTG
ATACGATATTGAACATTGTTACCAATGTAGTTTTATCATCGAGTTTAATACTTATGTCTT
TTCTTCCATCTGGCAATAATAGTATTATTAGCTCACTGTTTGGTGATATATTAACGCTCG
ATCAAAGTGATATAGTATTGATTTTTTTAACCTCTGCAGTAGTTACTTTGATATTAATAT
TTAGATGGCGTTATTGGTTAATGATTTCAATTAATCAAGATTTAGCAGTAGTTGAAAAAA
TTAATGTTACCTTTGTTAGACTAGAATTTTTAATCACTCTTGCTATATTTATAGCAATTG
CTGCCCAACTAATAGGAATATTACTCATTGCTGCATTTTTGCTAATACCAGCAGCATCTG
CAAGGCTCATTTCGAAAACTCCAATGCAGATGATTATTGTTGCAACAGTTTTTTCTGTGA
TCTCTGGGATATCAGGTCTCATGTTATCTGCAAGTTTTGATTTGTTAACTGGACCTGCAA
TTATACTTGTTGCAGCGGTATATTTAATTATCGCTTATTTTATAAGGCTAGTATTAAGCA
GGTTGGCTTAATTTTGATCTCGAATGTTAATAATTTTGTAATATACTCATTATAAAACAT
CACTATCTTAGCACAAAATAGTTTTTGCTATACTATTATTTGTATGCTAATGATAAGTTG
TTAATTTTATGGAGTAAGCAATATGAGCGAAGAAGGATTTTTTTCCAAATATATATCTCA
ACCTGTGAAAAAATTTTATAATTATATTACAGGAAAAACAGAAGAGTCAGATGATGTAGC
AGGTGATGTGCATAATATTGCACAAGGAGACTCAGAGTCTTTGGATACTCATGTACAGTC
AAATGAGAATGATATCATATAGATAGCATGAGGGTCACACCATCCAAAGTTAAAAAATTC
CTAGAGAAACCTGATGCTTTACGTGGTGTGTTAATTCATGGAAGTGATAACAGTAGGGTT
GATTTTTATGTACAAGAAATAATTGCTAATTTGGGTGAGTATTCAGTTCAGGTGATGGAT
TTTGCAATAGTGAATAAGTCACCCAGTTTACTGTTTTCTGAATTGGCAAACGTTTCGATG
TTTACCAGCAAAAAATTAATTAAGCTGATAAATGTGAGTGGAGGTATATCCAAGGAGTTA
AAAAATGTATTGGATTATAACGCAAGTGGTCATTATGTAATGATGGTAGCAAATGATCTT
CCATATAATTCTGCGACTAAAAGTTATATGGAGAGTTCAAAAATTTTTGGTGTGATTGCT
TGCTATAAGGACAGCAACAGCAATCTTTATGACATTATATCAAGTTACTTAAAACAAAAT
GATATAAAATGCACAAATGAGATAATCTACCATTTGCAATCTTACTTTAATCATAGCAAG
CTGCCTATATGTTCAGAACTTGAGAAGTTAGTTTTATACTtaGGGGAGAGAAAAGACCTA
Aaacttactgatatagaattatgcttttcaacttccggcaacgactatgctacacttgat
gatctatgctCTGCCATAGCAAGTAAAGATATGTCGCGTTTCATTAGAATTTCTGATGCA
TTGATATCGCAAGAAAATTTTTCACCGATAGCACTAATTCGCATTATATCAAATTATTTC
CTACGCCTTGAAAACGTTTTGCTGTCAGTGCAAGGTGGAATGAGTGAGCAGGCTGCGATT
GATCAGCTAAGCCCTCCATTGTTTTTTAAACAATTGCAGAGTTTTAAATCTCATTTGAAA
AGTTTGCAACTTTCAGAACTTAAGAAGATCTTGGAAAAATTGATAAGCTTAGAAGTTACC
TGTAAAAAAACTGATTTAGATCATAAAATGATTTTTCAACATGCACTGACAGGTAGCTGA
CTACTCGGATCCAGCCTTTCTTATAATTTCATCAAAATGTTGTATTTTAACATAAAATAG
CTGCTTTTATGCCTACCAAAATTCATTCTTTAGTGTGTGTCTCATAAGTATTCTTTGCTA
ATAGGATATTTTCGAATATAATTGAATATAACTAGATAAAAATACAGATATGTTTGACAT
TTCAAAAATTGTAATAACACCTGAAATGTTAAAATTAGTTGCTGAAATTGATGAATTTAA
AGGAGCATGGCAATTGTTTGGTAATTTAGCTCCAGAACGTTTACAAATGCTCAAGAAAAT
TGCAACAATTGAAAGTATTGGTTCTTCTACTCGTATTGAAGGGGCAAGATTATCAGACCG
TGAAGTTGAGCAATTACTATCCAAACTTGATACACGCTCATTTCGTTCTCTAGATGAACG
AGAAATAGCCGGATATGCGTATGTGTGTGAAGAAGTATTTCAAAACTTTAACAAGATGCC
ATTTACAGAAAACACTATAAAACAGTTTCACATCTGGCTTTTACAATTTTCATATAAAGA
TCAAAGGCACATGGGAGAATATAAAAAATTCCCCAATCATGTTGAaGCGTTTGATGAATC
TGGAAAAAGCTTGGGCATAGTTTTTGAAACAGCCTCTCCATTTGAGACAGCAACACAAAT
GCAAGAACTTATTTATTGGACTAGCCAGCAATTAGAGGTGAAATCGTTACACCCTCTATT
AATTATTGGCATTTTTATAGTTACTTTTTTAGCTATTCATCCCTTCCAGGATGGAAATGG
CAGATTATCacgcaTTCTCACAACTTTCTTGTTACTAAAGTTAGGGTATATCTatgtacc
ttACAGTTCCCTTGAAAgtataattgaaAGTaataaggagagttactacttagctttgcg
tcgtACTCAACAATCCTTGAAGACGAGCAGCTATGATTTTAATCCATGGCTTATATTCTT
TTTAAGGTCACTACAAAAGCAAAAATTTCATCTTGAACAAAAGGTGTCACATGAAAAAGT
GTTAAATCTCTATTTACCACCACTTTCTGCTAAAGTATTAGCACTACTCAGCAAACATGG
ACGTCTTACAATTAAGGATTTGGAAAATATTACTAAAGCAAACTGCAATACCTTAAAGAA
GCACGTATCTAATCTCGTAAAGAGTAATCACATCACTCAGCATGGAAAAGGCAAAGCAAC
CTGGTATGTAATATAGAGCTCAATAGGATATGTATTCATTTTGAATTGTTAAATTATTCA
GCTATAGAATATAGATCACAGCTGTACAAACATTGTAGTTTGAGCCCACTAGATCCCAGT
GCCCTATTCTTGTCATCCCAGTGCCCAGACACTGGGATCTCATTTTACTTTATAATGATG
TCATGAAAGTAGCTGACACTGGGATCCAGAAAACTTAATTTCAACCAAATAATAAAGGCT
AGATCCCAGTGTCACGCACTGGGATGACAAAAAAAGGAGCACTGGAATGACAGTAGTCCT
ACGTCATACCGCGATTCATTCGCGGTATCTTTTAGCATAGATCCCGCTAACAAGTAGCGG
GATGACGGTTGTCAGGGTGTCATCCCAGTGCCCAGACACTgggaTCcagaaaagtttgct
tgtAAGCAAGCAAACtagcatagaaAaacgttttcgattagattgcagaaagGCTAGATT
CCAGACTGGAATGACATCGTTCACTATGTACCATATTGCAATAGTTGTggtcAAGGCACT
GGGATCTGAAATTGCAGTGTTCGTACagctatagaatatagatcagaagtgacAgagctT
AAAAAAAGGCCTAACATTCTTAATAAACGTAAAAAGCTTTATGaAAATCAGAGTTGGAGT
AATAGGCTGCTTAGGCAGAATGGGCAAAAAAATACTCAATGAATTAATTACAAATACCAA
AGTGGAAATAGCAGGTGCTGTTGCCCGTTCAGGTAGTAAGTACATAGATTCAGATATTGG
ACCAATTATAGCCAATCTAGGAATTAAAGTTACAAGTTCTATTAGTGGCATATTTGAGTC
ATCTGACGTTGTAATAGATTTTACAACTAAAGAATGTATGTTAGACTGTCTTAAAGCAGC
TGTAAAATTTAAAACACCGCTGGTTAGTGGCACAACTGGAATAGAAGGTGTCGATTTGAA
AGAATATGCTGCTGAAGTTCCAATATTATGGTCAGCAAATATGAGTGTTGGGGTTAATGT
GTTGCTGAAATTGGTAAAAAAAGCTGCTGAGCTTTTAGGTAATGAATATGACGTTGAGAT
TTGGGAAATGCATCATAACTTAAAAAAGGATTCACCATCTGGAACAGCTATAGAACTTGG
CAAAACAATTGCTAACGCTTCAAAAGTGGATTTTCAGTCCAATCAATATTTACATAGTGG
TTCAAACATAAGGAAAAAGGGGGGAATAGGTTTTgcaGTATCTCGTGGAGGTGGAGTAAT
AGGAGATCACAGCGTGATGTTTGTTAATTCTGATGAACGGATAGAACTAAACCACAAAGC
AATTGATCGCACAACATTTGCTAGAGGAGCTGTTCAAGCAGCAGTATGGCTATACGAAAA
TAAAAGAGAAATTCCGGGGCTCTATTCAATGCAGGATGTGATATGAGCAATACACGTGCC
TCTGTTAAAGATTTAAATCTCTGGTACGGCTCTAAGCAAGTTTTATTCGATATAAATTTG
AATATTTATAAAAGAAAAGTTACTACTTTTATCGGACCATCCGGGTGCGGTAAATCAACA
TTTTTGCGTTGTTTTAATCGTATGAATGACTATGTACCAGGTTGCAAAACTGTTGGTGAA
TTAGATATCGATGGGCTGGGTGATATATATTCACGCGATATGGATGTTGTACTACTTAGA
GCAAAAGTTGGTATGGTATTTCAAAAGCCAAATCCTTTTCCAAAATCAATATATGATAAT
GTTGCTTGTGGGCCAAAATTGCATGGTATGGCGAAGGATAAGCAAAAATTGAATGAGATG
GTGGAAAATAGTTTAACCAAGGTTGGTTTATGGGAAGAATTGAAGGACAGATTGCAAGAT
AGCGCACTCAATTTATCCGGTGGCCAACAACAGAGGCTATGCATCGCTCGCGCAATTGCA
GTGAAGCCAACTATTTTATTAATGGATGAACCGTGCTCTGCTCTTGATCCAATGGCAACC
AATGCAATCGAAAATCTTATACAAGAGCTAAAATTAAGATTTACTATAATTATGGTGACT
CATTCAATGAAGCAAGCTAAAAAGTTATCTGATAGTGTAATTTTCTTTCATAATGGCAGA
ATTGTTGAGTCTGGAAGCACTCAAGAAATATTCGAAAATGCTCAATCTCTCTTAACAAAG
GAGTATATCCTGGATCATTAAATTTCTGACCTTACCCAGAAAAAGTGGAGAGAAAGAAAA
GAGTTTTTTTGGGTAAAATAAAATTTTggaGGATTAGAAATGGTAAGAGAAtatacagca
gaattcaaattggaagctgttaaactggcaaatgaacaaaaaaaggtaggtcaaccagtt
gcaaaagtagcaagagatctaggaataagggatagtgtattaggaaaatggatgaagaaa
tataacgaaaaaaagtcagcggcaaatgcatttccaggtagaggtaacatggctccttac
gacaaagagaggtttgatttacaaagcaagagtaacaagggaaagagacatttaaaaaaa
agccctggccagtcaaaaagagtaaaatatttttttatatagtaactgctataaagtaca
ggaattatgtaggattttctgctagtggctactataagtggaccacaagaaaaataagca
gtagagaatcagcaaataaagagctactcgcagctattcaaaaaatatatcaagtttcta
aatgtagatatggagctcctaaaattcatgctgaattgaaggctttgggtaaaagttgca
atttgaaaacggtgcaaagtattatgcagaaaaatgacatcagggctatactgagaagaa
agtttaaaattaaaaaacaacaaacagataatagagctgtagctcccaatatactagatc
aaaactttattgttgatcaaccaaataaagtatgggattacttacatcaaaaccaaggag
ggatggctatatttggcagcaataattctcacgtatggtagttaatgagtagtgcaataa
ataaacaattggttatgaactctttattaatggccattaataggcgtaaacctgttaaaa
atctactgctgcacagtgaccaaggttcacaatatactgcgcaagggtatcaatatctct
tagctgtaaagaatatagatgagtaataaaggctgttgttacgacaattctgttgcagaa
agcttctttagctcattgaaaagagaaatacttattgatacttcacaacactctgctcaa
caaactagaactgcaatatttgaatacatagaaattttttataacaaacaacgtcactat
taactattgcattcCAGAACAATTTGATGCATCATTCTTTTTGTAAAAAACATTCCAcac
tttctctccactttttctgggtaaggtcacttttccactgatcatatttaatcgccataa
ctttactcctactttaacaatattttAATTATCATATATTATGGCAAGAAAGTCAACCCT
ACCTAATTTTGCTTAGTAAGCACACTAACTATGAAACAATCTATATTACCATCAAAAACA
GAATTTATattgcccacttCATGTCCGGTTCTTAAATCCTTCACCATTTGATATGGATGC
ATAACGTACGATCTGATCTGATTGCCCCAGCCTATATCGCATTTTTTACCATATTCTTCA
GCCATTTTCTGTTCTTTTTTTTCCAGTTCAATTTGGTATAAACGTCCTTTAAGTAATTTT
AACGCCTCATCTTTATTTCTGTGTTGAGAACGACCATTTTGGCATTGAACTACAACACCA
GTTGGAATATGCGTAATGCGTACCGCACTTTCAGTCTTGTTCACATGCTGACCGCCTGCT
CCGGAAGcacgaTAGGTGTCGATCTTTAGATCCTTTTCatccacagcaatatcaattgaa
tcttctatcactggagttactcctacacttgcaaaactggtatgaCGTTTACcatttgca
tcaaatggcgatattctaaccagcctgtgaattccactttcactttttgcccacccataa
gctttttctccaacgatttttatcattgcagactttataccaactgactctccttctaat
ttttctacaacttcaactttaaagTTGTGATAAATTTCTGCCCACCTTATATACATGCGC
ATCAGCATTTCAGCCCAATCATTGCTCTCGGTTCCGCCAGCTCCTGAGTGGATTTCTAAA
AAGCAGTTATTATTATCTGCTTCACCAGTAAATAAGGACTCTGTTTCTTTATACTTGATT
AATTTCTCTAGCTTAGCTAATTCATTTTCAACTTCAGAGAAAAATTCTTCATCATTTTCA
TCAATAGCAGACTTCATTAAGCTGATGGCATCGTTGTAATCGCTTTCCAGCTTTAAAAAC
GACTCTACGTCATTCTTAATTTTAGAACGTTCTTTTAAAACTTCTTGTGCTTTTTGGTTA
TCTTGCCATAGGTCATCATTCGACGCTTGGGAGTCAAGCTCTTCAAGACGCAACTTTAAT
TTTTCTATGTCAAAGACACCTCCTGATAAGAGAAATACTTTTATTTAAGCTTTGAAGGTG
TTCAAGAATTTCTGGATAAGTTTTCATTATACTTTAGATTTTAATATATTTACTATCAAT
AACAATAACAGTAAACAAAATAGAAATTTAACCATATGATAGTTAATTTAAATAATTTCA
TTATACTTTAATGTTTAAGGAAATCAAGCGCGTATATTTATTAAAAAACAAGGTAAAGTA
ATGAATATTGAAATAAGTTCCCATTATGGCTTATACAAAAAGGCTATTGATGACTTAATA
GAGTCACTTGATAACGAGGAGCTAGAGAATGTTCGTAATATTGTAAAAACGATAGACAGT
GTTCAGTTAGCTTATTTTTTATCTACTTCGATCAGTGATCACAGGGAGAAATTAGTTAAT
ATCCTCGATCAACATTTGTTAAGTgATGCcctagtgcaTGtagtgccagatttacaaata
gagatcatagaaacattggGAATAGAAAATACAGCAAAGTTACTAATGCTCCTTGATGTA
GAAGATATAGTAACCATAGTGAAAGATTTAGATAGAAAGTCTGTAGAAAATATACTTTAC
TATTTGCCCAGCAAAACTCAGAAATCGGTAGAGGAGTTGCTATCATATCCAGAAGAAAGT
GCAGGAAGGTTAATACATAAAGATATGGTTATAGCTCCATATTATTGGACAATAAATCAA
CTGACAGAATTTGTGTGCAACTATAAAAAAATACCAGAAAAATTTCACCAGATATTCATT
ATCAACTCAAAATTAGAGCCTATAGGCAGTGTTAATTTAAATAAGGTAATATCTCACTCA
GGAGACACAATAATAAAAGAGATAATGGATCATGACATAAAAATCATTAAAACTGGAATA
GACCAAGAGGAAGTAGCAAGAATATTTAAAGATTACTCTCTATTATCGGCTCCGGTAGTA
AATAAGAATGGTAAAATTATTGGTGTGATCTTAATTGAAGATGTGATAAAAGTTGTTCAA
CAAGAAACAGAAGAGGATGTACTCAAAATAAGCGGTGTATCTTCTAAAGCCGATATAAAT
GCCCCTATACATAAAACTATAATTAAAAGGCTACCTTGGTTACTGTTTAACCTCTTAGCT
GCAACAATGTGTTCCATAGTAGTTGGCTTTTTCGATGAtgtaataaaAAGTTTTATAGTG
CTGCCAATAATCATGCCGATAATTGCATCAATGAGCGGAAATGCAGGATCCCAAACAGTA
ACGCTAACCATCCGGGCAATCGCAACAAAATATCTAACTGAGCAAAATGCAAAAAGAATA
CTGATGAAAGAATTTTTAATAGGTCTTATAAACGGGGTGATCTTATCTACTATTTCATTA
GTAGTGTTAGCAATAAGGTTTCACAACTTCAAAGTGGAGATGATTTTTGTGGTCTCCATG
ATTATGATGTCAATTATTGCAACGTTCATCGGAACTTTCATTCCTATAATGCTTCATCGC
TTAAAGTCTGACCCTGCCGTTTCTTCTTCAATCCTAACATCGGCAACAACTGATATTCTC
TCAGCTTTTATATTTCTTGGTTTAGCTACgatctTTTTATTAAATAGCTAATACTATCTA
TAGCTATACCGCCGCGAACCGTCATGCCGCGATTCATTCGCGGTATCTCTTAGCATAGAT
CCCGCTAACAAGTAGCGGGATGACGAGAAAGGGGCTACTTGGATGACATTCTTCTTGGTG
TGCCCAAATCACAATGTTCGTACATCTGTGGATTTATTCGCGGTATAGATATCGCTAACG
AGTAGCGGAATGACGGTTTTTCAAATTGTCGTAAGTCAGTTTAGCTATAATATCAAGTTT
CACCAACTATTTCTCTCTATTAAATAAGAATAAATTACCTATACAAAAATAGATTGGCAA
TATTTCAAGTCTGCCAAGCAGCATTAAAAACGATAGAAATAATTTTACTTCATTACTGAA
AGAAGAATAGTTACCTGAAGGACCTATTAAGTTGCTGAaccctggaccagagtttgtaag
cgttgcagagactgaactgacgctagttataaagtctgcattgcttaaGTAAGACATCAC
TATTGATGAAATGGTAAACGTTAACATGAAAATTGCAAAAAATATAAAGACAGAGTGAAT
TTCATCATTCTCCAGGGTTTTTCCATTGAATTTTACTCCATTGTCTGCATCAGGGTTTAA
TAAAAGGTAAAAGTAATTTCTTATAGACCTTAAAAGAACAATCAAGCGGAAGATTTTGAC
ACCACCACTTGAAGAACCACTACATCCACCAACAAAGGTGAGAAAAAAAGCTAAGACTGA
AATGAAACTCCAATCTATATGATTACAGATTGCATAACCAGTTGACGTAATCAAGGAAGT
GAtggtaAATgtgctgcatctaaatgataAtgacactcctaaatCAACATTTTTATACAA
CCAAAAACAAGCAAATAAAGATGAGATAGTAGCTATCTTAACAAAGTAAGAGACCTGTTC
ATCATAGCAAATGTCTAACCGTCTTATAATTTTTAAATAGCTAAGAAAAGGCAGAGAACC
CAAAATCATAAAAATGATCGTTATGACTTctaacATAGGGTTATTATAGTGCCCTATAGA
ATCATTATAGTTAGCAAATCCACCAGTTGATACAGAGGACATTCCGTGGCATATTGCATC
AAACAGTGGCATACCAGCTAGATAATAGGAAAATATACATAACAAAATTAAGCCATAATA
TATTGCCGTAACATGAATCACTACGCTTCGCGTATTCGGCAACTTCCTTTTGGTAGCATC
TGAATACTCAGAATAAAGTAAATTATTTAGGCTGAGAACCTTAAACATAGGAAAAACTGC
AATTCCTAAAGTGATTACACCAAAACCCCCCATGCCATGTAGCATTGCTCTCCATAGCAG
TATTCCTGGAGATTGTTTTTCAATATCATTAATATAGTTGCTCCTGTGGTTGTGATGCCA
GATATCGTTTCAAACAATGCATCAACATAGCTCAGATTATCAAAATAGAAAGGAATAGCT
GCAAACAGAGACAAGGCAATCCAGGTGCAACTAGTAATCGCAAAAATTGCTGGCATTCCA
TGCAATCTACTTAATTTACCGAGTAAAATAAAAATTGCGCCAGATGTGCAGGTAattatg
aatccagcgaggaaatttttccatttgtagctgagacatttattagtaatagcaggaaTA
AGCATTGCTAAGCTAAACAGCAATAGGAATATTCCCACAATAAATACAATTGAACGCAAA
TTTTGTAAACGTTGATGATTTTTCATAGAATTACTTCCTCGCTATACAAAGCCATAAAAG
CTACTCTAACGTCAAGcattttgTTGGCCTTTATTAACAGTTATTAACAATATACTTGAT
TTACTTGTAAATATGTGTGATAATTAAATTTTTATTAGAGGTAAGATATGGTTGAATTAA
CTGATATACAAAAAAAATtcgagcttcattaaTtatagcaattagcaataactaccctca
aaaggtccagggcatattcgacaataatgaatgtgataatatacaagcagttttgaacca
cgaggggattggggctggttacaaagataattttttagattttgctattattggtcttga
cGCTGGAGTTAAAGTTCAAGGAGAAATTGGAGAAAACGTAGAGATCATTAAACAAATTTG
GAAAGTTGCTAATCAGAAAACTCGTGATTTTGTGTGTTGTCGTGCAATAGAGAGTTTTCG
AGGATTTGGCCTTTATAACATACCTGCTCTTAAAACAGTTATTCAAGAAATAGAagagca
cAagagggtaatgGATCTTGATATGGCACTAAGGCGTGCAATAAGAAGTCTTAATGTTGA
TCAAGTTAAAACAGCACTAGAGAATTGCGGTGAAGATGTAGAAAGTGTTTTGACGCGAAA
TGTATATTGGAGTGATGCTACTGATATTGATTGCTTGTTAATTTATCCTCTGATGGTTGA
CTATGAAAGAAACCTTGGCAAAGAAGAATTTGAAAAGATAAAAGAGATCACTAAACTTCT
TTGGGATAAAGCTTCCCCTGATGTTCGTAACTTCTGGCTTGAAGACCACATGGTTAATAG
AGAAGGTCAAAATACAGAAGATAACTATATAATAGGTTCTCTTGAAAAGCAACAAAAAGA
GTATGCTAATATAGCTGGTGAGGGATGGCTTGAAGACTTTATTCAAGAAGTTAAGGGTTA
TAAAAAGGACAGAGAAATAAAGCTTAATGAATACAAAGGGAAGATCGCTCTAGGCGTTGT
TGGACTATGCGTAGTTGGTGCTATTGCAGCCTATGTGCTGGCATATCCTGTAGTTGCATT
AGTTTTAGAAGTTTCAGCAGTTTCAGCATTGGCTGTACTAGCTTATATTGGAGGAGTTTG
TGAGAAATCAGAAAGTCCAAATACGAAAAGTTTGAACCCGGTTGTTTCTGGGTGTTGCAA
CAACGCAGAACTGCCTAATCAGTAATCCATTGTCATCCCAGCGCGCCGCGCTGGGTCTGA
CTACGCTAGAACAAAGAATATAAAAGAAACGTTGCCGTCACGTTATATCATAAACCTTTG
CTGAAGCTTTCTTTATATCTTCACTTGAAAGTGGAATTAGACCAAGCCTAGAtaggtacC
CATCTTCAATGCCGATCGAATCTATAATTTCTTTTACGAATTCTCTTAATCCATCAACAG
TATCCAAGTGTTTCCTCTTTATGTAAAGGTATAGAGGTCTTGCTAATATATATTTTCCCG
ATGATATATTTTCGTAAGTTGGCTCAATTCCTGCAATTGTGCTCCCTTGTATTTTATCTT
GATTCCTCATTAAAAAGCTGAAACTAAATATCCCTAAGGCGTTCTTGTTACTTTTCAATT
TTTGTATTATTATATTTTCATTAATTCCAACTTCTATATACCTTCCGTCATCCCTTATAT
TACCACATGCTTTCTTTCTTTCTTCCTGATCTTTATAATTCTCTTTGAAAATTCTCGAGT
TCATGCATGAATATTGATCAAGCATAATAGAATTAACCAAAGTTTCGTATGTACCTGTAT
TTTGATGTGGACCATAAATTTCAATTTCTGTTTTTGGTAAGGCTTGATTGACATTAGACC
AAAACTTCTTATTATTTTTTACTAATTTATCATTTTCTTGAGAATATGCAGATAAAGTTT
CAAATAAGTCCTTCTTTGTGAAATCAAATCTATGGCTTTGATTTGAATTTGCAATGACAA
CTCCATCATAGCCAATGATGATTTCTATCACTTCATTAATTTTATTCCTTTTACATAGTT
CTCTTTCTACTTCCTTCATAGGGCGAGATGAAGTGGTGATGTCTGGAGTGTCTTCCCCTA
TTCCTGAGCAAAACATTTTGAATCCTGATCCACTTCCTATCGATTCCACAACTGGAGTCT
TAAAGGAGAATACACGGTTGAACTCTTCGGCTATAAACGAGATAAAAGGAAAAACAGTTG
AAGATCCAACAATTCTGATGTATTTCCTGGCATCAGCATTTGATAGCGGCGTGAATAATA
CGAATACAAAAATCAGGAGAAAGTTTCTAAGCATTATTTTTAGTTAAGAACATAAATCTA
ATTATTGTAATAAAAAATCAAACTGAAAAgcTTTAATTGCATGACAAAAGCTACAGTTTA
catttaaattttattTTATATTATTGTAAGTATTACACAACTTTAAGGGGCAATTATGGC
AGTTATGCCAGATAAATGGATAAGAGAAAAAGCTGAAAATTTTGGAATGATAGAACCTTT
TGTGAACCACAAAAGCAGCAAAGGTGTTATATCTTTCGGACTATCATCTTATGGTTACGA
TGCAAGAGTGGATAATAAATTTAAAATTTTTACTAACGTTAATTCAGCCATCGTGGACCC
TAAAAATTTTTCTGAGAATAGTTTCATAGATAAGGAGACAGACGTATGTATAATTCCACC
AAATAGCTTTGTGCTTGCAAGTACAGTGGAATATTTTCGTATACCAAGGAATGTACTGGT
CATTTGTGTTGGTAAATCAACTTACGCAAGATGTGGAATTATAGTAAACGTTACTCCCTT
AGAACCTGGATGGGAAGGTCATGTCACACTCGAATTCTCAAACACCACTCCACTTCCTGC
GAAAATTTACGCTAATGAAGGCGCATGCCAATTCGTATTTTTAAGCGGCGAAAGTGAATG
CGAGAAATCATATGATGATATGAAAGGAAAATATATGAATCAGCATGGTATTACTTTGCC
GCTGGTGAAATAATTACTGCTTTCGTTGTGAGCTACCAAACTGCTCTATAGACAATATTC
CACTATCACCAGACAGCAAAGTTCGCGCTGATTCACTTTGCTTAAGATGTTTAATTGCTT
GCTTTTTGTCAGTTCCAGTGCGCATACTGCAGCCAAGTTGGAAATCTATTCCATTTTCAA
CAATGTTACATGAAAACCCCATAGCAGTAGCGAAACCTTCTTGTTTATTAGTAGCATTTC
CGGTAACAACACCACAAGCAGTGAAGTTACGATCATTTCCAACTGTTCGCATCATCATTC
CACCATCTCGTATACCATCATTATTTATATCCTTTGCTATAACAGTCTGGTCTACAAATC
GCGTATTACCCACTTCTCGAGATATTACTTCTACAGTCGGTTGATTATGTAGTTGACCAT
TACTTACTAATGCTTGATTATATGCTGAATGGTGTTATTCTGAATTACTTTGACTATTAC
TCCTTAGTTCATTTTGCTCGTGCTCTTTATTATTTTGATGTTGGTCAGTTCCTGATATTC
TAGCTTCTTTTTCAACACGCTCATTGTATTCTTTATCATTACTTATCTCAACTTTATTTA
CTGGTTGACCTTGACTGTTTTCTATGTCTTTTTGACTAAACATGTCTTTATTAATGTAAT
AAAAAATAAGACCAGGTATCAGTGAAATTATTAGATTTAATACAATGCACGGAATTAAAA
CCACGGTAGCAGCTATATAGATTAGAGAGCTAACTATAAACTTTATTACTTTAGATAATT
TAGAATCATCTTTTTGAACATTAACAGCATTCAAAAAAAGCATAGTTAAGCTAAGAGATA
ATGCTGTTATAGCAGTAGGCACGATGATTGGAACAAGTAAAAAAGCATTGATTAATTTTT
TTCCAGAACTAGTTGGTTTAGTGCTATTATTCAGTGATGTAAGATAGTTTTGACCAACAT
TAGTAATCCATTTTGTACCAGACAAGACTCTTTTACTATTTTCTTCCGACATTTCAAATT
TCATTGGCACCCCCAGATTATAATGCTAAATTGTACTAAAAATTAATATAAAATCAACAT
AAATTTTTCACTTCCGCACTTTTTCATTGTTGCTTACAATAACTATAGCTACACGATTTA
CTTGTGTGCTTTTCTTAATTAAAAACTTCAACTATCCATTGTAAGCTACTGAATTTCTTA
TCATAGTATCTGTCATCCCAGTACCACTTTCTTGTCATCCAAGTAGCGTGACACTTGGAT
CTTCTCTCAACAATTTCAAAAAAATCTATCAAAAGGAGGATTACCATGTCTACAATAATT
TTATCATCAATTTTTGGTCAGGCAGGCAGCATTTTTGGTCCAATTGGCCGGATTATCGGC
TCAGAACTCGGTGCTCTTCTTGGTGCACAGCTAGATGGGGCAATGTTCGGCCTTGATGCC
GAGCAAAAAGTAACGCATGGTGCGAGACTAAAAAATCTGCAAGTTCAAACCTCAACCTAC
GGCAGAACGATTCCAATTATCTATGGCACTGCTCGTGTTGCAGGGAACATTATTTGGTCA
CAGCCAATAAAAGAAGAGGCGATAACCACCAAAAGCAAAATTGGAAGAGGTATGAACGTT
ACATATAATTACTACGCAACGCTTGCAATTGCGATCTGCAAGGGGAAAGTAGAAAAATTA
AACAGAATCTGGGCAGATACAACATCACTTAGCTTTGATGAAATAGATTATACTTTTTAC
AGCGGCAGAGAAGACCAAAATCCTGATCCATTTATGTCATCAATTGAAGGAGAGGGGAAT
GTGCCGGCTTATAGGGGAATATCTTACATAGTCATCAAGAATTTTCCTTTAGCAGACTAT
AACAATCGCGTCCCGATATTTACATTTGAAGTGCGAACTACATTAAAGCCCGTTGGGTTT
TCAATAGCGGAAAATATTCGGAATATCAATATCATACCAGGTTCAGGTGAGTTTGTATAT
GATACAAAAATACAGAAGAAAATCGCGCAAGAGAAAATAAGCAGCAACCAATATATCCCA
TATGGGCTGGCGCAAAGGGTAAATCACAACAACCACACTAAAAAGAGCGATGCAATGCTT
TCTTTGGATCAATTAAAAGAAGATTTGCCAAATGTTGAGTTGGTGTCGGTGGTAGTCAAT
TGGTTTGTGAATGATCTGAACATTAAAGATTGTAAAATATATCCTGCAGTTGAATTTCAA
GATGATTCCGCAATATTACCTGATGATTGGCAAGTAGGGGGTGTAACCAGAGATAATGCT
CAGCTAATTTCAAAAGATGCGAGTGGAAACCCAAGGTATGGTGGCACAGTTAGTGATGCA
GCGTTGATAAGATATATAGAAGAGCTACACAGCAGAGGCTACAAGGTGATGCTCTATCCA
ATGCCCTTACTTGACACAAAGAACAAAGAGTGGCGAGGAAAATTGAGCGGGACCCCTGGG
GATATAAGTGATTTTTTTGAGAATCAATATAACAAATTTATAGAGCATTATGCAAGCATT
GCCAAACAAACTAAAGTGGAAGGGTTTATCATCGGATCTGAATTTGCGCAACTTACCAAA
ATCAGGGATGAACAAGGGAATTACCCTGCCGTTATAGAGCTAGTTAAGCTTGCAAAGCGA
ATAAAACTTCAGCTTGGAAAAGAAGTAACGGTAACTTACGCTGCTGATTGGAGTGAATAC
CATTCATATGATGGTTGGTATAATATGGATGAGCTTTGGTCTTCAGAGTACATCGACGTT
ATTGGCATAGATGCTTATTTTCCACTGACTGATGGTCCAGAGCCTCCTTTTGGTTATTCC
GTGGAAGATGTAATGGGTGGTTGGAGCAGTGGAGTGGGGTATGATTATTTCTATGATTAC
TCAAAGAGTGAACCTGAAAAAGTAAAGTATAACGACAGCAGGTATGCGTGGAAAAATATA
GAGAAATGGTGGAGTGAAACTCACATAAACCCCAGTGGTAGTAAAACGAAATGGCAACCA
AAAATGAAAAAAATATGGTTTACTGAGTATGGATTTCCCAGTATGAACGGCTGCACTAAT
GAGCCAAATGTGTTTGTTGATAAAGGCAGCATAGAGAGCAAATATCCACGATATTCAAAC
GGAGAGGTGAGCTTTCTTTCGCAAAAAATTGCAATTGAAGGAACGCTAAAGAAGTGGCAA
AGCTCGGAAATGGTAGAAAAAATGTTTCTCTGGGCATGGGATGCAAGGCCATTTCCTTAT
TTCCCCAATTTGTGTGATATGTGGACTGACTGCCATAATTGGCAGACAGGACATTGGATT
CAGGGAAAGCTTTCACAGCTTAATATTTCCAATGTTTTATCGGATCTATTACAAAAAGCA
GGTTTAAAAAGCGATCAGTTCGATACGAGTGATGTTAAAGGATTATTGTCTGGATATGTA
ATAAATGACCAGCAATCGGTACGTTCAATTATTAAAATGCTGCAAAGTTGCTATTTTTTT
GATGTGGTTGAACAGGACTCTAAACTGAAATTTGTCCAAAAGGGCAGGGGAGTTACGACT
GAAATACCAATTGGTGAAACGGTTTTCAGTAACAATTCAAAACTTGCTAATATCAGTCAA
TTAGATTTAAACAATAAAGTTAACGTCGTTTATTTTAATCGCAATTTTGGCTATCCAATT
GATGTTAAATATGCTGAGTTGCCAAAGCAAGGCGCTGCTATAACAGTTGAAATACCGCTC
ATTATGGAGGAGGGAGAGGCGCAAAATATCGCTGAGGTTTTACTTTATTCTTCGTGGCAA
GAGAGAAATATATACAATTTCAAGCTACCGATAAAATATGCGTGGCTTGTGCCAAGTGAT
GTAATAACGATTTTAGACAGTGAGAAAAAACATACGGTGAGAATTATAAAAACGAAATTT
GAAAGCATGTCCATTCAAGTAATTGGCGTTGGTTATGATCACTCTATATATAAGCTTTCT
TTTCCTTCAACAAGGTCACTTATGCTGAAGGAATACCCTCCTTCTCATATCAGCAAAATC
ATCGTAGAAATGATAGATTTACCGGATATTAAAGGTAATAGTGCAAGCTTTACTTTAATT
AGTGAGGAAAAGAATTGGAAAGGAGCAACACTCTTTATTTCGTACAACGATAAGGATTAT
AAGCCTATCGCAAACACAAACAAGCAGTCTACTTACGGATATGTAATGGAATCTACCGAC
GAGGGGCTTATAGTAGTGTTACGTTTTGGTGTATTGAGTTCTTCATATAACCATTATTTA
AGTGATGGTGTCATTCCAGCGCTTGACCATATTTCTCCTGGATCCCAGTGTCTGGGCACT
GGGATGACAGAAGAGGGTTTTACAAGCACTAATGTTAGTACTATAAATGTAAGCAATTTA
GCACTGGTTGGAAAAGAGATAGTAAAATTTCAGAGTGCCGAACTTATAGATAAAAATAAA
TATAAGCTTAGCAACCTAATTAGAGGGCAAGAGGGCACCAAAGAGTATCAGCACACCGCA
GGTGAAAAATTTACTCTGCTTGATGATTCAGTAATATCTTTCGAAGTGCAAAGGGGAAAA
AAGTTTTACCTAAAAGCAGTGACTTACGGTGACTCGCTGGAAAATACGGAAGTGAAAGTG
ATAAATTCATTTAGTAATTGAAATTTAATAAAGTAAGTGCTAGAATTAATATACAGGTAT
TAATGGTAGAGATATAACATGTCAAAGGAGATGGTCAATGCGTTGAAAGCTGAAGTGAAG
AAGCTCAAATATGCTGATTTCAAAGCTAACACTTGGGACGAAGTAATTTCTGGTGAGGGA
ACATATAAGGATCTTAATAGAACACACGGCCTTGCTATTAACGGACAAAAAATAACTAAC
GAATTTATTAACAATCTGTATTCAAAACATAAAAATCTAATTCTACGGGATGAAAACGGA
AAAGGGAATTATCGTCCATTTCTCAGACAAATTTTTACAGAAATGTTTAAACACGTTGGT
GCAACAATTCCCAATAACTCTATTATTGAGGAGTTAATAAATAACTATTATCAGGGCGGA
TATACTCATTTTCTTCCTAATGATATGAGTCAAGCTCTTGGATCTTTTCATTTGTCAACG
CAAAGCAACTGTATGACAAGAGAGTATATTATGGATTGTCGTGAACCCAATTGTATAAAG
CTTAGTTTTAGCATGAAATATACAAAAATGCTTAACTATGATGATTGTACATATATCGAA
ACACCAGGTTTTTGCAGTTCAGCGGAGTTTAAACTGAAATGTGAAGATAAAAATGTAACA
TATGAAGATGGTAAAGTACTTCTTACCATTCCTAAAGAGCTAAAAAACTACAAAGTAAGT
GGTAAGAATTTGTTTGATGTTATTGTTGAATATTTTCAGAAGCTTTGCGAAAAATTGGGC
TTTAAATTTGAGACAAAAGTGGAACATAGCCTTGGTGAACCACTAAAGGTAGTAAGTGAG
GCAAATGCATCTTCTGTTGAAGacttaaagcttaaagTGAATAATCAAAGGTAAGATATT
GAAATTCGTGCTTTTCATGATTTTAGCTTAAGATTTCAGTGTCAAAGCACATAACTGTAC
GAACATTGTGATTTGAATCCACTAGGAGGGTGTCATCTAAGTAGCCTCCTTCTCCTGTCA
TCCCAGTGCCATGACTACTTGGATCCAGAAACTTAATTGCAAGTAAGTAAACTGCTTTGA
TGAAATTGTATAATGGAAACTAGATCCAAGTAGTCATGGCACTGACCTACTGGATAGAGC
CTTCACAGGCTTTTTCTTGAATAGCTACTCTTAATTTCAGTAGTTAATTTAATATACTAA
TGAAAAAAATACATTATAATTAAGTATATTTAATCCAGTAAATCATTAAGTGAAAACAGC
TCTTTCGCAAAATATCATCTCTCTTATTATGATATTGTCTGTAGCAATTGTCGATATGGC
AACTGACCTATACTCAGTTGCACTACCAAGCATTGCCAATTATTTTAAAGTAGAAGGCAG
TGTAGTGCAGCTTACAATTAGCTTAAATCTAGTTGGATTTGCGGTATCTGGCTTAATTTA
TGGTCCATTATCGGACCATTATGGTAGGCGTCCAATGATGCTGATTGGTATGACAATTTT
TACTTTGGCAAGTGTCATGTGTTATATAGCCGACAGTATTATGCTCTTGATACTAATTCG
CTTCATACAAGGGGCAGGAGCTGGTGTTGCAGGTGTTGTTGGGTATGCAGCAATAAGGGA
TATGTACTCGGGTAGTGAATACTCGAGAGTAATTTCAAAATTAAATATGGTTGTGGCACT
CTCACCTGGAATAGCTCCAGTGGTGGGCAGTTATATAATTTCACATGGGTATCATTGGAA
ATTTTTGTTTTTTATTATGTCACTCGCGGCAATTGCTATACTTATTTTTATCTACTTTAA
GTTACAAGAAACACTCACTGTAAATAAAAATGAAACCAGTATAACTAACATAACTACTAA
TATCTTCAAGCAATATATATCAATATTTAGAAATTATCGTTTCCTTGGGTTTTCAGCCAT
TCATGGATTAACTTTCATGTGGCTTTGGGCATATATTGCTAACTACCCGTTCATATTTGA
ATCGATGGGCATTGAAGTACAGTATTTTGGCTACCTCATATCGATCATAGTCATATTCTA
CATAATTGGAACTTTAATTAATAGAAGGTATGTACCAAAAGTAGGGGTTAGCAAAATGCT
AATAATAGGTTTGGTGTTACCGATAATATCCAATAGTTTATTGGTATATTTTTATTTCGC
GGACAAGTTGAATATATTCATTCTTCAAACTGCTTGGATTCCAGCCAATATCGGACTTGC
ATTAATAATAAGCAATAACGTAACTTCTGCTTTAGAAACGATCAAAGGTATAGGGCTTGG
TAGTGCAGTCCTCTCATTCTGCAATATGATGTTTGGGGCTATTGGAATATATATAGTAGG
AAAATTTTTTCGCTATGGTATTTTACCAAATTTACTATTAACAATAGCATGCTCTACAAT
TGCGATTCTTATGTACAGCCAGCTCAAATGTACTGAAAAACACAGGGAATAATCATTATT
TGCGTGATCCAGAGCTCATGGGTTATTAATGACTTTATCATGATAATATAATTTTACAGG
GGGTGAGAGCTCATAGATTATTAACGACTTTATCATAACAATATAGTTTTACAAAGAGGT
GTAGGATGAGTAGTTCACAAAGTAGAAATAATTTTTTTAAGGCTGTTGAAAGAGGTGATA
TTGATGCAGTAAACCGTCTAATAAGTGAAGGAGCAGATGTTAAGGTAGAAAATGATAAAG
GAGAGACTCCTTTACATATTGCTGCTGTATGGGGCCATAAAGAGGTAGTAGAAGCTCTAT
TGGACAAAGGGGCAAATGTTAATGCAGAAGATGAAGAGGGAAACACTCCCTTAGTTTTAA
CTACTGACGAAGAAATAAAAACTCTATTACAAAGCACAGCTAAATTACTTGAGGTTGCTA
AAAGCGGTAATATTCAGGAAGTAAACAGTCTAATAAGTGAAGGAGCAAAGGTTAATGTAA
AAGATCAAGATAACAAGACTCCTCTACATTGGGCTGCTGAAAAGGGCCATAAAGAGGTAG
TAGAAGCTCTATTGGACAAAGGGGCAAATGTTGATGCAGAAGATGAAAATGGAGACACTC
CTTTAGATTTAGCCACTACTCAAGACATACGAACTCTATTACAAAACACAGATGAATTAC
TTAAGGCTGCTGGAAGAGGTGATATCGATACAGTAAACGATCTAATAAATCAAGGAGCAA
GTGTTAATGCAACAGATCAAGATGGCAAGACTCCTCTACATTGTGCTGCTAAAAATAGCC
ATGAAGAGGTAGTAGAAGCCCTATTGGGAAAAGATGGAATCGATGTTAATTTAGCAGATA
AGAATAAAGATACTCCTTTACATTCTGTTCTTAAAAAGGGCAACATAGATATAAATGTAT
TGAACGCTCTACTTAGAAAAGAGGGAATTGATGTTAATTTAGCAGATAAGAATAAAGATA
CTCCTTTACATTCTGTTCTTAAAAAGGACAACATAGATATAAATGTATTGAACGCTCTAC
TGGGAGCAAAAGAAATCAATGTTAATGCACAAGATAAAGATGACAGGACTCCTTTGCATT
TGGCTGCTAAAAAGGACAACATAGATATAAATGTATTGAACGCTCTACTGGGAGCAGAAG
GAATCGATGTTAATATAAAAGATAAACTTGCAGAACAGACTCCTTTACATTGGGCCGTTG
TAAAGGGCCATAAAGAGGCAGTAGAAGCCCTATTGGGAAAAGATGGAATCGATGTTAATA
TAGAAGATAAACATGGAAACACTCCTTTCAAATTAGCCACTGATGAAGGAATAAAAACTC
TATTGCAACCCGCAGAAAAATCTGATGATGGTTCAGCGGGTGGATCATCGACAGATAGTG
AAGGGGGTCAAGAGGAAGAAAAACGAGTAGGTGATGATACTGAACTACAATCAGATAATA
GCAAAGAAGGGGAAAAAACCAGCACCACCAGTGCAGAACAAGGAACTGATGTACAAGACA
ACGATGTAGGTCCTGTTGCTTCCACAGAACCTGCACAAACAGAAGAACAGCCGAGCTCTT
TTTTTGGTAGTTTGTTTAGTATACTTATGAAGCCTTTTTCATTAATTGCATCATTTTTTG
GTGGTTTTTTTCATGGTTGTTTGGGTCTGACGAAGAAAAGTCTGACACACAACCTTATGA
TGATTCTTCTTCACCTGGGGTCGATCAATCAGTTGAACAAAATAATGGTGATCATAATGA
CCAGAGCAATGTGATTTGATAGTGATCTTCTACCGGAAAAGGTGTCATCCCAGTGCTTGA
CACTGGGATCCAGGAAACTTAATTGCAAGTAATGCATTGGGTTTGGTGAGTATGGGTTTT
GCGTTATAGAATGAAGCACTTTTGGTGAATTTGTAAAGAAAACTAGATGCCAGTGTCAAG
TGCTGGAATGACATCATCTTGGATGGAAATAACGTCACGTACTGGGATGACAAAGAAGAG
TGGGCTTTCATATGGTTATGCAAGAAGTCTACTGAATGTAAACCAGTTTCTCACACACAC
ATTTTACCACATGATCTGCGCTGATATTAAAATGCTCATAGAGTGTTTTATAAGGTGCTG
ATTCTCCGAAGCTTTTCATGCCAATAAATATACCGTTTGAACCTATATATTTATGCCAAC
CCATTTCACTTCCGGCTTCAATTGCAACTTTAATGCTGTCATTATTTAATATTGCCGCTT
TATATTCATCGCTTTGCTCGTCAAAAAGCCTCCAGCATGGCATAGAAACAATCCTTGTAC
CTATACCCTTTTCCTGCAATTTCTCCCTTGCTTCAACTGCAATTTCAACCTCGGACCCCG
TAGCAAATATCGTCACTTTTAATTCTTTTGAACATTCACACAAAATATATGCACCAAACT
TCGATAAATTAGCAGATTGATCGATATCAGAGTAGAACTTGCGCATGTAACTTACGTTTT
GCCTTGAGAGCGCAAACAGTGCTGGAGATTCTTTCTTTTCGAGTGCAATGCTAACACACT
CCAGAGTTTCAACTGCATCGGCTGGCCTAAAAACATATAGATTTGGTATAGCACGCAAAG
AGGCTAAATGCTCTATTGGCTGATGAGTCGGGCCATCTTCTCCCACTCCAATTGAGTCGT
GAGTCATGACATACATAACCTGCTGCTTCATCAGAGCTGAAAGACGTATAGCAGGACGAC
AATAGTCGGAAAATACCAAAAAAGTGCCGCCATAAGGAAGAATCGCGCCGTGAAGTGCCA
TACCATTCATACATGCTGCCATAGCGTGCTCTCTCACTCCATAGTGGACATAAGAGCCAC
TATAATTATTGCTATTTATTACCTGCATGTGCTCATATTTAGTGCAATTTGACCCGGTAA
GATCAGCAGAACCGCCGATTAATTCCGGCATAGACTCAGTTAAAAGTTCCATTACTCTGC
CGAAAGAAGATCGAGTAGCTTCGTTTGGCATTAGCTCACATATTTGTTTCTTCAGGTCAG
CTAAAACACCAGCGATATTATCTGGTAGATGTTTATCTAACCGTCTTTGAAGTTCTGCAT
GATACCCTGTCATCCCAGCATTCTCTTCTGTCATCCCAGTACTCTCTCTTGTCATCCCAG
TGCTTGACACTGGGATCCATTCTTTTTCTTCTTTCCTGGATTCCAGCGTCACGCGCTGGA
ATGACATCGTGTAGTTTTGTTTTGCTCTCTCAACAGTTTTCTTCCAGGCATTTTTCACAT
CTTCTGGTACATGGAATGGTTCATAATTCCAGTTTAATTTCTCTCTCATCTGTTTTATGT
CTTCCTCCGAAAAAGCACCACTGTGAGCAGAGGATGTGCCAGCACGGCTTGAAAATTTTC
CGATAATAGTTTTGCAGCAGATCATTGTAGGTTTATCAGACTTTTTTGCTTGCTCTATTG
CAAGGGATATGGCATCAAAATCATGGCCATCAATTTTGTCAACATTCCATCCATACGCTA
AGAAGCGTTTCTCTACATCGTCAGAACAGGAAAGGCAAGTAGCGCCATCTATAGAAATAT
CATTATCATCAAAAAGAGCTATAAGCTTATTCAATTTAAGATGCCCAGCAAGTGATGCTG
CTTCATGGCTTATTCCTTCCATAAGAGAGCCATCCCCTAGCATCACATAAGTGTAGTGAT
TGATTCTAAACTGCTTTTCAAGTATCGATTCAGCAAGTGCCATGCCAACAGCAGCGGCAA
ACCCCTGACCGAGCGGGCCTGTTGTTGCCTCTACCCCGGAAGTCAAGCCGAACTCTGGAT
GACCTGGGGTCTTGGATCCCATTTGTCTGAAGTTTTTTAGCTCATCTACGCTAATATAAC
CTGTCAAATATAATATTGAGTATAGTAACATTGACCCATGACCGTTTGATAAAACAAAGC
GATCTCTATTGAACCATTTAGAATCATCAGGATTATGATTCAGATATTTAGCAAACAAAA
CAGTTGCAACATCTGCCATGCCAAGTGGCATACCTGGGTGTCCAGAGTTTGCTTTTTGTA
CTGCATCAATTGATAAAAAACGGATGGCGTTTGCCATAGATTTTAAATGTGAATGATTCA
TGTGTTAATAGAAAAACTTAAAAATGAAGTATAAAAGATTATATCAGCAAAAACAAGTTG
ACACTGAGTGCTAAAATCCTTAATAATCTAAAGTTAAATCGTGAGAGTTTTTATATGACA
ACTGTTATCACTAGAAAGTATAGGATTAGCCGTAGACTTGGTGTAAATTTATGGGGTAGA
GCTAAAGACCCAGTAAACAAAAGGAAATACCCTCCAGGTCAACATGGTATTCTTGGATTC
AAGAAGTTATCCGACTTTGGTAAGCAGTTTGCTGCGCATAAGAAATTTAAGTTTTACTAT
GCGATTTCAAGTAAGCAGCTCAGACGTACATTTTTAGATGCTTATAACAGAAAGGGTTAT
ACGGCTGATAATTTTATCGGTATCTTAGAATCGAGATTAAGTTCTGTTTTATACCACTCT
GGTCTTGTTCCAACAATTTACTCAGCAAAGCAGCTCATATCTCACAAGCACGTTACAGTT
AATGATAAGGTGGTTAACATATCGAGTTATCGAGTGAAGCCAGGTGATATAATAAAAATA
AGAGAAAGGGCAGCAAAAATCCCTGTAGTAGTAGAGGCTGAACAAAAACAAGAGCGCAAG
GCTCCGGATTATTTAGAAGCAGATAGTAAAGAGCATTCAGTGAAGTATTTGAGGTCACCT
CAATATTCTGAGGTTCCTTATTCAGCAGACATGGAAGTCAATTTAGTAGTAGAGTTTTAC
TCTAGATAGATAAAAAAAGCCCGTGTGGCGGAATCGGTAGACGCAGCGGACTTAAAATCC
GTGGGTTTTGCGACCTTGGGAGTTCAAGTCTCCCCATGGGCACCAATTTAACTTAGCAGA
TAAATACAAAAAAGTATGAAATGGCTTGATATAGAAGATATTGTAGAAGCTCTGGAAGAA
AAATTTCCAGATGAGAATATAATTAGTATTAGATTCACTGAGCTTAAAAAAAAGGTATTG
AGTTTAGAGGAATTTGATGATGATGAAAAACGCTGTAACGAAAAAATACTCGAAGCTATT
CAAGCAGCTTGGATTGAGGAAAGATTAACTGCATAGCAATAAACCATACGCAAACGTGAT
TTCTATTGCAATTTGCATATTGATTATGCTATTTTTTGGATCTAACCTGGCAAGTTAATA
ATAATTTAACCAATTACAATTAAAACAGCTATAAGGTTAATTATGAGGCAAAACAAAAAT
TTTTGAATGGAACGATCTTGACAAGTGCTACGTTGAGATAAGTTTTGCATAAAAATACTG
CTTTTACGTTGTGAGGCCAGAGGGTAGAGCCTTTGTAAAGCAGTTAGAAGGTTGTCATCT
AAGTAGCGTGACCAGAGCTAGATTCCGCGAACACGCCGCGGAATGACGACTATGCAATAT
GCGTTGCGGAGTGACGATTATGGTCATACCGTCACGGTATCTCACAAACATGTAGCAGTA
ATGACAAAATCTCAAGTTATATGTATACTTTTATATTATCTACTTACTAAAAAAACAGAA
AAATGCTCAAACGTAGCGGTCCAAAAAAATTAAAGTCTATAATTGAAAACTATGCATTAA
AATGCATGAAAAATAAGATTAGTAAAAATGAAATACGTCTTATTTTAAACTGGCGAAATA
TAGTAGGGAAAGAAATAGCAGAGTGTACAAAACCGAAAAAGATCTCATATGCACAGAATA
TAAATTCGGGTGTGTTGCATCTGGTAGTAACAAATGGCAGCAAAGCATTGGAAATTCAGC
ATATGATTTCTCTTATAATAGAAAAAATTACGATATTTTTTGGTTATAAAGCAGTATATG
GTATAAAAATTAAGCAAGAGAGTATTGACTATTTGACTATATAAGGTAATCTAAGTACAT
AGAATAATTTGGTATATTGAAGTGAGTAGAGTTTGTGAATTAACAAATAGAAAAAAATCT
TTTGGTAATAAGGTATCACATTCGAATCGTAAAACAAAGCGTACCTTTCTTTTAAATTTA
CATAAGGTTACGTTGACAAGTGATATATTGAATAAAAAGTTTAGATTTCGTGTGGCAACA
AGAACTTTGAGAACTATAGATTACAAAGGTGATTTAGATGCTTTTTTGCTCAACACAAGA
ACGATTAAACTAAGTGAGAAAGCGCAGAAGATAAAAAGAAGGTTGAAAAAAGTTTTAGTA
AAGCAAGAGGTAGAGTTAGCAGTTTCAGATGCATAGCAAACCTCAATGGCTCAGAGCAAA
AGCTCCGACCGGTGAAGTATTCAATGAGACCTTAAACATCGTTAAACTGCATAACTTGCA
TACAGTGTGCGAAGAGGCTGCATGTCCAAACATTGGTGAATGTTGGAATAAACGTCATGC
TACTGTGATGATTCTCGGTTCTGTTTGCACTCGTGCTTGTGCATTTTGCAACGTTGCAAC
TGGCATTCCTGATAAACTAGATCCTCATGAACCAGAAAATTTAGCAAAAGCAATAAAAAA
GTTAAACTTAAAACATGTTGTCATTACTTCCGTTGATCGTGATGATTTGCCAGATGGTGG
CGCAAATCAGTTTATACAGTGCATAGAAGAAATTAGAAAGATAACTTCAGAAACAACAAT
AGAGATTTTAACTCCTGATTTTTTAAATAAGAAAGGAGCATTTGAAGCAATCGCTGTTGC
ATCACCTGATGTCTATAACCACAATATTGAAACAGTGCCGAGATTGTATGCAAAAATAAG
ACCACGAGCTCGCTATTTTCATTCACTATATTTGTTGAAGATGGTAAAGCAGATTAATCC
TAAAGTTTTCACAAAGTCAGGGCTTATGGTTGGTCTTGGAGAAACAAAAGAGGAAATACT
TCAGGTTATGGACGATTTGCGCAGTGCTGAGGTTGATTTTATTACAATTGGTCAATATCT
ACAACCAACTCCAAAACATGCAAAACTTGATAGGTATGTTACCCCAGAAGAGTTTGAGCA
TTATAAATACATTGCTTACTCCAAAGGTTTCTTAGTGGTTGCATCAAGCCCACTAACTCG
GTCATCATACCACGCTGAAGAAGATTTTAACAGGCTCAAGGCCTGTCGTTGACATTTGTG
TTAATTCAAATTAATTTTTACTAATTATAAAGGAGTTTTTACGTAATGTCTACTATAAAA
ATCGAGAAGAAATCACAATTAGTTAAAGAGGTATTCGATTCCGTGGCAAGTCGCTACGAC
ACCATGAATGATATAATGAGCCTCGGAATGCACAGATTATGGAAAGATAAGATGGTAAAT
AGTGTGCATTTTACAAAAAACTCTAAGGTTTTAGATGTTGCTGGAGGAACTGGAGATATA
GCAATAAGAGTAGTAAGAAAAGAGCCAAGTGCTAAGGTTACAGTATGCGATATAAATCAA
AACATGCTAAACAGAGGACGTGATAAAGCTATAAATTCAAACCAAATTAATTTTGATTGG
GTATGTGCAAGTGCAGAAAGTTTACCATTTGAAGACTCCGAATTTGATTATTGCACAATA
GCTTTTGGCATTCGAAATGTTTCTGACCGCAAGAAGGCTTTAAATGAGGCGCACAGGGTA
TTAAAACCACATGGGAAATTTATCTGCTTAGAATTTGCCCCTATGCACTATCAAAATGAG
ATATTTACCAAACTTTATGACTTATATTCATTTAAAGTAATTCCTAAAATTGGCAGCATA
GTTGCTAAAGACAAGAGTTCTTATGAATATTTAGTGAGGAGCATTAGAGAGTTTCCAACT
CAGGCTGATTTTAAAATGGAAATTGAAGAGGTAGGCTTTAAGAATGTTGAGTTTCATAAT
ATGAGCTATGGAATAGTGGCATTACACATTGGAACAAAATGAATATTAAACTCTGGTATA
GAACGCTGGATTATTATCTCATCCTTCCAGTGTTTTTTTTGCTCACTATAAGCTTCATTC
TTGTTTATTCAGCAAGCCCTGTAATTGCGCAGCGTCTTTCTCTACCACAGGATTATTTTA
TACGGCGCCATACAATTTATATAGTCCTGTCACTAATTACCTTGGTGACATTTTCTTTTC
TCAACACAAGAACTATACTTAACCTCTCATTCGCAGGTTTCGCTTTATTTACTATTCTAG
TAGCAACTGCGATAATACTTGGTATAGAGGTAAAAGGTGCGAAACGATGGTTACATATTG
TCAAAATTTCTGTTCAACCATCTGAGTTCGTAAGGCCATTTTTTTCTGTTGTTATAGCTA
GTATCTTGGCCAGCGAAATGAAGTTTAAAATACACATATCAATCATAATATTTCTGTTAG
TTTTTGTGTTGTTACTTTTGCAACCTGATTTCAGTATGTCTATGCTTTTAACATATTCTT
TTATCGGTCAAATGTTTATTGCATGTATACCATTTTTATACTTTCTATGCATAATAGGAA
TGGCCACAACTGGAACTACAATAGCTTACTTATGCCTCCCACATATAAAGCAAAGGATTT
ACAATTTTGTCTTTTTTACGCAGCGCGATAACTTTCAAGTCACAAAATCATTAGAAGCAT
TCAAAAGAGGTCAATTAACTGGAGTTGGACCTGGTGAAGGTAGCGTAAAAGCCTCTCTTC
CTGATTGTCATACAGATTTTGTGTTTTCTGTTTTAGCAGAAGAATTTGGTTTGATTACGT
GCTTAGCCACATTGATGTTATTTGGCATCATTTCCGCCCGCTTGCTTTACATTGCATATA
GGGAAAATGAATTATTTAATCTGTTGGTGATTCTCGGTATCTCAATGCAATTCATTACAC
AATTCATAATAAACATAGGGGTAACATTGAGTGTTTTTCCTACCACCGGCATAACCCTGC
CGTTACTTAGCTATGGTGGTTCTTCTCTTTTATCTTCGAGCATCGCACTTGGCATAATGC
TGTCTTTCAGTAGAAACCAAGCTATCGCATTAAAGTTTCGTGAGCGTGTTATGCTTGGAA
GGTATATGGACTAAACTTGTACCGCTCACAACTATTATTGGTATCCCTCCAAAATGGGTA
TCTGTTCAGATGAGTGGCAAAATAAGGTAGACGAGAAAAGCAACTATAGGAACAAATGGG
TGTCATGCAAGTAGCTGACACTGGTATCCAGTCCTTTTGCACAGTTCCATCAAAAACGTT
GTAAAGCGCTTTCGTGTTTACCAACTTAGTGCCCAATCTGGATCCCAGACTGGGATGACA
AAAAAAGGAGCACTGGAATTTTTGTTTCAGCATTAGCCATGCATCTGAACAGATACCAGA
AAATATTCCACTGACATGCTGAACAACAAATACATCACTATGTCGTTTATCGCAAAAACT
TATATTTTTCGTAACCATTCACACTTAATTCTGCAATTCTTTGATCTCACTCATAGAAAG
ACCAGTAGTTTGAGCTATAATATTAAAAGAAACACCTGCTTTAAGTAGATTCTTTGCGAC
TTCAATTTCCCTCTCTTTTCTACCTTCCTCTTTAGCAAGATCAAGTCTGTATTCAAGAAT
GGCTTCTTCTTTGCGCAGATCCATTATTCTTTCTTCATAAGTTATTAGATCTTTTTCATt
ccagtgaaacttatctaattcatcatatgctagctttattattggtgatttttccgcaat
ttttctgagatcttcgtccgttgtttcatctgcatatttgaaaaaaaatagccaacggtc
tactacactttctagttgttcttctctactcttaggaaattttggcagctctatgaagat
aaattgaaaatcttttaagtcatgctcattggttttttcatctcttatggtatggctaga
tatatagtcaagcttatcagggaataaggtacaatttgaaatcgcgataaagaaaatctt
ctttaaatcaacgtatttaccagatttatcagcttgtcttgagtaagccttagcagcata
aagttgtgcgcgtttttcaaagcctttagttttggcaacttggttaggtaaggaagtagt
attgctactactccctcccttagaaacgcagcatgcaggtttccccacactacgcttgag
ccccttatctaagtccttcttttctcgaaccggcttgtccttcatgattcctcagaaaac
atcattcttaatggtgacaccaacagtagagaaccttctcttgagaaagagcttgctaac
atttttgtttgtttcactctttcatcaaaatactttttccattttaagtcaagtggattt
gcatccgccctgattttaacatgtcgtctgataggtatatcaatcaacctcagcagtctt
aaataccttatctctttcggtttgttcttgcatatgggtgcagcaaagacccattagcgt
tgtttcattaccttgaagtaacgattctttatccaacgtaatcctttacgaggatgtctt
ttctttgcccatttccatagagcacacataatttcatggtctattttgttaaaagctctt
ttcgcacacacatggctgtagtaatttccccatccccttaatagggaattgagcaacttg
attagtacggcctgagtgttcgctatgtttgcctttatcaatgtacgtgctttattaaga
agtttcttaatactttcttttgaaggttttataattaacttcttattatacctgcgtaca
ttacaaccaagaaagtcaaaccctgttgtaatagatgtaatttttgttttctcttcggaa
aggataagacctctctcctgaagaaaggacgatactagaggttttacttcattttccagt
acttcacgtgtgattcctgaaatgataaagtcatctgcgtacctgattacatttactcca
cttctgattttgcttcttcttttactgccaagtttaccaaattgactttccaatgatttt
tcaagtccatttagggctagatttgctagtattggagagatgatactaccttgtggggta
cctgcagttgtggaatacagagtttttgattctaggaagccagcttttaaccagctatga
agaattttcttctccataggaatatgcttcatgagccattcatggttaatgttatcaaaa
caccatttaatatcacctttgagtatccattgtagttggttacggcttgccagtaacaag
tgacaagccacagtagcgtctgcgcaggatctttttggtctaaaaccataagagtgacga
tcactgatcgtttcagctatcggttccaaagcaaacaagtataatgcttgcatggctcta
tcttttatcgtagggattccaagaggtcttcttttgccattagacttactgatgtatatc
cgttttagcggagaaggtttgtatcctctttgttttaatagctttattccttgaaatttt
gtgttgcaagttgaccatatttgacgatctacacctgctgtgttttttccttggttttca
gttactctcttaaccgccaaagctttgccgctaaaagagcgtgtgagaaggtgttgtaaa
gttttcaccttaccccatctgccttgttggacagccttaacaatacgcctctgtagcctc
ataacaactttttggcatttcttccagggtaactggttccatgcttcggagttattggta
ggtgcacttacagttgtacttgtaatcatctgctttcctaccttaagtggttaacaaagt
ttcttgtcatgagggaccaaatggaagtctgctcgttttcacgcgaattaatgttacaaa
ttctatccatttcgttacaaaatggcattcgctttctccattatcctttacctgcacatc
catcagcattccttgcgggttgcctgccatataggcgaaaatacaggcttatcctgttcc
ttttgtcatacaatagtgggttaggtggcttctctataccggtggaattattatttgcgt
acatccagaaatgaaaaatgtcacattaccttttggtcggagcttatcagcatctttagc
tctttaatcgttacgatacttatgaagcttcacttacgttcaccataccactaagcctag
ccctccaaccacatgatgcttgtagtttatgctttctctcacgattgagcatcttcttta
tcaagaggaggttcattgtccgcgtcgctcggcaccaactggttacccaattcgcactga
tgcgtagactcagatggcaaaacatctggttcaATAAGCTTTAGAATCCTTTCAGTTTCT
TTCTGAATGAATTCCTCTCCTTTTAAACAATATGACCGAAGGCTTTCAGGTCGCACCATC
TCAATTATATACCTGTTCCCACTAGAATCTCTGCAAAGAACATCAACAATGCTTTGTTTA
TCAGAAGCAATTTCAGGGTCCATAATGGTGCTTAAGAATTCTACTTCTTGTATAGTGTTG
ACTTCAGTACATCCTAAAATATCGTTTAAAAAATGGATAAGAATATTCTTATTTTTTTCA
GTGCCAAAGATTTTCTTAAATGTTAAATCTAACTTTGGATCGAGAAATTTAGAAAGAGCC
ATAGTAAAAATACTGAGAAAAGATTAATAATTATACACTATTATTAACAACTATTCAACC
ATATTTTTAAGTATAGCTATACCGCCGCGGCGCTAACACGTAGCGGGATGACGAGGTTAT
CGTCACGCTGCCACGAACCGTCATACCGCCGCGGCGCTAACAAGAGATCCCGCTAACACG
TAGCGGGATGACGAGCTTATCGTCACGCCGCCACGAACCGTCATACCTTAACATAGATCC
CGCTAACAAGTAGCGGGATGACGAGGTCATGCCACCGCGCGAACCGTCATACCGTCACGG
TATCTCTAGATCCAGCTAACACGTAGGGGAATGACGAGGTCATGCCGCCGCAAACCGTCA
TACCGCCGCGGTATCTCTTAGCCGCTAACACGTAGCGGGATGACGGTTGTCGTTTAGCTA
CAAACGTTAAGAAATTTACCaaatgaaaaaaaaggcaaaagaagccctggggttattatc
cgctttaaaatattggcgttttttatgttttaaacgcttgacaagcaagattaagctgct
tttaattgcaactaacttacgctgcaaatgtttaagaagtttactaagcagaaaaaaaga
caaagaatccccgagttagctagtcttttactatctctgtcgagtattggcattttttga
tgtcttgtaacgctttataagcgcgttcagcttatttagataaaaatctagatgtagatg
aagttttgtaaagacatacagtatctatGTACTGCAAAAAATTAAACATAAGACGCCGAT
ACATTAAGTAATCCTTACCTTTTAATCTGCAGATTGGCGAAAGCAAATACAATAGCTTCA
ATTTTATGATAAGGGGGCTGGCGGAGTTTGTCAAGTAAGTTTTTTGTTTCTGCGAGCTAC
TACCCTTTCTTGGTGGACTAAAATCACAACAGCTGCAGAACCTAAATTGCTTCATACTAC
ACCTTTCCCCTTTCCCCTGAAACTAAAATCTATATACTTAACTTTAGAAACTTTAAAATA
AGATGCGATCTAATATTAGGCAGTTATTTTACTATATAAAGCCTAATCTATCCTATTTTG
TCATAGCTTTTATTGCAGTTTTATTTTCAGCCTTAACGATCCTCCTCTTTGGCAGAGGCT
TAAGCAATATAATTGATTCTGGCACAGAGCACGATTTTACTACCAAACTATTAGTTGCAA
TACTTATAGTTTTAGCCATTTCTCTCACTGCATTTACTCGGTTATATTTCATTGGCATTG
GCAGCGAGAAAGTTATCGCAAGAATCAGATATGACTTATATAGCAGTATCACTAACTTGC
AACCAAGTTTCTTTGAGAACACAGGCGTACAAGATGTTATCTCAGCGTTAATTACTGATA
CCTCTGTGCTGCAATCAATAATAAACAGCAGCTTACTAACCATATTACGAAATTTTGTGA
TTCTGATTGGCAGTGTTGCTATGTTATTATATACAAATATACAACTAACTGCGTATGCAG
CCGCAATAATACCTATACTACTCATTATCATGACCTCACTTGGAAAAAAAGTGCGTAGCT
ATGCACGCTTTGCCCAGGATAAATTAAGTGAGCTTGCGTCATTTAGTGAGGAAAATTTTA
GATCTATAGTGACTATCAAATCGTTTGTACTTGAAGAAAATGAAAAAACCCGTTTTAAGG
AGTATTTAAACTCAGTATCAAAATCATACGTAAAATTAGTACTCTTGCGTGCTATTCTAG
TAACTCTAGTTATCACGTGTGTGATAGGTTCACTAGTTGTTTTGCTCTTTTTTGGTATTA
AAGAAGTCTTAAGCAATAATATAACTATTGGAGAACTCTCCTCATTTGTGTTTTATTCAG
CGCTTGCGGCAGGAGCTATAAATAATTTGAGCGATAATATCAGTGATTTACAACGAGGTC
TTGGAATAGTAGAGCGTTTATTTGAATTTAAAAATATGAAAAGCTCTATAGTAGATGCCG
ATGATCCTATAAAAATTTATAGTGTTCAAAAAGGAATTTCGTTTAATGGTGTAACATTTT
TTTATGCTGATAAGCCAGCATTAGATAACGTATCATTTTCTATAGAGGCAGGTCAAGCAG
TATCAATTGTTGGACCATCTGGCAGTGGTAAAAGCACCATTTTAAAGCTTCTGCTCCGTT
TTCATGATCCAAACAAAGGTAGCATTACTATCGATGGGCACAATATTAAGTCAATTGCGC
TAAATGACCTCAGATCGTTGTTTGGCTTAGTGCCACAAGATCACATGATATTTTCTTGCT
CAATAATGGAAAATATACTATATGGCAAACCAGGTGCCGAATATGAGGAAGTGAAGCAAG
CAGCCATCAGCGCTTATGCGATGGAATTTATTGATAAGCTGCCTGATAAATTTGATACAT
TTGTAGGAAAAAGAGGATTAAAACTTTCTGAAGGACAAAAACAACGTATTGTAATAGCAA
GGGCCATACTCAACAATCCTCAGGTTTTAATACTGGATGAAGCAACCTCTGCCCTTGATT
ACAAAAGTGAGAACCTCGTGCAAAAAGCATTGAGCAAGTTAATGCAAAACAGAACAACAA
TCGTAATTACACACAGGCTATCAACCGCACTCAAGACTGACAAGATTATAGTAATTAATC
ATGGAAAAGTAGAAGAAGTAGGAACTCATGACTTTCTAATGAGTAAAGACGGGCTGTATG
CAAAACTGGCGAAGATACAGTGGAATTGAAAGAAAATTTAAATCATACCGTTAGTTGATA
TGCTAGATTTATAATTAAAATTATTAAATTTTTAATTTTATTATTTTATAATGGTTCCAT
AGTTATCCGGAAATTTCGTGATCTGTAGTTTCTTTCATTCACGTTATATTCATAGCTTGT
TCTATCTTAATGTAATTCCAATTTTGACTGTATAGGAGGTCTCTATGTTAAAACATAACT
ATAGTGATAAAATCAATAATCGCTATTCATATACTAACAAATTTTCTTATAGTGATGAGG
GTGTAGACGAGACGATCAAGGATAAAATCACAACTGAAGATCAGGTAGTAACTGATGATG
TTGAAGAGCCTGATGCTGGTAATGATGGTTACAGCGAAGGTATGGCTTTCTCTTACCATG
GTTACGGCAACGACTTAATATAAACTCTGATCCAGGAAGATAAAATAGTTAAGATAAACC
TTCAACTAGTCCCACTTATTCACTATACTGCTATAGATTTTATAGCAATATAGTGAATGA
ACATTTTTAAGCAGATTTCCTCTCTAATCTTTAGTAAATTGAATGAGTTGAAACAAAGGG
GTGTTATAAGCACAAGTGCAGCAAACTTTATCATAGAGCCTCCAAGCAATAGAGTCCATG
GAGACATTTACACAAATGTTGCTATGGTGCTTGCAAAGCATGAAAAGAAGAATCCCATTG
AAATTGCAGAGGTTTTAGCCAAAGAATTTGAACTTTTTGATGAAGTTGCAAAAGTGGAAA
TAGCAGGCTCTGGTTTCATCAACATGCACTTAAAAATAGAAGTGTGGCATGGAATTTTAA
AACAAATAAATGAGCTAAAAACAGAGTTTGGCACCCTAGATATAGGGAACAATCAGGCCA
TTAATGTTGAATTTGTATCTGCAAATCCAACTGGTCCACTGCATATTGGTCATGCAAGAG
GGGCAGTATTTGGTGACGTTCTGGCAAATTTATTGAAAAAAGTTGGTTATAAAGTTACTA
AGGAATACTATATTAATGATGCTGGAGCGCAGATAGATACGCTAATTCGGTCAGTATATT
TGCGGTATAAGGAAGCTCTGGGAGAAAAAATCAGCATCGAAAAAGGTTTATACCCAGGTG
AATATTTAAAACCAATAGGGACTGGGCTGGCCAAAAAATATGGCGCAGAGCTTCTAGAAA
AGCAAGATAATCAAGTGATTAGAGACTATACTTTAAGTTCTATCTTAGAAATCATAAAGG
AAGACATGAACTTACTTGGAGTAAATCATGATGTTTTTACTTCAGAGTATGAGCTACAAA
AAAGTGGCAAAATTGAAGAGAGTATAAAGATATTGTCTGACAAGGGTCTAGTGTATGAAG
GGTACCTGGAGAAACCAAAAGGCAAAGAAAGCGAAAATTGGACTTCCAGAAAAGAGATGC
TATTTCGCTCTACAAAATTTGGTGATGACGTTGACCGTGCATTGAAGAAAGAGGACGGCA
GTTGGACTTATTTTGCCTCGGATATCGCTTACCATTTTGATAAGATATCGCGTGGTTTTA
ACAATATGATCGTAGAGCTTGGTAGTGACCACGGCGGTTATGTCAAAAGACTCAAAGCAG
TCGTCTCTGCGCTCAGTGATGATCAAGCAAAAATAGAGGTAAAACTGCATAATATTGTGA
ATTTTTTCGAGAACGGCAAACCTGTTAAGATGTCCAAAAGATCAGGAAACTTCCTAACAG
CAAGAGATGTAGTGGAAGAAGTTGGCAGGGACATAACTCGTTTTATAATGCTAACACGCA
AGAATGATATGGTCTTGGACTTTGATTTTGCTAAAGTTAAAGAACAGTCAAAAGACAACC
CTATTTTTTACGTGCAATATGCGCATGCTCGTGCTCATTCGTTAATGCGTAATGCTCCAA
AAGAGCTCCCAACAGCAGATCCTTCACTTTTAAGGACAGGTGGAGAGCTCTTCCTCATAA
AAACCTTAGCAAAGTGGCCAGATGTGGTAGAAATTGCAGCAAGGCTTTGTGAGCCACACA
GAATTACTTTCTACTTACTTGAAGTTGCAGAAGCGTTTCACGTTTTATGGGGGTATGGCA
AGAGTGATTTAAACATGCGTTTCATACTGGAAGACAACTTAAACCTCACCGCTGCAAGAA
TGTTTCTCGTGCAGGCCTTAGCACACGTCATCGCTTCTGGACTTTCTATCTTCAATATAG
AGCCTTTGGAAGAGATGAGTTGATTTTTTTATGCAAGATTGTTTTTTCAACGAATAGAGA
AGTTGACAAAATTAAGTAAAAATGTTATAGTTTATAGTAGTATTTTCTGGTTAATATATG
GCTCACAGTCAAAAAAAGCTCAATGTTAATGTAAGTTTTGACAGTAAATTGGCTCAGTAT
CTTACAGAAATGGCAGAGACTCAAAATAAAACTATTCCTGAAGTTTTAGTAGATTTAGTG
GAAGAAGAGTTCGAAGAAGATGTAGAGCTATCCAAAATAGCTGACGATCGCCTCTCTGAA
GGTGAAGAAGAAGTAGAGGATGATGAAAACATCTGGAAATAAAACTTACACTATAAAATT
CTTAAAAAATGTTATTGAAAAAGAAATTCCAGCTCTTCCGGCAAAGATTAAATTAATGGT
TCAGGAGGCCATAAAGAAACGCCTTACAGTTGATCCTTTTAATCTAGGAAAGCCTTTATG
TCATAGCTTTAGAGGGCAATATAGGATAAGGGTTAGCAACTACCGTATAATTTACATCAT
AAATCATTCAGAACGTAAAGTACTTATTACTGCAGTGGGGTATAGAAAAAACATTTACAA
ACACAGAAGATTACACAATTAAAAATATAAGAAAGATCTCACCGCTGCAACTTGTCCAAG
CCTTAGCACACGTCATTGCTTCTGGACTTTCTATCTTTAATATAGAGCCGTTAGAAGAAA
TGAGTTGATTTTTTTTTGTTACAATATGTAATGATCAAAATATTATTCAAAGTAGGGTAA
AGTTATGACGATCAGTTTTAGGGAGTATTCAACTGTATTCACTGAAGTTGCGGAACAGAC
AGATTTAAATGGAAATAACATAATTGAAAGAATAAAAGGGCATTAGCATAGATCCCGCTA
ACAAGCAGCGGGATGACGGTTGTCAGGGTGTCAGGCTAGTACCTTCTCTTGTCATCCCAG
TGCCCAGACACTGGGATCCAGAAAAGTTTGCTTGTGAACAAGCAAACTAGCATGGAAAGT
GGTTACAACATTTTCGATGAGATTATATGGAAAACTGTATTCCAGTGTCAAGCACTGGAA
TACATCACAGGGGCACTGGAATGACACCCTTTACGGGCTCTTAAATTGCAACTATAAATG
TTTAAGAAATTTACCAAATGAAAAAAAAGGCAAAAGAAGCCCCATGGTGGTTGGCTATTT
ACTATGTACTAAAATATCGGCGTTTTTTTTATTCTAAAACGCTTGATTAAGAGCGATTTA
GCTGCTTTTAACTTGCAACTAACCTACACCGCAAGTGTTTAAGAAATTTACTAAGCAGGA
AAAAAGGCAAAGAAACCCCGTAGTAGCTAGCATTCAAATTCTCCCTTGTCAATTTGACGT
TTTTTGCTGTCTTAAACGCTTTGTAAGCGCGTTTCGGCTTATATAGGTAAAAACCCAGAA
ATTTTTAAAGACATGCGATGCACGTAGTGCGAAAAATTAAACATGAGACGCCAAATACCC
TAAGTTTTTTGTCATTAACCTGCACAGATTGCGAAGATAAATAAATAGCTTCAGTTTCAT
GATAAGGGGGTTGGCGAAGGATGTCAAGTAATTCCGTTCCTTATGGGTAAAAAAAGAGAA
ACTCTAAGTTGCAGCCGCACAATGTTTCTCTTTTCTGCTGTTGATGATTATTTCGCCTAT
TGTAACTGCCGCTAGAATAAAGCAATAATATACCTGTGTTAATAAAGAAATAGGTGATAC
AGAGGCGATGCTACCTGCTAGCAATAGTTGGGAACCATAAGGTAAGATACCTTTTGTAGC
ACAAGCAAAAACATCTAATAAGTATGCGCTGCGATGTGGCGCAATACTGTGTTTTTGTGC
AAGCCTTTTTGCAATGCCACCACTTAgtaAAATAgcaatggtattattggcaactaaggt
aGTAAACATAGACGCAATTCCTGCTATCACAAATTCAGCTTTAGTTTTTGTGATATTGCT
TTCATCGATGAGTTTATGCAACGCTTTTTGACCTTGCTTGTACATTATATGGCTCAATCC
ACCGATAAATAGAGCAAATATCACTATTTCGTTTACTTTTTTGAAACCGTCATACACGTC
ATGAGGAAATTGAATGATAGCATAGTCAAAAAAAGTTATTCCTAGCACACCAGCAATAAT
TATGTTTATAGTTATTGTTACTAAAGTGGCGACTTCAAGCAGCCCCATGATTATTAAAGA
AATGTAAGGAATAATTTTTATTATAGAATAATAATCTAAATTTGATATAGAAATAATTTT
TGTACTATTTGAGGCAACTGCTAGGTAGATGAGTGTTATAATGCTGGCAATAAGTGCAAC
TTTAGAGTTCATTTTAAGTTTATCTTTTGCTGAAGCTTCCTGTGAAGAAACAGATGCAAT
GGTGGTATCAGATATCATCGAAAGGTTATCGCCAAACACGGCACCACCTACTACAGTTGC
AGTTCCTATTTCGAGACCAAAAGCTCCACTTTTTGCCAGATTAACAGCTATAGGTACCAT
CAGCGCAACAACTCCCATAGATGTGCCAATTGCAGTTGAAATAAAAGCAGAAGCCAAAAA
TACTCCAGGCAGCAGTAATCTTGCTGGAAGGAAATTAAGAATTAAATTAGCAACAGTGTC
TGCGCTACCGATTGATTGAGTCACCGCAGAAAATGCTCCAGAAAATAAAAAAATTAAACA
CATAGTAAGGGTGTTTTTGTCACCCATGCCCTTGATAACAGTATCGATGTTATGCTGAAT
TTTATTTGTACCACGTGAGACAGCAAAAAATAGTGCTGGTAATAAGCAGATTACTGGTGA
AACCTGATGAAGTGGATTATCAGTTCCGATAAAAGAAAAATAAGCACCACTTCCAAGATA
CAAGATTAAAAAAATAATCAAGGGGACAAAAGCTGTCATTTTACTGTACCTAAACTTATA
ACTATAACTAATTAAGTGGTTTTAAGCAAGTTTGGTTTTCACTAGTTCTACAGGAAGTCA
ATAGCAGAGTTTTAAACTTCATATTTAATCTACTAAATAAATAGCACATGTAGCTTATTG
CTTGACAATAGGATCTAATTGTTGTCTAGATTCCAGCATCACGCGCACAACTGTACGAAC
ATTTGTTTGCGAAGAAATGTTATAGCTGGTTTTGCCTCAAACACAAAGATGTCATCCGAG
TAGCTGACTACTTGGATCCAGAAAATTTTGCTGCGAGTAAGCAAATTTGTTTGGTGAGCA
TAGAAAGTGGAATGTGTAAGCGCAGCCTCAACAGGTTGTCATCCAAGTAGCTGACTACTT
GGATCCAGATTGGATACTGAGTTGGTGAGTATAAAAGTATAGCTAACGCGAGCTCTACGT
CATACCGCCGCAGAATAGTTAACCGTCATACCGCGATTCATTCGCAGTATCCCTTCGCGG
TATCCCTTAGCCGCTAACAAGCAGCGGGATGACGGTTGTCGTTTAGCTATAAATATTTAA
GAAATTTACTAAACAGAAAAAAAGGCAAAAGAAGTCCCGTAGTTGGCTAATTACTTACAT
TATACTTTCAAGTATGGCGTTTTTTTATTCTAAACGCTTAATAACCGCGACTCAGCTGCT
TTTAAATGCAACTAACCTTAGCTATAAATATTTAAGAAATTTACTAAACAGAAAAAAAGG
CAAAAGAAACCCTAGGGTAGCTAGTTATTCACTATCCATTTTTTAAGTTGGCGTTTTTTT
ATGTTTTAAACGCTTTATAAGCGCGTTTCAGCTTATGTAGGTAGAAGTTTGATAAAGACA
TAAGGTGCACATAGTGCAAAAAATTAAACATGAGACGCCAGATACGTGAGTTTTTTTGTC
ATTTAATCTGTACAGAGAAGATAAATAAATAGTTTCAGTGTTTATGATAAGGGGGCTGGC
GGAGTTTGTCAAGCAAGTTTTTTATTTCTAGCGGTTGTTGCCAAAAACTATACAAGAAGT
CTATTGAAATTACGTATATCAATCGTTGTAAAATCACACAATTGCTCTGTAGAGCTATGC
CCTGTAATAATTACTATACCATTTTGCTCAGAGCGTATTGAGATTAGGTTCAGCACTAAT
TCACACGTTGCACTATCAAGATTACAAAATGGTTCATCTATCAGCCAAACGTTTGCATTA
GAAATCAAGAGGCGAGCAAGCGCAACTCTCCTTTTCCAGCCTGCAGAAAGTTCGCCATAT
CTAATATTAAGTACAGGTTGCAACTGCAAGCAACAAATAGCTGCCACAATCAATTCTCTA
GTATTTCGTATTCCTGCCCAGAATTCTACGTTTTGAGCAACAGTTAAGCTATCTTTACAG
GCATTCTTATGGCCTATATAGACCATAGAAGATATATAGGATTTTGGATCATCATATATA
TCTTTTCCGCAGTGCCTTATATTGCCTGATACCGGCGGTAAAAGTCCAGATAAACTTCTA
ATTAAGCTGGTTTTACCACTACCATTTGGACCAGTGATTAGAATCTTTGATTTTAGCTCA
GCTTTAAAACTGAGATTCTTAAATAGTACCTTATTATTACGAGTGCAGGATAAATTTTCA
CATTCAAGCATGGATTATCTGCCCTTTCCCTTATGTTTACCTTGAGTTGAAGCCTGAGCT
TTTACAAACAGCTTCCAAAATCCTTTCTGTCCGCCTTCTCTATGTATCAATTGTGCAAAA
CGCTGCATTAAACCATTACCCATCATAACCATCTTTGTCCATTTACCTACCGGTTTTGCT
ATGTCAACTATTTCTGGATCTTCTTTATAAACTTGCACATCTTTTTGCTTCTCACGCAGT
ATTTCCTGTTgtttCATCaACTCTTTTTGCTTATTTTTTTGATATAATTCATTGAATTTT
CTGTCTTCTTCCCACTCTTCTTTAAAAACTTTTCTAGGAAATATGATTTTTCTAATGCGA
TTTTTGTATATTTTTCTCAAAAAGAGAAATACTTTGACTATAGCAAGTAATGCTATACTA
TATATAATAATTTGTCCGAAAGACATTTTCTGTACTCAGCTTACGCCACATTATATTATA
CCATAATTATAGAAATTGTGCAATTTTTGTGTGAGTAAAGACAGTATAAAAGTAATACTG
CTCTATTTCGTAAACTGGACAAATATCTGACGAATGGGCTTGTATGTGGTAAGGTTTATT
TCTATACTTTTTAAAGAATTTAGAAGTGAAACAAATATGAACTGCTACAAGACTCACACG
TGTGAAGAATTAAGAAAGAATGATGTAGAAAAGGAAGTTACCCTTTCTGGATGGTTATAT
CGTAAGCGCGACCATGGTAACCTAATTTTTGTTGATTTAAGAGACTTCTACGGAATCACT
CAGCTAGTATTTAATAATGACAAAGACTTTTTTGATGAGATATCAAATTTAAAATTGGAG
AGTGTAATTACTGTTACAGGAATAGTTGAAGCTAGAACTGAAGATACGGTAAACAGCTCT
ATTTCTACCGGAGAAATCGAGGTGATAGTCAACAATTTGCGCGTTGAGTCGGAAGTTGAG
TTCCACTTTGATGAAGAAATAGCAAAAGAAGAAAGAAGTATATTGGTAAGCATTACCGGC
GAGCAAGAATACCCAGAAAACATGAGATTTAAATATCGATTTCTTGACTTAAGACGTGAA
AAAGTCCGCAACAATATTATTTTGCGCTCACAAATTATTGCAGAGCTCCGCAAGCTCATG
ATAGAGCGAGGATTTTTAGAGATTCAAACTCCAATACTCACTGCTTCCTCTCCTGAAGGA
GCACGCGACTACCTAGTGCCAAGCAGGCTAAATCCTGGCAAGTTCTATGCATTGCCACAA
GCTCCGCAGATTTTCAAACAGTTGCTCATGGTTTCAGGGTTTGATAAATATTTCCAAATT
GCACCGTGTTTTCGTGATGAAGACGCAAGGGCTGACCGTTCTCCGGGAGAGTTTTATCAG
CTAGATCTTGAAATGTCTTTTGTAACTCAAGAAGACATCTTTCAGATTATTGAGTCTACC
TTATATAGAGTGTTTGCTAAATTTTCTCGCAAGTCTGTCGATAAAGATTTTCCACGCATT
ACATACAAAGAGGCAATGCTTAAGTATGGTTCTGACAAGCCAGATTTGCGTAATCCACTA
TTAATCAGCGATGTTACAGAAATTTTTCGTGATTCAGGGTTCAATATTTTCAAAAGCAAT
ATTGAGCGTGGTATGGTAGTGAGAGCCATCCCTGCACCTAAAACAGCAGAGGAACCACGC
AGCTTCTTTGATAAAAAGATAGAACATGCGCAAAAAGAATTCGGTGCTAAGGGTCTCGGA
TATATAACGTTTGATAAAGATGGAACTGCGAAAGGCCCAATTGCTAAATTTCTTGATGAA
AATAGGCTAAACCACATAAGAGAAGCAACAAACATAGAGCCAGGAGATAGTGTATTTTTT
GCTTCTGACAAAGAGAATGAGGCGGCAAACATTGCAGGAAAAGTACGCACTCTTTTAGGG
TCAGAACTCAGTCTTATAGATGATAATATCTTCAGGTTTTGTTGGATCATTGATTTTCCA
TATTTTGTATATGACGATAAAAGTAAAAAAATCGATTTCTTTCATAACCCATTCTCCATG
CCACACGGTGGTCTGAAAGATTTAGAGGACAAAAATCCACTGGATATCCTTGCTTACCAA
TATGATCTTGTTTGCAATGGAATAGAACTGTCAAGTGGGGCGATTCGTAATAACAAACTG
GATATCATGTATAAAGCTTTTGCCATTGCAGGTTATAGCCGGGGAGAAGTTGATACAAGA
TTCGGTGCACTTGTACGTGCATTCAGATTTGGTGTTCCTCCTCATGGTGGAATAGCACCA
GGAGTTGATAGAATAGTTATGCTGCTTGCTGATGAGCCAAATATTCGTGAAGTAATCTGT
TTTCCTATGAACCAGCAAGGTGAAGATGTTCTAATGGGTGCTCCTTCCAAGGTGGAGGAT
AAGCATTTACGTGAATTATCCTTGAAGGTTATTGAATGAAAAATTTTATAGCAAGGAGCA
CCGGTTAATGATATATTAGGTTATGTTAAATTGAAAGACCATGAATAATATCCAAAAAGC
AATACTATCGGGCATGATCTGTAACATGATTGTGTGGTATGAACTCACTCTTTTTGGAGT
ATTAACAGATACAATCATCAACGTTTTTTTCCCATCAGAAGATCATTATTTGAGTACACT
CAAATTCCTTGGTGTTTTTGCAATTGGTTTTGCGTTTAGACCAATTGGTGCAGTAATTTT
TGGTTATATGGGAGATAAGTATGGCAGAAGAAAGACTTTACTTACTTCAGTAATATTAAT
TTCAATATCATCCACAATTATGGGAATTATACCTGGGTATAAAGAAATAGGGTTGCTTTC
ACCTGTATTGCTTGTGTTTTGTAGAATAGTGCAAGGAATAACTGCAGGAGGTGAAACAAG
CATTAATACAGCATTTACGATAGAGCATTCAAAAGATAAAAAAAATCTAGGTTTCTTAGG
AAGTATGAAGCCCTTTAGCGGAGCCCTTGGAACGCTCTTATGCATAACAATGATATTTAT
CTGCAAAAGAGTTACAGGTGAGAACTATGAAATATGGGGATGGAAGTTGCTTTTTTATTT
TTGCTTTTTTTTGGGGACAATAGGTTTTTTAACTAGGTACATATTAAAAGAAAGCTTAGC
ATATAAAACTAATAAGTACGCTAATAATTTAGCACATTCACCATTGTTAGAACTAGTAAG
AAACTATAAAAGACCGCTTATTATTTCAATCAATCTGGGAATTGCTCAGAATGCAATTGT
CTACGCAGCAATAATGTTTTATAATATATCAATAAAAGAGCTAGTTATTTTATCTATTAG
TGTTAAAGATTTAATGAGGATAGTAATACAGGTTGTATTTGCAGCATCTGCGGTACTTTT
TGCAATTTTATCTGATAAAGTTGGAAGAAAACGCGTAATGATTCCTGTACTGATTATGCT
ATCTCTGATTGGTACATGTGTATTACCATTATTATCTTCCGTTAACCACTATGTCGTAAT
AATAACTTACTTATTGATTACTATACCAGTAGGTGCATCTTTTGGAATATATGGTTCTGT
TATTTGTGAACTGTTTCCAACAAAAGTAAGATGCACTGGCGTAAGCTTAGCAAATAATAT
ATCTGCAGGAATTTTTGGTGGCCTTTCTCCATACATATGCATGTGGCTTATAGAAAAAAC
CGAAACAAAACTTGCAGCaggcatttatcttactgcctgCGCattAATTAGCCTAATATC
TGTGCTTCAAATTAAAGCCAAAGAcAGAAAAGTTGATTGGTGAAATCGTTTCAGTCGAAA
AATAGCGCTTCAATGGATTTTTCGATGTGTTTAGTGATAGGAGCGGTGATAGTGATTTCT
TTATTGTTTGGCAGTTTTAAAGATAAAGAATGCGAATGAAGGTGAATTTTATTTGCTATC
CCATCAATAAAAGCTTTTTTACCACCATATTTACCGTCACCAAGAATAGGGCAATTTATA
TGAGCTAAATGTGCACGTAACTGATGGGTTCTGCCGGTAATTGGTTGTAATTTTAAATAA
GCAACATTGTGTTTGGATTTTGCTATAATTGAAAAATGCGTAGTGGCATTCTGAGGTGAA
TTTTCATCAACGACCACTTTTTCTTGACCTGAAACATATTTTTTCACCAATGGATAGTCT
ATTGTTCCACTATCCTTGCTCGGTATGCCAGAAGTTAATGCTAAATAAGTTTTTTTTACT
[truncated: 11,200,308 more chars]
