# Supplementary material for: Wolbachia Variants Induce Differential Protection to Viruses in Drosophila melanogaster: A Phenotypic and Phylogenomic Analysis
Source: PLoS Genet. 2013 Dec 12;9(12):e1003896. doi: 10.1371/journal.pgen.1003896 (PMC3861217; doi:10.1371/journal.pgen.1003896)
Supplement: Dataset S2 — fna file of assembled genomes of mitochondria associated with wMel, wMel3, wMel2_a, wMel2_b, wMelCS_a, wMelCS_b, wMelCS2_a, wMelCS2_b, and wMelPop. (ZIP) [file pgen.1003896.s002.zip]

Archive with 3 entries (2 files):
- Dataset_S2_Chrostek_et_al_mtDNA.fna
- __MACOSX/
- __MACOSX/._Dataset_S2_Chrostek_et_al_mtDNA.fna
