# Supplementary material for: Wolbachia Variants Induce Differential Protection to Viruses in Drosophila melanogaster: A Phenotypic and Phylogenomic Analysis
Source: PLoS Genet. 2013 Dec 12;9(12):e1003896. doi: 10.1371/journal.pgen.1003896 (PMC3861217; doi:10.1371/journal.pgen.1003896)
Supplement: Dataset S2 — fna file of assembled genomes of mitochondria associated with wMel, wMel3, wMel2_a, wMel2_b, wMelCS_a, wMelCS_b, wMelCS2_a, wMelCS2_b, and wMelPop. (ZIP) [file pgen.1003896.s002.zip › Dataset_S2_Chrostek_et_al_mtDNA.fna]

>wMel
aatgaattgcctgataaaaaggattaccttgatagggtaaatcatgcagttttctgcatt
cattgactgatttatatattatttataaagatgattttatatttaatagaattaaactat
ttctaaaagtatcaaaaacttttgtgcatcatacaccaaaatatatttacaaaaagataa
gctaattaagctactgggttcataccccatttataaaggttataatccttttctttttaa
tttttaataattcgtcaaaaattttatttattacaattataattattgggacattaatta
cagttacatctaattcttggttaggagcttgaataggtttagaaattaatttattatctt
ttatccccctattaagagataataataatttaatatctacagaagcttctttaaaatatt
ttttaacccaagttttagcttcaactgttttattattttcttcaattttattaatattaa
aaaataatataaataatgaaattaatgaatcttttacatccataattattatatcagctt
tattattaaaaagtggagccgctcctttccatttttgatttcctaatataatagaaggtt
taacatgaataaatgctttaatattaataacttgacaaaaaattgcacctttaatattaa
tttcttatcttaatattaaatatttattattaattagagtaattttatcagttattattg
gagctattggaggattaaatcaaacttctttacgaaaattaatagcattttcttcaatta
atcatttagggtgaatattaagatctttaataattagagaatcaatttgattaatttatt
tttttttttattcatttttatcatttgtattaacatttatatttaatatttttaaattat
ttcatttaaatcaattattttcttgatttgttaatagaaaaattttgaaatttacattat
ttataaattttttatcattaggaggattacctccatttttaggatttttaccaaaatgac
ttgtaattcaacaattaacattatgtaatcaatattttatattaacacttataatagtat
caactttaattacattatttttttatttacgaatttgttattccgcttttataataaatt
attttgaaaataactgaatcataaagataaatataaatagtattaattataatatatata
taattataacttttttttcaatttttggattatttttaatttctttattttattttatat
tttaaggctttaagttaataaaactaataaccttcaaagctataaataaagaaatttctt
taagccttagtaaaacttactccttcaaaattgcagtttgatatcattattgactataag
acctaattaatttgtccttatttgattaagaagaataaatcttatatatagatttacaat
ctatcgcctaaacttcagccacttaatcaataatcgcgacaatgattattttctacaaat
cataaagatatcggaactttatattttatttttggagcttgagctggaatagttggaaca
tctttaagaattttaattcgagctgaattaggacatcctggagcattaattggagatgat
caaatttataatgtaattgtaactgcacatgcttttattataattttttttatagttata
cctattataattggtggatttggaaattgattagtgcctttaatattaggtgctcctgat
atagcattcccacgaataaataatataagattttgacttctacctcctgctctttcttta
ctattagtaagtagaatagttgaaaatggagctgggacaggatgaactgtttatccacct
ctatccgctggaattgctcatggtggagcttcagttgatttagctattttttctctacat
ttagcaggaatttcttcaattttaggagctgtaaattttattacaactgtaattaatata
cgatcaacaggaatttcattagatcgtatacctttatttgtttgatcagtagttattact
gctttattattattattatcacttccagtactagcaggagctattactatattattaaca
gatcgaaatttaaatacatcattttttgacccagcgggaggaggagatcctattttatac
caacatttattttgattttttggtcatcctgaagtttatattttaattttacctggattt
ggaataatttctcatattattagacaagaatcaggaaaaaaggaaacttttggttctcta
ggaataatttatgctatattagctattggattattaggatttattgtatgagctcatcat
atatttaccgttggaatagatgtagatactcgagcttattttacctcagctactataatt
attgcagttcctactggaattaaaatttttagttgattagctactttacatggaactcaa
ctttcttattctccagctattttatgagctttaggatttgtttttttatttacagtagga
ggattaacaggagttgttttagctaattcatcagtagatattattttacatgatacttat
tatgtagtagctcattttcattatgttttatctataggagctgtatttgctattatagca
ggttttattcactgataccccttatttactggattaacgttaaataataaatgattaaaa
agtcatttcattattatatttattggagttaatttaacattttttcctcaacatttttta
ggattggctggaatacctcgacgttattcagattacccagatgcttacacaacatgaaat
attgtatcaactattggatcaactatttcattattaggaattttattctttttttttatt
atttgagaaagtttagtatcacaacgacaagtaatttacccaattcaactaaattcatca
attgaatgataccaaaatactccaccagctgaacatagatattctgaattaccactttta
acaaattaatttctaatatggcagattagtgcaatagatttaagctctatatataaagta
ttttacttttattagaaaataaatgtctacatgagctaatttaggtttacaagatagagc
ttctcctttaatagaacaattaattttttttcatgatcatgcattattaattttagtaat
aattacagtattggtgggatatttaatatttatattattttttaataattatgtaaatcg
atttcttttacatggacaacttattgaaataatttgaactattttaccagcaattatttt
actatttattgctcttccttctttacgtttactttatttattagatgaaattaatgaacc
atctgtaactttaaaaagaatcggccatcaatgatattgaagttacgaatattcagattt
taataatattgaatttgattcatatataattccaacaaatgaattaataactgatggatt
tcgattattagatgttgataaccgagtagttttacccataaactcacaaattcgaatttt
agtaacagctgctgatgttattcattcttgaacagtacctgctttaggagtaaaagttga
cggtacacctggacgattaaatcaaactaatttttttattaatcgaccgggtttatttta
tggtcaatgttcagaaatctgtggagctaatcatagatttataccgattgtaattgaaag
tgttcctgtaaattactttattaaatgaatttctagaaataactcttcattagatgactg
aaagcaagtactggtctcttaaaccatttaatagtaaattagcacttacttctaatgata
aaaaattagttaaaatcataacattagtatgtcaaactaaaattattaaataattaatat
tttttaattccacaaatagcacctattagatgattattattatttattattttttctatt
acatttattttattttgttctattaactattattcttatataccaaattcacctaaatct
aatgaattaaaaaatatcaacttaaattcaataaattgaaaatgataacaaatttatttt
ctgtattcgacccctcagctatttttaatttttcacttaattgattaagaacatttttag
gacttttaataattccgtcaatttattgattaataccttctcgttacaatattatatgaa
attcaattttattaactcttcataaagaatttaaaactttattaggcccatcargtcata
atggatctacttttatttttatttctttattttcattaattttatttaataatttcatag
gattatttccatatatttttacaagaacaagacatttaactttaactttatctttagctt
tacctttatgattatgttttatattatatggatgaattaatcatacacaacatatatttg
ctcatttagttcctcaaggaacacccgctattcttataccttttatagtatgtattgaaa
ctattagaaatattattcgacctggaacattagctgttcgattaactgctaatataattg
ctggacatttattattaactcttttaggaaatacaggaccttctatatcttatattttag
taacatttttattaatagctcaaattgctttattagtattagaatcagctgtagctataa
ttcaatcttatgtgtttgctgtattaagaactttatattctagagaagtaaattaatgtc
tacacactcaaatcacccttttcatttagtggattatagtccatgaccattaacaggagc
tatcggagctataacaactgtatcaggtatagtaaaatgatttcatcaatatgatatttc
attatttgtattaggtaatattattactattttaactgtatatcaatgatgacgagatgt
atcacgagaaggaacataccaaggattacatacttatgcagtaactattggtttacgatg
aggaataattttatttattttatcagaagttttattttttgtgagatttttttgagcttt
ttttcacagaagtttatcacccgctattgaattaggagcatcatgacctcctataggaat
tatctcatttaatccatttcaaattcctttattaaatacagctattttattagcttcagg
agttactgtaacttgagcccaccatagacttatagaaaataatcattcacagactactca
aggattattttttacagttttactaggaatctattttacaattcttcaagcttatgaata
tattgaagctccatttactattgcagactcaatttatggatcaacattttttatagcaac
aggatttcacggaattcatgtattaatcggaacaacttttttattagtatgtttactacg
acatttaaataatcacttctcaaaaaatcatcattttggttttgaagcagctgcatgata
ttgacattttgtcgatgtagtttgattatttttatatatcacaatttactgatgaggagg
ataattatattattaattaaatatctatatagtataaaagtatatttgacttccaatcat
aaggtctattaattaatagtatagataattttttctattatttttattgctttattaatt
ttactaattacaactattgttatatttttagcttcaattttatcaaaaaaagctttaatc
gaccgagaaaaaagatccccatttgaatgtggatttgatccaaaatcttcatctcgatta
ccattttctttacgtttttttttaattactattatttttttaatttttgatgtagagatt
gcattaattctacctataattattattataaaatattctaatattataatttgaacaatt
acttcaattatttttattttaattttattaattggattataccatgaatgaaatcaagga
atgttaaattgatcaaactaatatatttatatatatatatatagggttgtagttaaatat
aacatttgatttgcattcaaaaagtattgaatattcaatctaccttattaatttaataac
tgaatatgaagcgattgattgcaattagtttcgacctaatcttaggtaattataccctta
ttctttaattgaagccaaaaagaggcatatcactgttaatgatataattgaattttaaat
tccaattaaggaaatatgatgatcaagtaaaagctgctaacttttttcttttaatggtta
aattccatttatatttctatttatatagtttaaataaaaccttacattttcattgtaata
ataaaatcttatatttttataaattactaaaattaattcactatatccaaagatttaata
atctccataacatcttcaatgtcaaactctagtataagctatttggatataaaaataata
aaattaataaaattaaaattcaaaatacaaataataataaataaattttcaaagaattat
tatgtattaaaaataaagttttagaatatatagataatttttgatataaatgttgacctc
caaaatattctgatcaaccttgatcaaaactttttacaactaattgaccataatttaaag
gataaaaaattataccataagttctaatataaggtataaatcatatagaccctaaaaaag
ttcttaaattatatataaataaagatttatttaaaaaaaataaatttcttaaagaaatta
aatatccaaataaaccccctacaatacatacaaataatgttaacaattttatataaatag
gtaaacaaattatataaggaaaaggaaaaatcaatcaatttaatattctacctccaataa
ttcttataattaataatcctattataccacggagtataattcaactttcatcatttaata
tattcaatctaccgcaatttaaatcaccggttattgaataataaactaatcgaaatgaat
aactaacagttaaacccgtagaaaaatagtataaaaaaaatgaaaacatattaacatttc
taattctaacaatttctaaaattatatccttagaatagaatccagctaaaaaaggtattc
cacataaagctaaattagatacgttaaaacaagctgaagttaaaggtatatgaattctta
acccccctattaaacgaatatcttgagaattatttatattatgaataatagccccagcac
atataaacaataatgctttaaataaagcatgagttaataaatgaaatatagctaatttta
aaaatcctatagacaaaattcttattattaaacctaattgacttaaagtagataaagcaa
taattttttttaaatcaaattcaaaattagctcctaatccagctataaatattgttaatc
cagataataataatattaattgtcctaaccaagaagttcttaagataatattaaatcgaa
ttaataaatatacaccagctgtaactaatgtagaagaatgaactaaagcagaaacaggtg
taggagcagctatagctgcaggtaaccaagaagaaaaaggaatctgagctcttttagtta
tagcagctaatattactaatcttccaattattaacatttcaaattcattttgtataattt
ctaaataaaaaatataatttcatcttccataatttaatattcaagcaatagaaagaagta
aagctacatccccaattcgattagataacgcagttaatataccagcattataagatttaa
tattttgaaaataaattactaaacaataagaaacaagtcctaaaccatctcaccctaata
aaattctaattaaatttggtctaataattaacaatattattgataaaacaaatattaata
ctaatataatgaatcgattaatatgattatcatttattatgtattcttttctataaaaaa
tcactaaagaagaaattataagaacaaaagatataaataataaacttattcaatcaaaaa
gaaaagttataacaattcttatagaatttaaagaaactaattctcactcaataaaataaa
tcatatcatttaacaaaaaatataaacttaataaaaaacatgataaacttatagaaatta
aattaacaaatctaattctacaaatagataaatatttcatgatttaaaatgaatattttc
atatcactaacaccacaaattagtattttttttaaactatttaaatataatcataatata
aatgattctctttttaaaattaataaatttaaaggcaatcaatgtaacaatattaataaa
tattctcgaattttacctcttctaaatgaatatactccagaaaataatttaccatgctga
ctaaaagaatataaatataaagtataagcagctctaaaaaaagataaaaaagataataaa
attatagaaattcaagatcaagaaacaattctatttaataaagaaatttctcctaataaa
tttaatgttggaggagctgctatattagctgatcttaataaaaatcatcataaagttatc
gaaggtataaaatttaataaacctttattaattaatattcttcgacttccaagacgttca
taagatacattagctaaacaaaataacccagaagaacataaaccatgagcaattattaat
gtataagaaccacataaacctcaataagttatagttaaaagtcctgatagaacaattcct
atatgagcaacagatgaataagcaattaaagcctttaaatcagtttgacgtaaacaaact
aatctaactaatacacctcctactaatctaattctaattcaaacaaatctatacttcaaa
tttattaactgtaaaaaactaataactcgtaatattccataacctcctaattttaatata
atacctgctaaaattatagacccagaaactggagcttcaacatgagctttaggtaatcat
aaatgaactaaaaatattggtatttttactaaaaaggcacacaataaacaaaaatataat
aaatcgtaattaaacataaaattatttattaaataaaaatttatagaaccaattttattt
attaaataaaaaataccaattaatataggtaaagaaactaataaagtataaaataataaa
tataaaccagcttgtaaacgttctggctgataacctcaacctaaaattaaaaataatgta
ggaattagtcttctttcaaaaaataaataaaatataaataatcttattcttgaaaaagtt
aaaatcaacaataataataaaataataatatttaataaaaataaatttttataattatta
tgtttattaattatttctctagctaataatattaatgaacaaattcataaacttaataaa
attaatccataagataatatatcacaacctaaaaaataagaaatttctgatcaataattt
ataaaattatttattaataaaaaaataaatctaataaaaaatattataatttgtaccatt
caatatatattattaataaaacaaaaaggaattaaaaataataaaaaaaaaataattttt
aacattatataattctaaaagattgaaaataatcattaccatgagtacgaattatagaaa
ctaaaattgataaacctaaggccccttcacatactctaaatgtcaaaaatattattctaa
aataactttcataatttaatatatttaaataaataaataatataaaaaataatattaaaa
caataaattctaaacttaaaagtattgaaagtaaatgtttccgattagaaacaaaacaaa
ataaccctaaaataaataaaattataggtaaacttcaatataaaattataatcattagtt
ttaatagtttaataaaaacattggtcttgtaaatcaaaaataagattatttcttttaaaa
cttcaagagaaaagaaatttctttttcattaatccccaaaattaatattttaaataaact
acctcttgaaattattcaattaatattatattcattaattattactacttccattatttt
tctaaatataattcatccattagctttaggattaactttattaattcaaacaatttttgt
atgtttactaactggattaataactaaaagtttttgatattcatatattttatttttaat
ttttttaggaggaatacttgtattatttatttacgtaacatctttagcctctaatgaaat
atttaatttatcaataaaattaactctattttcttcattaattttaatttttatattaat
tttatcatttattatagataaaacttcttcttctttatttttaataaataatgatataca
atctattattaatataaattcttattttatagaaaattctttatctttaaataaattata
taattttcctacaaattttattacaattttattaataaattatttattaattactttaat
tgttattgtaaaaattacaaaattatttaaaggacctattcgaataatatcttaattaat
gaataaacctttacgaaattcccatcctctatttaaaattgccaataatgctttagtaga
tttaccagctccaattaatatttcaagatgatgaaattttggatcattacttggattatg
tttaattattcaaattttaaccggattatttttagctatacattacacagctgatattaa
tctagctttctatagtgttaatcatatttgtcgagacgttaattatggttgattattacg
aactttacatgctaacggtgcatcatttttttttatttgtatttacttacatgtaggacg
aggaatttattacggttcatataaatttactccaacttgattaattggagtaattatttt
atttttagtaataggaacagcttttataggatacgtattaccttgaggacaaatatcatt
ttgaggagctactgtaattactaatttattatcagctatcccttacttaggtatagattt
agttcaatgattatgaggtggatttgctgttgataatgccactttaactcgattttttac
attccattttattttaccttttattgttcttgctataactataattcatttattattcct
tcatcaaacaggatctaataatcctatcggattaaattctaatattgataaaattccttt
tcatccttattttacatttaaagatattgtaggatttattgtaataatttttattttaat
ttcattagtattaattagaccaaatttattgggagaccctgataattttattccagcaaa
tcctttagtaacacctgcccatattcaaccagaatgatattttttatttgcttatgctat
tttacgatctattccaaataaattaggaggagttattgcattagttttatcaattgcaat
tttaataatccttcctttttataatttaagaaaattccgagggattcaattttatcctat
taatcaagtaatattctgatctatattagtaacagtaattttattaacttgaattggagc
tcaaccagttgaagaaccttatgtattaattggacaaattctaactgttgtatatttctt
atattatttagtaaacccattaattacaaaatgatgagataatttattaaattaaatagt
taatgagcttgaataagcatatgttttgaaaacataagatagaatttaattttctattaa
cttttactaaaaaaaattcactataataaagaaaataataaaattttaaacccaataaaa
aataataaataatttaaagaaaaagataaaaaacattttcaagctaaatatattaattta
tcataacgaaatcgaggtaaagttcctcgaactcaaataaaaacaaaagaaataaaagtt
aattttatataaaataataaattaaacacatcacaacctaaaaaaataacgcaaaataat
attcttataaataaaattctcgcatattcagctataaaaattaaagcaaaaccccctctt
ctatattctacattaaatcctgaaactaattctgattctccttcagcaaaatcaaaagga
gtccgattagtttcagctaatgaaatagatattcaaactaaagctataggaaataaaata
attaaaaatcacatataaacttgataaaaaaaaaaataaattatattataacttccaatt
aaaaaaataaaagataataaaattaaagctaaactaacttcataagaaatagtctgagcc
acagctcgcaaacctcctaataaagcataattagaattagacgaccaaccagctactata
acagtataaacccccaatctagtacaacataaaaaaaataaaccccccaaattaaaagaa
tataattttacaaaaaaaggtatacatattcaaacaaataatgataaaaataaagaaaaa
attggagaaatataatatcttaaataattagataataaaggataagtttgttcttttgta
aataatttaatcgcatcacaaaaaggttgaggaattcctattaaaccaactttattagga
cctttacgaatttgaatatatcctaaaacttttcgttctaataaagttaaaaaagctaca
cttactaatacacaaataattaataacaaactaccaattaatgacaaaataaattctata
taaaacaagtactatttgtaataaaaatcacatatataaattctaaatttattgcactaa
tctgccaaaatagttttatattaataatattcttataaaaaatataattattttgatatt
tggtcctttcgtactaaaatatcataattttttaaagatagaaaccaacctggcttacac
cggtttgaactcagatcatgtaagaatttaaaagtcgaacagacttaaaatttgaacggc
tacacccaaaattatatcttaatccaacatcgaggtcgcaatcttttttatcgatatgaa
ctctccaaaaaaattacgctgttatccctaaagtaacttaattttttaatcattattaat
ggatcaaatattcataaatttatgtttttaaaaaattaaaagttttttaaattttaatat
caccccaataaaatatttttatttattaaaatttaattaatctatataattaaaataaaa
aaaaatataaagatttatagggtcttctcgtcttttaaataaattttagctttttgacta
aaaaataaaattctataaaaattttaaatgaaacagttaatatttcgtccaaccattcat
tccagccttcaattaaaagactaatgattatgctacctttgcacagtcaaaatactgcgg
ccatttaaaattttcagtgggcaggttagactttatatataattcaaaaagacatgtttt
tgttaaacaggcgaatattatttttgccgaattctttatttaaacttttcatataaatta
attttaacattattatatactaattttatcattattacttaattttaataattaaaacta
acattttaataaataattaaaatttaataaataatttaatttataaaataaattataaca
tattttttaataattgctaattctaagcatatatttattaaatctatttaatatttttaa
aaatttattttatagcttatcccataaaacattaaaattataaattaattaattaaataa
ataattaagtaaatttataatttctaaattaaatttatttcttaaaaaactagatacctt
taaaaacgaataacatttcatttctaatataatattataaataattttatcacattaact
taaatattatattaactcttttaaaatcgagaaaaataaatatttattttttatttaata
aacactgatacacaaggtacaataaattaaattttcttttaaaataaaattttttcaaat
tatttcaattttcttttacaatactaataaactattattaaaattattttttctttaaac
aatactaaaactttaaattttatagttatttctaataattttttaaaaaataataaaaat
taataaataaaaactaactcaatttatattgatttgcacaaaaatcttttcaatgtaaat
gaaatactttacttaataagctttaaattgtcattctagatacactttccagtacatcta
ctatgttacgacttatcttaccttaataataaaagcgacgggcgatgtgtacatatttta
gagctaaaatcaaattattaatctttataattttactactaaatccactttcaaaaattt
tttcataattttattcatataaataaatttattgtaacccattattacttaaatataagc
tacaccttgatctgatataaatttttattaaaattattgaatattattattcttataaaa
tattctgataacgacggtatataaactgattacaaatttaagtaaggtccatcgtggatt
atcgattaaaaaacaggttcctctagatagactaaaataccgccaaattttttaagtttc
aagaacataactattactactttagcaatttatttacattttaaataatagggtatctaa
tcctagttttttattaaaattttttaacctcaattacatttttatataataatttaaata
taaaatttcacttaatatatttaattttattattattaataaatttaatttaattaatac
taaaaaaatttatttgtattaatggtataaccgcgactgctggcaccaatttagtcaata
cttttttatattgctatttctaaatttctttaattaataatattaattactgcgaataaa
ttttcatatttattttttaaataaatataaaatcacacaaaaatttacatataaatcaaa
ttaataacaaatttttaagccaaaataaaactttaaatttttatttttgattttttatta
ttaattaaatattaataatttttattaaaataattttttaaagaaaaattaaaattaatt
ttAATTAAATATTAAAATAATTTAATTTTATAATAAAATTTTTATCATATTATAATAATA
TAAAAATTTTATAAATTTATTTTTWAAATTTTACAAAATTTTTAAAATTTTTATTTTTTT
TTAAAAAAAATAATTTTtAAcaAAAAAAAatttttATCAAAAATTAaTATAAAAtaaatt
TtaatttaaaaattaaaaattttaattttacacttttttaaaaaTAttttTTTTTTAAAA
aaaaaattttttttttaaaaaaatttttttttaaaaaaaaatttaaaaaattatagatta
atttcttttaaatgactaaaaaaattttttttttttaagtattttaaaacttttttttta
caatttttaaAAaaatATATAAAtataaattttaaaaaaatttTTTTTTttaaaaaaaat
gaaaattatattATAAAAATATTTTTtttacaaaaatgaaaatttaatctattaAAAAAA
aattattaaaatttttataaATAAATAAAAAAAgtaATaaatttattaaaaatcaatata
tatataataataaataatttgattattaattaaattatacgaataataaatataataaat
aatttattttaatcaataaatctgaaataattaattatatatatatatatatatatgtaa
ataaatAAAAATAAATTTATTCCCCCTAtttataaatttattatataattaaaacttaaa
aaatattttttttaaaaaaatagtttattaaattatacttaataaactatTTttataata
aattattTTATAAATAAAATTATTTAAAATAATTAATAAAAATATTTTTATTGTAATAAA
AATTAAAAATAATTTtaaaaaaattaaatttatatatttatatatatatatatatataat
ttttaatttTCAattaaattatataaatataataaaataattttatttaatCAMTAAatc
tgaaataattaattatamatatatatatatatatatatatatatatatatataaatgaaa
ataaatttattccccctattcataaatttattrtataattaaaacttaaaaaatattttt
tttttaaaaaaaaattatttattaaattatacttaataaactatttttataataaattat
tttataaataaaattattttaaataattaataaaaatatttttaatataataaaaattta
aaatgattttttataaaaaTTAAATTcatatttatatrtatatatatataatttaatttt
caattaaattatataagtataataaaataatttattttaatcactaaatctgaattaatt
aattgtatatatatatatatatataaaaaaaatgaaaataaatttattccccctattcat
aaatttattatataattaaatcttaaaaagtattttttttttaaaaaaaaattatttatt
aaattatacttaataaactatttttataataaattattttatgaataaaattatttaaaa
taatttataaaaatatttttaatataatgaaaATTTAAAATGATTTTTTATTATTAATTA
AATTCATATATTTACATATATATATATATATATATATATATATATATATAtagataattt
aattttcaattaaattatataaGTATAATAAaataaTTTATTTTaATCaCTAaATCTGAA
TTAattaattgtatgtatatataTATatatatatatatawaaaaatgaaaaTAAATTTAT
TCCCCCTATTCATAAATTTATTATATAATTAAATCTTAAAAAGTATTTTTTTTTaaaaaA
AAaattatttattaaattatacttaataaactatttttataataaattattttatgaata
aaattatttaaaataattwataaaaataTTTTTAAtataatgaaaatttaaaatgATTTT
TTATTATTAATTAAAttcatatatttayatatatataTATATATATATATATATATAGAT
AATTTAATTTTCAATTAAATTATATAAGTataataaaataatttattttaatcactaaat
ctgaattaattaattgtatgtatatatatatatatatatatannnnnnnnnnnnnnnaaa
atgaaaataaatttattccccctattcataaatttattatataattaaatcttaaaaagt
atttttttttaaaaaaaaaattatttattaaattatacttaataaactatttttataata
aa
>wMelCS2_a
aatgaattgcctgataaaaaggattaccttgatagggtaaatcatgcagttttctgcatt
cattgactgatttatatattatttataaagatgattttatatttaatagaattaaactat
ttctaaaagtatcaaaaacttttgtgcatcatacaccaaaatatatttacaaaaagataa
gctaattaagctactgggttcataccccatttataaaggttataatccttttctttttaa
tttttaataattcgtcaaaaattttatttattacaattataattattgggacattaatta
cagttacatctaattcttggttaggagcttgaataggtttagaaattaatttattatctt
ttatccccctattaagagataataataatttaatatctacagaagcttctttaaaatatt
ttttaacccaagttttagcttcaactgttttattattttcttcaattttattaatattaa
aaaataatataaataatgaaattaatgaatcttttacatccataattattatatcagctt
tattattaaaaagtggagccgctcctttccatttttgatttcctaatataatagaaggtt
taacatgaataaatgctttaatattaataacttgacaaaaaattgcacctttaatattaa
tttcttatctcaatattaaatatttattattaattagagtaattttatcggttattattg
gagctattggaggactaaatcaaacttctttacgaaaattaatagcattttcttcaatta
atcatttaggatgaatattaagatctttaataattagagaatcaatttgattaatttatt
tttttttttattcatttttatcatttgtattaacatttatatttaatatttttaaattat
ttcatttaaatcaattattttcttgatttgttaatagaaaaattttgaaatttacattat
ttataaattttttatcattaggaggattacctccatttttaggatttttaccaaaatgac
ttgtaattcaacaattaacattatgtaatcaatattttatattaacaattataataatat
caactttaattacattatttttttatttacgaatttgttattccgcttttataataaatt
attttgaaaataattgaatcataaagataaatataaatagtattaattataatatatata
taattataacttttttttcaatttttggattatttttaatttctttattttattttatat
tttaaggctttaagttaataaaactaataaccttcaaagctataaataaagaaatttctt
taagccttagtaaaacttactccttcaaaattgcagtttgatatcattattgactataag
acctaattaatttgtccttatttgattaagaagaataaatcttatatatagatttacaat
ctatcgcctaaacttcagccacttaatcaataatcgcgacaatgattattttctacaaat
cataaagatattggaactttatattttatttttggagcttgagctggaatagttggaaca
tctttaagaattttaattcgagctgaattaggacatcctggagcattaattggagatgat
caaatttataatgtaattgtaactgcacatgcttttattataattttttttatggttata
cctattataattggtggatttggaaattgattagtgcctttaatattaggtgctcctgat
atagcattcccacgaataaataatataagattttgactactacctcctgctctttcttta
ctattagtaagtagaatagttgaaaatggagctggaacaggatgaactgtttatccacct
ttatccgctggaattgctcatggtggagcttcagttgatttagctattttttctctacat
ttagcagggatttcttcaattttaggagctgtaaattttattacaactgtaattaatata
cgatcaacaggaatttcattagatcgtatacctttatttgtttgatcagtagttattact
gctttattattattattatcacttccagtactagcaggagctattactatattattaaca
gatcgaaatttaaatacatcattttttgacccagcgggaggaggagatcctattttatac
caacatttattttgattttttggtcatcctgaagtttatattttaattttacctggattt
ggaataatttctcatattattagacaagaatcaggaaaaaaggaaacttttggttctcta
ggaataatttatgctatattagctattggattattaggatttattgtatgagctcatcat
atatttaccgttggaatagatgtagatactcgagcttattttacctcagctactataatt
attgcagttcctactggaattaaaatttttagttgattagctactttacatggaactcaa
ctttcttattctccagctattttatgagctttaggatttgtttttttatttacagtagga
ggattaacaggagttgttttagctaattcatcagtagatattattttacatgatacttat
tatgtagtagctcattttcattatgttttatctataggagctgtatttgctattatagca
ggttttattcactgataccccttatttactggattaacgttaaataataaatgattaaaa
agtcatttcattattatatttattggagttaatttaacattttttcctcaacatttttta
ggattggctggaatacctcgacgttattcagattacccagatgcttacacaacatgaaat
attgtatcaactattggatcaactatttcattattaggaattttattctttttttttatt
atttgagaaagtttagtatcacaacgacaagtaatttacccaattcaactaaattcatca
attgaatgataccaaaatactccgccagctgaacatagatattctgaattaccactttta
acaaattaatttctaatatggcagattagtgcaatagatttaagctctatatataaagta
ttttacttttattagaaaataaatgtctacatgagctaatttaggtttacaagatagagc
ttctcctttaatagaacaattaattttttttcatgatcatgcattattaattttagtaat
aattacagtattggtgggatatttaatatttatattattttttaataattatgtaaatcg
atttcttttacatggacaacttattgaaataatttgaactattttaccagcaattatttt
actatttattgctcttccttctttacgtttactttatttattagatgaaattaatgaacc
atctgtaactttaaaaagaatcggccatcaatgatattgaagttacgaatattcagattt
taataatattgaatttgattcatatataattccaacaaatgaattaataactgatggatt
tcgattattagatgttgataaccgagtagttttacctataaactcacaaattcgaatttt
agtaacagctgctgatgttattcattcttgaacagtacctgctttaggagtaaaagttga
cggtacacctggacgattaaatcaaactaatttttttattaatcgaccgggtttatttta
tggtcaatgttcagaaatctgtggggctaatcatagatttataccgattgtaattgaaag
tgttcctgtaaattactttattaaatgaatttctagaaataactcttcattagatgactg
aaagcaagtactggtctcttaaaccatttaatagtaaattagcacttacttctaatgata
aaaaattagttaaaatcataacattagtatgtcaaactaaaattattaaataattaatat
tttttaattccacaaatagcacctattagatgattattattatttattattttttctatt
acatttattttattttgttctattaactattattcttatataccaaattcacctaaatct
aatgaattaaaaaatatcaacttaaattcaataaattgaaaatgataacaaatttatttt
ctgtatttgacccctcagctatttttaatttttcacttaattgattaagaacatttttag
gacttttaataattccgtcaatttattgattaataccttctcgttacaatattatatgaa
attcaattttattaactcttcataaagaatttaaaactttattaggaccatcaggtcata
atggatctacttttatttttatttctttattttcattaattttatttaataatttcatag
gattatttccatatatttttacaagaacaagacatttaactttaactttatctttagctt
tacctttatgattatgttttatattatatggatgaattaatcatacacaacatatatttg
ctcatttagttcctcaaggaacacccgctattcttataccttttatagtatgtattgaaa
ctattagaaatattattcgacctggaacattagctgttcgattaactgctaatataattg
ctggacatttattattaactcttttaggaaatacaggatcttctatatcttatatattaa
taacatttttattaatagctcaaattgctttattagtattagaatcagctgtagctataa
ttcaatcttatgtgtttgctgtattaagaactttatattctagagaagtaaattaatgtc
tacacactcaaatcaccctttccatttagtggattatagtccatgaccattaacaggagc
tatcggagctataacaactgtatcaggtatagtaaaatgatttcatcaatatgatatttc
attatttgtattaggtaatattattactattttaactgtatatcaatgatgacgagatgt
atcacgagaaggaacataccaaggattacatacttatgcagtaactattggtttacgatg
aggaataattttatttattttatcagaagttttattttttgtgagatttttttgagcttt
ttttcacagaagtttatcacccgctattgaattaggagcatcatgacctcctataggaat
tatctcatttaatccatttcaaattcctttattaaatacagctattttattagcttcagg
agttactgtaacttgagcccaccatagacttatagaaaataatcattcacaaactactca
aggattattttttacagttttactaggaatctattttacaattcttcaagcttatgaata
tattgaagctccatttactattgcagactcaatttatggatcaacattttttatagcaac
aggattccacggaattcatgtattaatcggaacaacttttttattagtatgtttactacg
acatttaaataatcacttttcaaaaaatcatcattttggttttgaagcagctgcatgata
ttgacattttgtcgatgtagtttgattatttttatatatcacaatttactgatgaggagg
atagttatattattaattaaatatctatatagtataaaagtatatttgacttccaatcat
aaggtctattaattaatagtatagataattttttctattatttttattgctttattaatt
ttattaattacaactattgttatatttttagcttcaattttatcaaaaaaagctttaatc
gaccgagaaaaaagatccccatttgaatgtggatttgatccaaaatcttcatctcgatta
ccattttctttacgtttttttttaattactattatttttttaatttttgatgtagagatt
gcattaattctacctataattattattataaaatattctaatattataatttgaacaatt
acttcaattatttttattttaattttattaattggattataccatgaatgaaatcaagga
atgttaaattgatcaaactaatatatttatatatatatatatagggttgtagttaaatat
aacatttgatttgcattcaaaaagtattgaatattcaatctaccttattaatttaataac
tgaatatgaagcgattgattgcaattagtttcgacctaatcttaggtaattataccctta
ttctttaattgaagccaaaaagaggcatatcactgttaatgatataattgaattttaaat
tccaattaaggaaatatgatgatcaagtaaaagctgctaacttttttcttttaatggtta
aattccatttatatttctatttatatagtttaaataaaaccttacattttcattgtaata
ataaaatattatatttttataaattactaaaattaattcactatatccaaagatttaata
atctccataacatcttcaatgtcaaactctagtataagctatttggatataaaaataata
aaattaataaaattaaaattcaaaatacaaataataataaataaattttcaaagaattat
tatgtattaaaaataaagttttagaatatatagataatttttgatataaatgttgacctc
caaaatattctgatcaaccttgatcaaaactttttacaactaattgaccataatttaaag
gataaaaaattataccataagttcttatataaggtataaatcatatagaccctaaaaaag
ttcttaaattatatataaataaagatttatttaaaaaaaataaatttcttaaagaaatta
aatatccaaataaaccccctacaatacatacaaataatgttaacaattttatataaatag
gtaaacaaattatataaggaaaaggaaaaatcaatcaatttaatattctacctccaataa
ttcttataattaataatcctattataccacggagtataattcaactttcatcatttaata
tattcaatctaccacaatttaaatcaccgattattgaataataaactaatcgaaatgaat
aactaacagttaaacccgtagaaaaatagtataaaaaaaatgaaaacatattaacatttc
taattctaacaatttctaaaattatatccttagaatagaatccagctaaaaaaggtattc
cacataaagctaaattagatacgttaaaacaagctgaagttaaaggtatatgaattctta
accctcctattaaacgaatatcttgagaattatttatattgtgaataatagccccagcac
atataaacaataatgctttaaataaagcatgagttaataaatgaaatatagctaatttta
aaaatcctatagacaaaattcttattattaaacctaattgacttaaagtagataaagcaa
taattttttttaaatcaaattcaaaattagctcctaatccagctataaatattgttaatc
cagataataataatattaattgtcctaaccaagaagttcttaagataatattaaatcgaa
ttaataaatatacaccagctgtaactaatgtagaagaatgaactaaagcagaaacaggtg
taggagcagctatagctgcaggtaaccaagaagaaaaaggaatctgagctcttttagtta
tagcagctaatattactaatcttccaattattaacatttcaaattcattttgtataattt
ctaaataaaaaatataatttcatcttccataatttaatattcaagcaatagaaagaagta
aagctacatccccaattcgattagataacgcagttaatataccagcattataagatttaa
tattttgaaaataaattactaaacaataagaaacaagtcctaaaccatctcaccctaata
aaattctaattaaatttggtctaataattaacaatattattgataaaacaaatattaata
ctaatataatgaatcgattaatatgattgtcatttattatgtattcttttctataaaaaa
tcactaaagaagaaattataagaacaaaagatataaataataaacttattcaatcaaaaa
gaaaagttataacaattcttatagaatttaaagaaactaattctcactcaataaaataaa
tcatatcatttaacaaaaaatataaacttaataaaaaacatgataaacttatagaaatta
aattaacaaatctaattctacaaatagataaatatttcatgatttaaaatgaatattttc
atatcactaacaccacaaattagtattttttttaaactatttaaatataatcataatata
aatgattctctttttaaaattaataaatttaaaggcaatcaatgtaacaatattaataaa
tattctcgaattttacctcttctaaatgaatatactccagaaaataatttaccatgctga
ctaaaagaatataaatataaagtataagcagctctaaaaaaagataaaaaagataataaa
attatagaaattcaagatcaagaaacaattctatttaataaagaaatttctcctaataaa
tttaatgttggaggagctgctatattagctgatcttaataaaaatcatcataaagttatc
gaaggtataaaatttaataaacctttattaattaatattcttcgacttccaagacgttca
taagatacattagctaaacaaaataacccagaagaacataaaccatgagcaattattaat
gtataagaaccacataaacctcaataagttatagttaaaagtcctgatagaacaattcct
atatgagcaacagatgaataagcaattaaagcctttaaatcagtttgacgtaaacaaact
aatctaactaatacacctcctactaatctaattctaattcaaacaaatctatacttcaaa
tttattaactgtaaaaaactaataactcgtaatattccataacctcctaattttagtata
atacctgctaaaattatagacccagaaactggagcttcaacatgagctttaggtaatcat
aaatgaactaaaaatattggtatttttactaaaaaggcacacaataaacaaaaatataat
aaatcataattaaacataaaattatttattaaataaaaatttattgaaccaattttattt
attacataaaaaataccaattaatataggtaaagaaactaataaagtataaaataataaa
tataaaccagcttgtaaacgttctggctgataacctcaacctaaaattaaaaataatgta
ggaattaatcttctttcaaaaaataaataaaatataaataatcttattcttgaaaaagtt
aaaatcaacaataataataaaataataatatttaataaaaataaatttttataattatta
tgtttattaattatttctctagctaataatattaatgaacaaattcataaacttaataaa
attaatccataagataatatatcacaacctaaaaaataagaaatttctgatcaataattt
ataaaattatttattaataaaaaaataaatctaataaaaaatattataatttgtaccatt
caatatatattattaataaaacaaaaaggaattaaaaataataaaaaaaaaataattttt
aacattatataattctaaaagattgaaaataatcattaccatgagtacgaattatagaaa
ctaaaattgataaacctaaggccccttcacatactctaaatgtcaaaaatattattctaa
aataactttcataatttaatatatttaaataaataaataatataaaaaataatattaaaa
caataaattctaaacttaaaagtattgaaagtaaatgtttccgattagaaacaaaacaaa
atagccctaaaataaataaaattataggtaaacttcaatataaaattataatcattagtt
ttaatagtttaataaaaacattggtcttgtaaatcaaaaataagattatttcttttaaaa
cttcaagagaaaagaaatttctttttcattaatccccaaaattaatattttaaataaact
acctcttgaaattattcaattaatattatactcattaattattactacttccattatttt
tctaaatataattcatccattagctttaggattaactttattaattcaaacaatttttgt
atgtttactaactggattaataactaaaagtttttgatattcatatattttatttttaat
ttttttaggaggaatacttgtattatttatttacgtaacatctttagcctctaatgaaat
atttaatttatcaataaaattaactctattttcttcattaattttaatttttatattaat
tttatcatttattatagataaaacttcttcttctttatttttaataaataatgatataca
atctattattaatataaattcttattttatagaaaattctttatctttaaataaattata
taattttcccacaaattttattacaattttattaataaattatttattaattactttaat
tgttattgtaaaaattacaaaattatttaaaggacctattcgaataatatcttaattaat
gaataaacctttacgaaattcccatcctctatttaaaattgccaataatgctttagtaga
tttaccagctccaattaatatttcaagatgatgaaattttggatcattacttggattatg
tttaattattcaaattttaaccggattatttttagctatacattacacagctgatattaa
tctagctttctatagtgttaatcatatttgtcgagacgttaattatggttgattattacg
aactttacatgctaacggtgcatcatttttttttatttgtatttacttacatgtaggacg
aggaatttattacggttcatataaatttactccaacttgattaattggagtaattatttt
atttttagtaataggaacagcttttataggatacgtattaccttgaggacaaatatcatt
ttgaggagctactgtaattactaatttattatcagctatcccttacttaggtatagattt
agttcaatgattatgaggtggatttgctgttgataatgccactttaactcgattttttac
attccattttattttaccttttattgttcttgctataactataattcatttattattcct
tcatcaaacaggatctaataatcctatcggattaaattctaatattgataaaattccttt
tcatccttattttacatttaaagatattgtaggatttattgtaataatttttattttaat
ttcattagtattaattagaccaaatttattgggagaccctgataactttattccagcaaa
tcctttagtaacacctgcccatattcaaccagaatgatattttttatttgcttatgctat
tttacgatctattccaaataaattaggaggagttattgcattagttttatcaattgcaat
tttaataatccttcctttttataatttaagaaaattccgagggattcaattttatcctat
taatcaagtaatattctgatctatattagtaacagtaattttattaacttgaattggagc
tcgaccagttgaagaaccttatgtattaattggacaaattttaactgttgtatatttctt
atattatttagtaaacccattaattacaaaatgatgagataatttattaaattaaatagt
taatgagcttgaataagcatatgttttgaaaacataagatagaatttaattttctattaa
cttttactaaaaaaaattcactataataaagaaaataataaaattttaaacccaataaaa
aataataaataatttaaagaaaaagataaaaaacattttcaagctaagtatattaattta
tcataacgaaatcgaggtaaagttcctcgaactcaaataaaaacaaaagaaataaaagtt
aattttatataaaataataaattaaacacatcacaacctaaaaaaataacgcaaaataat
attcttataaataaaattctcgcatattcagctataaaaattaaagcaaaaccccctctt
ctatattctacattaaatcctgaaactaattctgattctccttcagcaaaatcaaaagga
gtccgattagtttcagctaatgaaatagatactcaaactaaagctataggaaataaaata
attaaaaatcatatataaacttgataaaaaaaaaaataaattatattataacttccaatt
aaaaaaataaaagataataaaattaaagctaaactaacttcataagaaatagtctgagcc
acagctcgcaaacctcctaataaagcataattagaattagacgaccaaccagctactata
acagtataaacccccaatctagtacaacataaaaaaaataaaccacccaaattaaaagaa
tataattttacaaaaaaaggcatacatattcaaacaaataatgataaaaataaagaaaaa
attggagaaatataatatcttaaataattagataataaaggataagtttgttcttttgta
aataatttaatcgcatcacaaaaaggttgaggaattcctattaaaccaactttattagga
cctttacgaatttgaatatatcctaaaacttttcgttctaataaagttaaaaaagctaca
cttactaatacacaaataattaataacaaactaccaattaatgacaaaataaattctata
taaaacaagtactatttgtaataaaaattacatatataaattctaaatttattgcactaa
tctgccaaaatagttttatattaataatattcttataaaaaatataattattttgatatt
tggtcctttcgtactaaaatatcacaattttttaaagatagaaaccaacctggcttacac
cggtttgaactcagatcatgtaagaatttaaaagtcgaacagacttaaaatttgaacggc
tacacccaaaattatatcttaatccaacatcgaggtcgcaatcttttttatcgatatgaa
ctctccaaaaaaattacgctgttatccctaaagtaacttaattttttaatcattattaat
ggatcaaatattcataaatttatgtttttaaaaaattaaaagttttttaaattttaatat
caccccaataaaatatttttatttattaaaatttaattaatctatataattaaaataaaa
aaaaatataaagatttatagggtcttctcgtcttttaaataaattttagctttttgacta
aaaaataaaattctataaaaattttaaatgaaacagttaatatttcgtccaaccattcat
tccagccttcaattaaaagactaatgattatgctacctttgcacagtcaaaatactgcgg
ccatttaaaattttcagtgggcaggttagactttatatataattcaaaaagacatgtttt
tgttaaacaggcgaatattatttttgccgaattctttatttaaacttttcatataaatta
attttaacattattatatactaattttatcattattacttaattttaataattaaaacta
acattttaataaataattaaaatttaataaataatttaatttataaaataaattataaca
cattttttaataattgctaattctaagcatatatttattaaatctatttaatatttttaa
aaatttattttatagcttatcccataaaacattaaaattataaattaattaattaaataa
ataattaagtaaatttataatttctaaattaaatttatttcttaaaaaactagatacctt
taaaaacgaataacatttcatttctaatataatattataaataattttatcacattaact
taaatattatattaactcttttaaaatcgagaaaaataaatatttattttttatttaata
aacactgatacacaaggtacaataaattaaattttcttttaaaataaaattttttcaaat
tatttcaattttcttttacaatactaataaactattattaaaattattttttctttaaac
aatactaaaactttaaattttatagttatttctaataattttttaaaaaataataaaaat
taataaataaaaactaactcaatttatattgatttgcacaaaaatcttttcaatgtaaat
gaaatactttacttaataagctttaaattgtcattctagatacactttccagtacatcta
ctatgttacgacttatcttaccttaataataagagcgacgggcgatgtgtacatatttta
gagctaaaatcaaattattaatctttataattttactactaaatccactttcaaaaattt
tttcataattttattcatataaataaatttattgtaacccattattacttaaatataagc
tacaccttgatctgatataaatttttattaaaattattgaatattattattcttataaaa
tattctgataacgacggtatataaactgattacaaatttaagtaaggtccatcgtggatt
atcgattaaaaaacaggttcctctagatagactaaaataccgccaaattttttaagtttc
aagaacataactattactactttagcaatttatttacattttaaataatagggtatctaa
tcctagttttttattaaaattttttaacctcaattacatttttatataataatttaaata
taaaatttcacttaatatatttaattttattattattaataaatttaatttaattaatac
taaaaaaatttatttgtattaatggtataaccgcgactgctggcaccaatttagtcaata
cttttttatattgctatttctaaatttctttaattaataatattaattactgcgaataaa
ttttcatatttattttttaaataaatataaaatcacacaaaaatttacatataaatcaaa
ttaataacaaatttttaagccaaaataaaactttaaatttttatttttgattttttatta
ttaattaaatattaataatttttataaaaataattttttaaagaaaaattaaaattaatt
ttaattaaatattaaaataatttaattttataataaaatttttatcatattataataata
taaaaattttataaatttattTTTTAAATTTTACAAAatttttaaaatttttattttttt
ttaaaaaaaataatttttaacaaaaaaaaatttttatcaaatattaatawaaaataaatt
ttaattttaaaatTAAAAATTTTAATTTTACACTTTTTTAAaaatattttttttttaaaa
aaaaaatttttttttwaaaaaaatttttttttaaaaaaaawtttaaaaaattatagatta
atttcttttaaatgactaaaaaaaatttttttttttaagtattttaaaacttttttttta
caattttttaaaaaatatataaatataaattttaaaaaaaattttttttttaaaaaaaat
gaaaattatattataaaaatattttttttacaaaaatgaaaatttaatctattaaaaaaa
aaatattaaaatttttatgaataaataaaaaaagtaataaatttattaaaaatcaatata
tatatantaataaataatttgattattaattaaattatacgaataataaatataaTAAAT
AATTTATTTTAATCACTAAATCTgaaataattaattatatatatatatatatatatrtaa
ataaataaaaaTAAATTTATTCCCccTatTCataAatttATTRTATaattaaaacttaaa
aaatattttttttaaaaaaatantttattaaattataCTTAATAAACTATTTTTATAATA
AATTATTTTATAAATAAAATTATTTAAAAtaattaataaaaatatttttATTATAATAAA
AATTAAAAATAATTTTWAAAaaattcaattyatatatttatatatatatatatatataan
nnttaattttcaattaaattatataaatataataaaataatnnnatttaatcactaaatc
tgaaataattaattataaatatatatATAtatatatatatatatatatatataaatgaaa
ataaatttattccccctattcataaatttattrtataattaaaacttaaaaaatattttt
tttttaaaaaaaaawtatttattaaattatacttaataaactatttttataataaattat
tttataaataaaattattttaaataattaataaaaatatttttaatataataaaaattta
aaatgattttttataaaaattcaattyatatttatatatatatatatataatttaatttt
caaTTAAATTATATAARTATAATAaaataatttattttaatCACTAAATCTGAawtaatt
aattrtatatatatatatatatatataaaaaatgaAAATAAATTTATTCCCCCTATTCAT
AAATttattrtataattaaaacttaaaaagtattttttttttaaaaaaaaattatttatt
aaattatacttaataaactatttttataataaattattttatwaataaaattatttaaaa
taattaataaaaatatttttAATATAATAAAAATTTAAAAtgattttttattannaattm
aattcATATATTTnCATATAnnnnnnnnnatatatatatatatatatatATAGATAATTT
AATTTTCAATTAAATTATATAARTATAATAAAATAATTTATTTTAATCACTAAATCTGAa
wtaattaattgtatatatatataTATATatatatatataaaaaaatgaaaaTAAATTTAT
TCCCCCTATTCATAAATTTATTRTATAATTAaaacttaaaaartattttTTTTnnnnnAA
AaaaTTATTTATTAAATTATACTTAATAAACTATTTTTATAATAAATTATTTTATWAATA
AAATTATTTAAAAtaattaataaaaatatttttaatataannnnnnnnnnnnnnnnnnnn
nnnnnnnnnnnnnnnnnnnnnnnnnnnnnnnnnnnnnnnnnnnnnnnnnnnnnnnnnnnt
aatttaattttcAAtTAAATTATATAAGTATAATAAAATAATTTATTTTAATCACTAAAT
CTGAATTAATTAATTGTATATATATATATATATATATATATatatatatatataaannnn
aTGAAAATAAATTTATTCCCCCTATTCATAAATTTATTATATAattaaaacttaaaaaat
atttttttttaaaaaaaaaattatttattaaattatacttaatanactatttttataata
an
>wMel3
aatgaattgcctgataaaaaggattaccttgatagggtaaatcatgcagttttctgcatt
cattgactgatttatatattatttataaagatgattttatatttaatagaattaaactat
ttctaaaagtatcaaaaacttttgtgcatcatacaccaaaatatatttacaaaaagataa
gctaattaagctactgggttcataccccatttataaaggttataatccttttctttttaa
tttttaataattcgtcaaaaattttatttattacaattataattattgggacattaatta
cagttacatctaattcttggttaggagcttgaataggtttagaaattaatttattatctt
ttatccccctattaagagataataataatttaatatctacagaagcttctttaaaatatt
ttttaacccaagttttagcttcaactgttttattattttcttcaattttattaatattaa
aaaataatataaataatgaaattaatgaatcttttacatccataattattatatcagctt
tattattaaaaagtggagccgctcctttccatttttgatttcctaatataatagaaggtt
taacatgaataaatgctttaatattaataacttgacaaaaaattgcacctttaatattaa
tttcttatcttaatattaaatatttattattaattagagtaattttatcagttattattg
gagctattggaggattaaatcaaacttctttacgaaaattaatagcattttcttcaatta
atcatttagggtgaatattaagatctttaataattagagaatcaatttgattaatttatt
tttttttttattcatttttatcatttgtattaacatttatatttaatatttttaaattat
ttcatttaaatcaattattttcttgatttgttaatagaaaaattttgaaatttacattat
ttataaattttttatcattaggaggattacctccatttttaggatttttaccaaaatgac
ttgtaattcaacaattaacattatgtaatcaatattttatattaacacttataataatat
caactttaattacattatttttttatttacgaatttgttattccgcttttataataaatt
attttgaaaataactgaatcataaagataaatataaatagtattaattataatatatata
taattataacttttttttcaatttttggattatttttaatttctttattttattttatat
tttaaggctttaagttaataaaactaataaccttcaaagctataaataaagaaatttctt
taagccttagtaaaacttactccttcaaaattgcagtttgatatcattattgactataag
acctaattaatttgtccttatttgattaagaagaataaatcttatatatagatttacaat
ctatcgcctaaacttcagccacttaatcaataatcgcgacaatgattattttctacaaat
cataaagatatcggaactttatattttatttttggagcttgagctggaatagttggaaca
tctttaagaattttaattcgagctgaattaggacatcctggagcattaattggagatgat
caaatttataatgtaattgtaactgcacatgcttttattataattttttttatagttata
cctattataattggtggatttggaaattgattagtgcctttaatattaggtgctcctgat
atagcattcccacgaataaataatataagattttgacttctacctcctgctctttcttta
ctattagtaagtagaatagttgaaaatggagctgggacaggatgaactgtttatccacct
ctatccgctggaattgctcatggtggagcttcagttgatttagctattttttctctacat
ttagcaggaatttcttcaattttaggagctgtaaattttattacaactgtaattaatata
cgatcaacaggaatttcattagatcgtatacctttatttgtttgatcagtagttattact
gctttattattattattatcacttccagtactagcaggagctattactatattattaaca
gatcgaaatttaaatacatcattttttgacccagcgggaggaggagatcctattttatac
caacatttattttgattttttggtcatcctgaagtttatattttaattttacctggattt
ggaataatttctcatattattagacaagaatcaggaaaaaaggaaacttttggttctcta
ggaataatttatgctatattagctattggattattaggatttattgtatgagctcatcat
atatttaccgttggaatagatgtagatactcgagcttattttacctcagctactataatt
attgcagttcctactggaattaaaatttttagttgattagctactttacatggaactcaa
ctttcttattctccagctattttatgagctttaggatttgtttttttatttacagtagga
ggattaacaggagttgttttagctaattcatcagtagatattattttacatgatacttat
tatgtagtagctcattttcattatgttttatctataggagctgtatttgctattatagca
ggttttattcactgataccccttatttactggattaacgttaaataataaatgattaaaa
agtcatttcattattatatttattggagttaatttaacattttttcctcaacatttttta
ggattggctggaatacctcgacgttattcagattacccagatgcttacacaacatgaaat
attgtatcaactattggatcaactatttcattattaggaattttattcttttttattatt
atttgagaaagtttagtatcacaacgacaagtaatttacccaattcaactaaattcatca
attgaatgataccaaaatactccaccagctgaacatagatattctgaattaccactttta
acaaattaatttctaatatggcagattagtgcaatagatttaagctctatatataaagta
ttttacttttattagaaaataaatgtctacatgagctaatttaggtttacaagatagagc
ttctcctttaatagaacaattaattttttttcatgatcatgcattattaattttagtaat
aattacagtattggtgggatatttaatatttatattattttttaataattatgtaaatcg
atttcttttacatggacaacttattgaaataatttgaactattttaccagcaattatttt
actatttattgctcttccttctttacgtttactttatttattagatgaaattaatgaacc
atctgtaactttaaaaagaatcggccatcaatgatattgaagttacgaatattcagattt
taataatattgaatttgattcatatataattccaacaaatgaattaataactgatggatt
tcgattattagatgttgataaccgagtagttttacccataaactcacaaattcgaatttt
agtaacagctgctgatgttattcattcttgaacagtacctgctttaggagtaaaagttga
cggtacacctggacgattaaatcaaactaatttttttattaatcgaccgggtttatttta
tggtcaatgttcagaaatctgtggagctaatcatagatttataccgattgtaattgaaag
tgttcctgtaaattactttattaaatgaatttctagaaataactcttcattagatgactg
aaagcaagtactggtctcttaaaccatttaatagtaaattagcacttacttctaatgata
aaaaattagttaaaatcataacattagtatgtcaaactaaaattattaaataattaatat
tttttaattccacaaatagcacctattagatgattattattatttattattttttctatt
acatttattttattttgttctattaactattattcttatataccaaattcacctaaatct
aatgaattaaaaaatatcaacttaaattcaataaattgaaaatgataacaaatttatttt
ctgtattcgacccctcagctatttttaatttttcacttaattgattaagaacatttttag
gacttttaataattccgtcaatttattgattaataccttctcgttacaatattatatgaa
attcaattttattaactcttcataaagaatttaaaactttattaggcccatcaggtcata
atggatctacttttatttttatttctttattttcattaattttatttaataatttcatag
gattatttccatatatttttacaagaacaagacatttaactttaactttatctttagctt
tacctttatgattatgttttatattatatggatgaattaatcatacacaacatatatttg
ctcatttagttcctcaaggaacacccgctattcttataccttttatagtatgtattgaaa
ctattagaaatattattcgacctggaacattagctgttcgattaactgctaatataattg
ctggacatttattattaactcttttaggaaatacaggaccttctatatcttatattttag
taacatttttattaatagctcaaattgctttattagtattagaatcagctgtagctataa
ttcaatcttatgtgtttgctgtattaagaactttatattctagagaagtaaattaatgtc
tacacactcaaatcacccttttcatttagtggattatagtccatgaccattaacaggagc
tatcggagctataacaactgtatcaggtatagtaaaatgatttcatcaatatgatatttc
attatttgtattaggtaatattattactattttaactgtatatcaatgatgacgagatgt
atcacgagaaggaacataccaaggattacatacttatgcagtaactattggtttacgatg
aggaataattttatttattttatcagaagttttattttttgtgagatttttttgagcttt
ttttcacagaagtttatcacccgctattgaattaggagcatcatgacctcctataggaat
tatctcatttaatccatttcaaattcctttattaaatacagctattttattagcttcagg
agttactgtaacttgagcccaccatagacttatagaaaataatcattcacagactactca
aggattattttttacagttttactaggaatctattttacaattcttcaagcttatgaata
tattgaagctccatttactattgcagactcaatttatggatcaacattttttatagcaac
aggatttcacggaattcatgtattaatcggaacaacttttttattagtatgtttactacg
acatttaaataatcacttctcaaaaaatcatcattttggttttgaagcagctgcatgata
ttgacattttgtcgatgtagtttgattatttttatatatcacaatttactgatgaggagg
ataattatattattaattaaatatctatatagtataaaagtatatttgacttccaatcat
aaggtctattaattaatagtatagataattttttctattatttttattgctttattaatt
ttactaattacaactattgttatatttttagcttcaattttatcaaaaaaagctttaatc
gaccgagaaaaaagatccccatttgaatgtggatttgatccaaaatcttcatctcgatta
ccattttctttacgtttttttttaattactattatttttttaatttttgatgtagagatt
gcattaattctacctataattattattataaaatattctaatattataatttgaacaatt
acttcaattatttttattttaattttattaattggattataccatgaatgaaatcaagga
atgttaaattgatcaaactaatatatttatatatatatatatagggttgtagttaaatat
aacatttgatttgcattcaaaaagtattgaatattcaatctaccttattaatttaataac
tgaatatgaagcgattgattgcaattagtttcgacctaatcttaggtaattataccctta
ttctttaattgaagccaaaaagaggcatatcactgttaatgatataattgaattttaaat
tccaattaaggaaatatgatgatcaagtaaaagctgctaacttttttcttttaatggtta
aattccatttatatttctatttatatagtttaaataaaaccttacattttcattgtaata
ataaaatcttatatttttataaattactaaaattaattcactatatccaaagatttaata
atctccataacatcttcaatgtcaaactctagtataagctatttggatataaaaataata
aaattaataaaattaaaattcaaaatacaaataataataaataaattttcaaagaattat
tatgtattaaaaataaagttttagaatatatagataatttttgatataaatgttgacctc
caaaatattctgatcaaccttgatcaaaactttttacaactaattgaccataatttaaag
gataaaaaattataccataagttctaatataaggtataaatcatatagaccctaaaaaag
ttcttaaattatatataaataaagatttatttaaaaaaaataaatttcttaaagaaatta
aatatccaaataaaccccctacaatacatacaaataatgttaacaattttatataaatag
gtaaacaaattatataaggaaaaggaaaaatcaatcaatttaatattctacctccaataa
ttcttataattaataatcctattataccacggagtataattcaactttcatcatttaata
tattcaatctaccgcaatttaaatcaccggttattgagtaataaactaatcgaaatgaat
aactaacagttaaacccgtagaaaaatagtataaaaaaaatgaaaacatattaacatttc
taattctaacaatttctaaaattatatccttagaatagaatccagctaaaaaaggtattc
cacataaagctaaattagatacgttaaaacaagctgaagttaaaggtatatgaattctta
acccccctattaaacgaatatcttgagaattatttatattatgaataatagccccagcac
atataaacaataatgctttaaataaagcatgagttaataaatgaaatatagctaatttta
aaaatcctatagacaaaattcttattattaaacctaattgacttaaagtagataaagcaa
taattttttttaaatcaaattcaaaattagctcctaatccagctataaatattgttaatc
cagataataataatattaattgtcctaaccaagaagttcttaagataatattaaatcgaa
ttaataaatatacaccagctgtaactaatgtagaagaatgaactaaagcagaaacaggtg
taggagcagctatagctgcaggtaaccaagaagaaaaaggaatctgagctcttttagtta
tagcagctaatattactaatcttccaattattaacatttcaaattcattttgtataattt
ctaaataaaaaatataatttcatcttccataatttaatattcaagcaatagaaagaagta
aagctacatccccaattcgattagataacgcagttaatataccagcattataagatttaa
tattttgaaaataaattactaaacaataagaaacaagtcctaaaccatctcaccctaata
aaattctaattaaatttggtctaataattaacaatattattgataaaacaaatattaata
ctaatataatgaatcgattaatatgattatcatttattatgtattcttttctataaaaaa
tcactaaagaagaaattataagaacaaaagatataaataataaacttattcaatcaaaaa
gaaaagttataacaattcttatagaatttaaagaaactaattctcactcaataaaataaa
tcatatcatttaacaaaaaatataaacttaataaaaaacatgataaacttatagaaatta
aattaacaaatctaattctacaaatagataaatatttcatgatttaaaatgaatattttc
atatcactaacaccacaaattagtattttttttaaactatttaaatataatcataatata
aatgattctctttttaaaattaataaatttaaaggcaatcaatgtaacaatattaataaa
tattctcgaattttacctcttctaaatgaatatactccagaaaataatttaccatgctga
ctaaaagaatataaatataaagtataagcagctctaaaaaaagataaaaaagataataaa
attatagaaattcaagatcaagaaacaattctatttaataaagaaatttctcctaataaa
tttaatgttggaggagctgctatattagctgatcttaataaaaatcatcataaagttatc
gaaggtataaaatttaataaacctttattaattaatattcttcgacttccaagacgttca
taagatacattagctaaacaaaataacccagaagaacataaaccatgagcaattattaat
gtataagaaccacataaacctcaataagttatagttaaaagtcctgatagaacaattcct
atatgagcaacagatgaataagcaattaaagcctttaaatcagtttgacgtaaacaaact
aatctaactaatacacctcctactaatctaattctaattcaaacaaatctatacttcaaa
tttattaactgtaaaaaactaataactcgtaatattccataacctcctaattttaatata
atacctgctaaaattatagacccagaaactggagcttcaacatgagctttaggtaatcat
aaatgaactaaaaatattggtatttttactaaaaaggcacacaataaacaaaaatataat
aaatcgtaattaaacataaaattatttattaaataaaaatttatagaaccaattttattt
attaaataaaaaataccaattaatataggtaaagaaactaataaagtataaaataataaa
tataaaccagcttgtaaacgttctggctgataacctcaacctaaaattaaaaataatgta
ggaattagtcttctttcaaaaaataaataaaatataaataatcttattcttgaaaaagtt
aaaatcaacaataataataaaataataatatttaataaaaataaatttttataattatta
tgtttattaattatttctctagctaataatattaatgaacaaattcataaacttaataaa
attaatccataagataatatatcacaacctaaaaaataagaaatttctgatcaataattt
ataaaattatttattaataaaaaaataaatctaataaaaaatattataatttgtaccatt
caatatatattattaataaaacaaaaaggaattaaaaataataaaaaaaaaataattttt
aacattatataattctaaaagattgaaaataatcattaccatgagtacgaattatagaaa
ctaaaattgataaacctaaggccccttcacatactctaaatgtcaaaaatattattctaa
aataactttcataatttaatatatttaaataaataaataatataaaaaataatattaaaa
caataaattctaaacttaaaagtattgaaagtaaatgtttccgattagaaacaaaacaaa
ataaccctaaaataaataaaattataggtaaacttcaatataaaattataatcattagtt
ttaatagtttaataaaaacattggtcttgtaaatcaaaaataagattatttcttttaaaa
cttcaagagaaaagaaatttctttttcattaatccccaaaattaatattttaaataaact
acctcttgaaattattcaattaatattatattcattaattattactacttccattatttt
tctaaatataattcatccattagctttaggattaactttattaattcaaacaatttttgt
atgtttactaactggattaataactaaaagtttttgatattcatatattttatttttaat
ttttttaggaggaatacttgtattatttatttacgtaacatctttagcctctaatgaaat
atttaatttatcaataaaattaactctattttcttcattaattttaatttttatattaat
tttatcatttattatagataaaacttcttcttctttatttttaataaataatgatataca
atctattattaatataaattcttattttatagaaaattctttatctttaaataaattata
taattttcctacaaattttattacaattttattaataaattatttattaattactttaat
tgttattgtaaaaattacaaaattatttaaaggacctattcgaataatatcttaattaat
gaataaacctttacgaaattcccatcctctatttaaaattgccaataatgctttagtaga
tttaccagctccaattaatatttcaagatgatgaaattttggatcattacttggattatg
tttaattattcaaattttaaccggattatttttagctatacattacacagctgatattaa
tctagctttctatagtgttaatcatatttgtcgagacgttaattatggttgattattacg
aactttacatgctaacggtgcatcatttttttttatttgtatttacttacatgtaggacg
aggaatttattacggttcatataaatttactccaacttgattaattggagtaattatttt
atttttagtaataggaacagcttttataggatacgtattaccttgaggacaaatatcatt
ttgaggagctactgtaattactaatttattatcagctatcccttacttaggtatagattt
agttcaatgattatgaggtggatttgctgttgataatgccactttaactcgattttttac
attccattttattttaccttttattgttcttgctataactataattcatttattattcct
tcatcaaacaggatctaataatcctatcggattaaattctaatattgataaaattccttt
tcatccttattttacatttaaagatattgtaggatttattgtaataatttttattttaat
ttcattagtattaattagaccaaatttattgggagaccctgataattttattccagcaaa
tcctttagtaacacctgcccatattcaaccagaatgatattttttatttgcttatgctat
tttacgatctattccaaataaattaggaggagttattgcattagttttatcaattgcaat
tttaataatccttcctttttataatttaagaaaattccgagggattcaattttatcctat
taatcaagtaatattctgatctatattagtaacagtaattttattaacttgaattggagc
tcgaccagttgaagaaccttatgtattaattggacaaattctaactgttgtatatttctt
atattatttagtaaacccattaattacaaaatgatgagataatttattaaattaaatagt
taatgagcttgaataagcatatgttttgaaaacataagatagaatttaattttctattaa
cttttactaaaaaaaattcactataataaagaaaataataaaattttaaacccaataaaa
aataataaataatttaaagaaaaagataaaaaacattttcaagctaaatatattaattta
tcataacgaaatcgaggtaaagttcctcgaactcaaataaaaacaaaagaaataaaagtt
aattttatataaaataataaattaaacacatcacaacctaaaaaaataacgcaaaataat
attcttataaataaaattctcgcatattcagctataaaaattaaagcaaaaccccctctt
ctatattctacattaaatcctgaaactaattctgattctccttcagcaaaatcaaaagga
gtccgattagtttcagctaatgaaatagatattcaaactaaagctataggaaataaaata
attaaaaatcatatataaacttgataaaaaaaaaaataaattatattataacttccaatt
aaaaaaataaaagataataaaattaaagctaaactaacttcataagaaatagtctgagcc
acagctcgcaaacctcctaataaagcataattagaattagacgaccaaccagctactata
acagtataaacccccaatctagtacaacataaaaaaaataaaccccccaaattaaaagaa
tataattttacaaaaaaaggtatacatattcaaacaaataatgataaaaataaagaaaaa
attggagaaatataatatcttaaataattagataataaaggataagtttgttcttttgta
aataatttaatcgcatcacaaaaaggttgaggaattcctattaaaccaactttattagga
cctttacgaatttgaatatatcctaaaacttttcgttctaataaagttaaaaaagctaca
cttactaatacacaaataattaataacaaactaccaattaatgacaaaataaattctata
taaaacaagtactatttgtaataaaaatcacatatataaattctaaatttattgcactaa
tctgccaaaatagttttatattaataatattcttataaaaaatataattattttgatatt
tggtcctttcgtactaaaatatcataattttttaaagatagaaaccaacctggcttacac
cggtttgaactcagatcatgtaagaatttaaaagtcgaacagacttaaaatttgaacggc
tacacccaaaattatatcttaatccaacatcgaggtcgcaatcttttttatcgatatgaa
ctctccaaaaaaattacgctgttatccctaaagtaacttaattttttaatcattattaat
ggatcaaatattcataaatttatgtttttaaaaaattaaaagttttttaaattttaatat
caccccaataaaatatttttatttattaaaatttaattaatctatataattaaaataaaa
aaaaatataaagatttatagggtcttctcgtcttttaaataaattttagctttttgacta
aaaaataaaattctataaaaattttaaatgaaacagttaatatttcgtccaaccattcat
tccagccttcaattaaaagactaatgattatgctacctttgcacagtcaaaatactgcgg
ccatttaaaattttcagtgggcaggttagactttatatataattcaaaaagacatgtttt
tgttaaacaggcgaatattatttttgccgaattctttatttaaacttttcatataaatta
attttaacattattatatactaattttatcattattacttaattttaataattaaaacta
acattttaataaataattaaaatttaataaataatttaatttataaaataaattataaca
tattttttaataattgctaattctaagcatatatttattaaatctatttaatatttttaa
aaatttattttatagcttatcccataaaacattaaaattataaattaattaattaaataa
ataattaagtaaatttataatttctaaattaaatttatttcttaaaaaactagatacctt
taaaaacgaataacatttcatttctaatataatattataaataattttatcacattaact
taaatattatattaactcttttaaaatcgagaaaaataaatatttattttttatttaata
aacactgatacacaaggtacaataaattaaattttcttttaaaataaaattttttcaaat
tatttcaattttcttttacaatactaataaactattattaaaattattttttctttaaac
aatactaaaactttaaattttatagttatttctaataattttttaaaaaataataaaaat
taataaataaaaactaactcaatttatattgatttgcacaaaaatcttttcaatgtaaat
gaaatactttacttaataagctttaaattgtcattctagatacactttccagtacatcta
ctatgttacgacttatcttaccttaataataagagcgacgggcgatgtgtacatatttta
gagctaaaatcaaattattaatctttataattttactactaaatccactttcaaaaattt
tttcataattttattcatataaataaatttattgtaacccattattacttaaatataagc
tacaccttgatctgatataaatttttattaaaattattgaatattattattcttataaaa
tattctgataacgacggtatataaactgattacaaatttaagtaaggtccatcgtggatt
atcgattaaaaaacaggttcctctagatagactaaaataccgccaaattttttaagtttc
aagaacataactattactactttagcaatttatttacattttaaataatagggtatctaa
tcctagttttttattaaaattttttaacctcaattacatttttatataataatttaaata
taaaatttcacttaatatatttaattttattattattaataaatttaatttaattaatac
taaaaaaatttatttgtattaatggtataaccgcgactgctggcaccaatttagtcaata
cttttttatattgctatttctaaatttctttaattaataatattaattactgcgaataaa
ttttcatatttattttttaaataaatataaaatcacacaaaaatttacatataaatcaaa
ttaataacaaatttttaagccaaaataaaactttaaatttttatttttgattttttatta
ttaattaaatattaataatttttattaaaataattttttaaagaaaaattaaaattaatt
ttaattaaatattaaaataatTTAATTTTATAATAAAATTTTTATCATATTATAATAATA
TAAAAATTTTATAAATTTATTTTTTAAATTTTACAAAATTTTTAAAATTTTTATTTTTTT
TTAAAAAAAATAATTTTTAACAAAAAAAAATTTTTATCAAAAATTAATATAAAATAAATT
TtaatttaaaaattaaaaatttTAATTTTACACTTTTTTAAAAATATTTTTTTTTTAAAA
AAAAAATTTTTTTTTTAAAAAAATTTTTTTTTAAAAAAAaatttaaaaaattatagatta
atttcttttaaatgactaaaaaaaatttttttttttaagtattttaaaacttttttttta
caatttttaaaaaaatatataaatATAAAtTTTaaaaaaatttttttttttaaaAAAaat
gaaaattatattataaaaatattttttttacaaaaatgaaaatttaatctattaaaaaaa
aattattaaaatttttataaataaataaaaaaagtaataaatttattaaaaatcaatata
tatataataataaataatttgattattaattaaattatacgaataataaatataataaat
aatttattttaatcaataaatctgaaataattaattatatacatatatatatatatgtaa
ataaataaaaataaatttattccccctatttataaatttattatataattaaaacttaaa
aaatattttttttaaaaaaatagtttattaaattatacttaataaactatttttataata
aattattttataaataaaattatttaaaataattaataaaaatatttttattgtaaTAAA
AATTAAAAATAATTTtaaaaaaattaaatttatatatttatatatatatatatatataat
ttttaatttTCaattaaattatataaatataataaaataattttatttaatcactaaatc
tgaaataattaattataaatatatatatatatatatatatatatatatatataaatgaaa
ataaatttattccccctattcataaatttattatataattaaaacttaaaaaatattttt
tttttaaaaaaaaattatttattaaattatacttaataaactatttttataataaattat
tttataaataaaattattttaaataattaataaaaatatttttaatATAATAAAAATTTa
aaatgattttttataaaaattaaattcatatttatatatatatatatataatttaatttt
caattaaattatataagtataataaaataatttattttaatcactaaatctgaattaatt
aattgtatatatatatatatatataaaaaaaatgaaaataaatttattccccctattcat
aaatttattatataattaaatcttaaaaagtattttttttttaaaaaaaaattatttatt
aaattatacttaataaactatttttataataaattattttatgaataaaattatttaaaa
taatttataaaaatatttttaatataatgaaaatttaaaatgattttttattATTAATTA
AAttcatatatttacatatatatatatatatatatatatatatatatatatagataattt
AATTTTCAATtaaattatataagtataataaaataatttattttaatcactaaatctgaa
ttaattaattgtatgtatatatatatatatatatatataaaaaaatgaaaataaatttat
tccccctattcataaatttattatataattaaatCTTAAAAAGTATTTTTTTTTAaaaaA
aaaATTATTTATtaaattatacttaataaactatttttataataaattattttatgaata
aaattatttaaaaTAAttwataaaaatatttttaataTAATGAAAATTTAAAATGATTTT
TTATTATTAATTAaattcatatatttatatayatatatatatatatatatatatatagat
aatttaattttcaattaaatTATATAAGTATAATAAAATAATTTATTTTAATCACTAaat
ctgaattaattaattgtaTGtAtatataTATATATATATATATATATATATATAAAAAAA
ATGAAAATAAATTTATTCCCCCTATTCAtaaatttattatataattaaatcttaaaaagt
atttttttttnnnnnnnnAATTatttattaaattatacttaataaactatttttataann
nn
>wMel2_a
aatgaattgcctgataaaaaggattaccttgatagggtaaatcatgcagttttctgcatt
cattgactgatttatatattatttataaagatgattttatatttaatagaattaaactat
ttctaaaagtatcaaaaacttttgtgcatcatacaccaaaatatatttacaaaaagataa
gctaattaagctactgggttcataccccatttataaaggttataatccttttctttttaa
tttttaataattcgtcaaaaattttatttattacaattataattattgggacattaatta
cagttacatctaattcttggttaggagcttgaataggtttagaaattaatttattatctt
ttatccccctattaagagataataataatttaatatctacagaagcttctttaaaatatt
ttttaacccaagttttagcttcaactgttttattattttcttcaattttattaatattaa
aaaataatataaataatgaaattaatgaatcttttacatccataattattatatcagctt
tattattaaaaagtggagccgctcctttccatttttgatttcctaatataatagaaggtt
taacatgaataaatgctttaatattaataacttgacaaaaaattgcacctttaatattaa
tttcttatcttaatattaaatatttattattaattagagtaattttatcagttattattg
gagctattggaggattaaatcaaacttctttacgaaaattaatagcattttcttcaatta
atcatttagggtgaatattaagatctttaataattagagaatcaatttgattaatttatt
tttttttttattcatttttatcatttgtattaacatttatatttaatatttttaaattat
ttcatttaaatcaattattttcttgatttgttaatagaaaaattttgaaatttacattat
ttataaattttttatcattaggaggattacctccatttttaggatttttaccaaaatgac
ttgtaattcaacaattaacattatgtaatcaatattttatattaacacttataataatat
caactttaattacattatttttttatttacgaatttgttattccgcttttataataaatt
attttgaaaataattgaatcataaagataaatataaatagtattaattataatatatata
taattataacttttttttcaatttttggattatttttaatttctttattttattttatat
tttaaggctttaagttaataaaactaataaccttcaaagctataaataaagaaatttctt
taagccttagtaaaacttactccttcaaaattgcagtttgatatcattattgactataag
acctaattaatttgtccttatttgattaagaagaataaatcttatatatagatttacaat
ctatcgcctaaacttcagccacttaatcaataatcgcgacaatgattattttctacaaat
cataaagatattggaactttatattttatttttggagcttgagctggaatagttggaaca
tctttaagaattttaattcgagctgaattaggacatcctggagcattaattggagatgat
caaatttataatgtaattgtaactgcacatgcttttattataattttttttatagttata
cctattataattggtggatttggaaattgattagtgcctttaatattaggtgctcctgat
atagcattcccacgaataaataatataagattttgacttctacctcctgctctttcttta
ctattagtaagtagaatagttgaaaatggagctgggacaggatgaactgtttatccacct
ctatctgctggaattgctcatggtggagcttcagttgatttagctattttttctctacat
ttagcaggaatttcttcaattttaggagctgtaaattttattacaactgtaattaatata
cgatcaacaggaatttcattagatcgtatacctttatttgtttgatcagtagttattact
gctttattattattattatcacttccagtactagcaggagctattactatattattaaca
gatcgaaatttaaatacatcattttttgacccagcgggaggaggagatcctattttatac
caacatttattttgattttttggtcatcctgaagtttatattttaattttacctggattt
ggaataatttctcatattattagacaagaatcaggaaaaaaggaaacttttggttctcta
ggaataatttatgctatattagctattggattattaggatttattgtatgagctcatcat
atatttaccgttggaatagatgtagatactcgagcttattttacctcagctactataatt
attgcagttcctactggaattaaaatttttagttgattagctactttacatggaactcaa
ctttcttattctccagctattttatgagctttaggatttgtttttttatttacagtagga
ggattaacaggagttgttttagctaattcatcagtagatattattttacatgatacttat
tatgtagtagctcattttcattatgttttatctataggagctgtatttgctattatagca
ggttttattcactgataccccttatttactggattaacgttaaataataaatgattaaaa
agtcatttcattattatatttattggagttaatttaacattttttcctcaacatttttta
ggattggctggaatacctcgacgttattcagattacccagatgcttacacaacatgaaat
attgtatcaactattggatcaactatttcattattaggaattttattctttttttttatt
atttgagaaagtttagtatcacaacgacaagtaatttacccaattcaactaaattcatca
attgaatgataccaaaatactccgccagctgaacatagatattctgaattaccactttta
acaaattaatttctaatatggcagattagtgcaatagatttaagctctatatataaagta
ttttacttttattagaaaataaatgtctacatgagctaatttaggtttacaagatagagc
ttctcctttaatagaacaattaattttttttcatgatcatgcattattaattttagtaat
aattacagtattggtgggatatttaatatttatattattttttaataattatgtaaatcg
atttcttttacatggacaacttattgaaataatttgaactattttaccagcaattatttt
actatttattgctcttccttctttacgtttactttatttattagatgaaattaatgaacc
atctgtaactttaaaaagaatcggccatcaatgatattgaagttacgaatattcagattt
taataatattgaatttgattcatatataattccaacaaatgaattaataactgatggatt
tcgattattagatgttgataaccgagtagttttacccataaactcacaaattcgaatttt
agtaacagctgctgatgttattcattcttgaacagtacctgctttaggagtaaaagttga
cggtacacctggacgattaaatcaaactaatttttttattaatcgaccgggtttatttta
tggtcaatgttcagaaatctgtggagctaatcatagatttataccgattgtaattgaaag
tgttcctgtaaattactttattaaatgaatttctagaaataactcttcattagatgactg
aaagcaagtactggtctcttaaaccatttaatagtaaattagcacttacttctaatgata
aaaaattagttaaaatcataacattagtatgtcaaactaaaattattaaataattaatat
tttttaattccacaaatagcacctattagatgattattattatttattattttttctatt
acatttattttattttgttctattaactattattcttatataccaaattcacctaaatct
aatgaattaaaaaatatcaacttaaattcaataaattgaaaatgataacaaatttatttt
ctgtattcgacccctcagctatttttaatttttcacttaattgattaagaacatttttag
gacttttaataattccgtcaatttattgattaataccttctcgttataatattatatgaa
attcaattttattaactcttcataaagaatttaaaactttattaggcccatcaggtcata
atggatctacttttatttttatttctttattttcattaattttatttaataatttcatag
gattatttccatatatttttacaagaacaagacatttaactttaactttatctttagctt
tacctttatgattatgttttatattatatggatgaattaaccatacacaacatatatttg
ctcatttagttcctcaaggaacacccgctattcttataccttttatagtatgtattgaaa
ctattagaaatattattcgacctggaacattagctgttcgattaactgctaatataattg
ctggacatttattattaactcttttaggaaatacaggaccttctatatcttatatattag
taacatttttattaatagctcaaattgctttattagtattagaatcagctgtagctataa
ttcaatcttatgtgtttgctgtattaagaactttatattctagagaagtaaattaatgtc
tacacactcaaatcaccctttccatttagtggattatagtccatgaccattaacaggagc
tatcggagctataacaactgtatcaggtatagtaaaatgatttcatcaatatgatatttc
attatttatattaggtaatattattactattttaactgtatatcaatgatgacgagatgt
atcacgagaaggaacataccaaggattacatacttatgcagtaactattggtttacgatg
aggaataattttatttattttatcagaagttttattttttgtgagatttttttgagcttt
ttttcacagaagtttatcacccgctattgaattaggagcatcatgacctcctataggaat
tatctcatttaatccatttcaaattcctttattaaatacagctattttattagcttcagg
agttactgtaacttgagcccaccatagacttatagaaaataatcattcacagactactca
aggattattttttacagttttactaggaatctattttacaattcttcaagcttatgaata
tattgaagctccatttactattgcagactcaatttatggatcaacattttttatagcaac
aggatttcacggaattcatgtattaatcggaacaacttttttattagtatgtttactacg
acatttaaataatcacttctcaaaaaatcatcattttggttttgaagcagctgcatgata
ttgacattttgtcgatgtaatttgattatttttatatatcacaatttactgatgaggagg
ataattatattattaattaaatatctatatagtataaaagtatatttgacttccaatcat
aaggtctattaattaatagtatagataattttttctattatttttattgctttattaatt
ttactaattacaactattgttatatttttagcttcaattttatcaaaaaaagctttaatc
gaccgagaaaaaagatccccatttgaatgtggatttgatccaaaatcttcatctcgatta
ccattttctttacgtttttttttaattactattatttttttaatttttgatgtagagatt
gcattaattctacctataattattattataaaatattctaatattataatttgaacaatt
acttcaattatttttattttaattttattaattggattataccatgaatgaaatcaagga
atattaaattgatcaaactaatatatttatatatatatatatagggttgtagttaaatat
aacatttgatttgcattcaaaaagtattgaatattcaatctaccttattaatttaataac
tgaatatgaagcgattgattgcaattagtttcgacctaatcttaggtaattataccctta
ttctttaattgaagccaaaaagaggcatatcactgttaatgatataattgaattttaaat
tccaattaaggaaatatgatgatcaagtaaaagctgctaacttttttcttttaatggtta
aattccatttatatttctatttatatagtttaaataaaaccttacattttcattgtaata
ataaaatattatatttttataaattactaaaattaattcactatatccaaagatttaata
atctccataacatcttcaatgtcaaactctagtataagctatttggatataaaaataata
aaattaataaaattaaaattcaaaatacaaataataataaataaattttcaaagaattat
tatgtattaaaaataaagttttagaatatatagataatttttgatataaatgttgacctc
caaaatattctgatcaaccttgatcaaaactttttacaactaattgaccataatttaaag
gataaaaaattataccataagttctaatataaggtataaatcatatagaccctaaaaaag
ttcttaaactatatataaataaagatttatttaaaaaaaataaatttcttaaagaaatta
aatatccaaataaaccccctacaatacatacaaataatgttaacaattttatataaatag
gtaaacaaattatataaggaaaaggaaaaatcaatcaatttaatattctacctccaataa
ttcttataattaataatcctattataccacggagtataattcaactttcatcatttaata
tattcaatctaccgcaatttaaatcaccggttattgaataataaactaatcgaaatgaat
aactaacagttaaacccgtagaaaaatagtataaaaaaaatgaaaacatattaacatttc
taattctaacaatttctaaaattatatccttagaataaaatccagctaaaaaaggtattc
cacataaagctaaattagatacgttaaaacaagctgaagttaaaggtatatgaattctta
acccccctattaaacgaatatcttgagaattatttatattatgaataatagccccagcac
atataaacaataatgctttaaataaagcatgagttaataaatgaaatatagctaatttta
aaaatcctatagacaaaattcttattattaaacctaactgacttaaagtagataaagcaa
taattttttttaaatcaaattcaaaattagctcctaatccagctataaatattgttaatc
cagataataataatattaattgtcctaaccaagaagttcttaagataatattaaatcgaa
ttaataaatatacaccagctgtaactaatgtagaagaatgaactaaagcagaaacaggtg
taggagcagctatagctgcaggtaaccaagaagaaaaaggaatctgagctcttttagtta
tagcagctaatattactaatcttccaattattaacatttcaaattcattttgtataattt
ctaaataaaaaatataatttcatcttccataatttaatattcaagcaatagaaagaagta
aagctacatccccaattcgattagataacgcagttaatataccagcattataagatttaa
tattttgaaaataaattactaaacaataagaaacaagtcctaaaccatctcaccctaata
aaattctaattaaatttggtctaataattaacaatattattgataaaacaaatattaata
ctaatataatgaatcgattaatatgattatcatttattatgtattcttttctataaaaaa
tcactaaagaagaaattataagaacaaaagatataaataataaacttattcaatcaaaaa
gaaaagttataacaattcttatagaatttaaagaaactaattctcactcaataaaataaa
tcatatcatttaacaaaaaatataaacttaataaaaaacatgataaacttatagaaatta
aattaacaaatctaattctacaaatagataaatatttcatgatttaaaatgaatattttc
atatcactaacaccacaaattagtattttttttaaactatttaaatataatcataatata
aatgattctctttttaaaattaataaatttaaaggcaatcaatgtaacaatattaataaa
tattctcgaattttacctcttctaaatgaatatactccagaaaataatttaccatgctga
ctaaaagaatataaatataaagtataagcagctctaaaaaaagataaaaaagataataaa
attatagaaattcaagatcaagaaacaattctatttaataaagaaatttctcctaataaa
tttaatgttggaggagctgctatattagctgatcttaataaaaatcatcataaagttatc
gaaggtataaaatttaataaacctttattaattaatattcttcgacttccaagacgttca
taagatacattagctaaacaaaataacccagaagaacataaaccatgagcaattattaat
gtataagaaccacataaacctcaataagttatagttaaaagtcctgatagaacaattcct
atatgaacaacagatgaataagcaattaaagcctttaaatcagtttgacgtaaacaaact
aatctaactaatacacctcctactaatctaattctaattcaaacaaatctatacttcaaa
tttattaactgtaaaaaactaataactcgtaatattccataacctcctaattttagtata
atacctgctaaaattatagacccagaaactggagcttcaacatgagctttaggtaatcat
aaatgaactaaaaatattggtatttttactaaaaaggcacacaataaacaaaaatataat
aaatcgtaattaaacataaaattatttattaaataaaaatttatagaaccaattttattt
attacataaaaaataccaattaatataggtaaagaaactaataaagtataaaataataaa
tataaaccagcttgtaaacgttctggctgataacctcaacctaaaattaaaaataatgta
ggaattagtcttctttcaaaaaataaataaaatataaataatcttattcttgaaaaagtt
aaaatcaacaataataataaaataataatatttaataaaaataaatttttataattatta
tgtttattaattatttctctagctaataatattaatgaacaaattcataaacttaataaa
attaatccataagataatatatcacaacctaaaaaataagaaatttctgatcaataattt
ataaaattatttattaataaaaaaataaatctaataaaaaatattataatttgtaccatt
caatatatattattaataaaacaaaaaggaattaaaaataataaaaaaaaaataattttt
aacattatataattctaaaagattgaaaataatcattaccatgagtacgaattatagaaa
ctaaaattgataaacctaaggccccttcacatactctaaatgtcaaaaatattattctaa
aataactttcataatttaatatatttaaataaataaataatataaaaaataatattaaaa
caataaattctaaacttaaaagtattgaaagtaaatgtttccgattagaaacaaaacaaa
ataaccctaaaataaataaaattataggtaaacttcaatataaaattataatcattagtt
ttaatagtttaataaaaacattggtcttgtaaatcaaaaataagattatttcttttaaaa
cttcaagagaaaagaaatttctttttcattaatccccaaaattaatattttaaataaact
acctcttgaaattattcaattaatattatattcattaattattactacttccattatttt
tctaaatataattcatccattagctttaggattaactttattaattcaaacaatttttgt
atgtttactaactggattaataactaaaagtttttgatattcatatattttatttttaat
ttttttaggaggaatacttgtattatttatttacgtaacatctttagcctctaatgaaat
atttaatttatcaataaaattaactctattttcttcattaattttaatttttatattaat
tttatcatttattatagataaaacttcttcttctttatttttaataaataatgatataca
atctattattaatataaattcttattttatagaaaattctttatctttaaataaattata
taattttcctacaaattttattacaattttattaataaattatttattaattactttaat
tgttattgtaaaaattacaaaattatttaaaggacctattcgaataatatcttaattaat
gaataaacctttacgaaattcccatcctctatttaaaattgccaataatgctttagtaga
tttaccagctccaattaatatttcaagatgatgaaattttggatcattacttggattatg
tttaattattcaaattttaaccggattatttttagctatacattacacagctgatattaa
tctagctttctatagtgttaatcatatttgtcgagacgttaattatggttgattattacg
aactttacatgctaacggtgcatcatttttttttatttgtatttacttacatgtaggacg
aggaatttattacggttcatataaatttactccaacttgattaattggagtaattatttt
atttttagtaataggaacagcttttataggatacgtattaccttgaggacaaatatcatt
ttgaggagctactgtaattactaatttattatcagctatcccttacttaggtatagattt
agttcaatgattatgaggtggatttgctgttgataatgccactttaactcgattttttac
attccattttattttaccttttattgttcttgctataactataattcatttattattcct
tcatcaaacaggatctaataatcctatcggattaaattctaatattgataaaattccttt
tcatccttattttacatttaaagatattgtaggatttattgtaataatttttattttaat
ttcattagtattaattagaccaaatttattgggagaccctgataattttattccagcaaa
tcctttagtaacacctgcccatattcaaccagaatgatattttttatttgcttatgctat
tttacgatctattccaaataaattaggaggagttattgcattagttttatcaattgcaat
tttaataatccttcctttttataatttaagaaaattccgagggattcaattttatcctat
taatcaagtaatattctgatctatattagtaacagtaattttattaacttgaattggagc
tcgaccagttgaagaaccttatgtattaattggacaaattctaactgttatatatttctt
atattatttagtaaacccattaattacaaaatgatgagataatttattaaattaaatagt
taatgagcttgaataagcatatgttttgaaaacataagatagaatttaattttctattaa
cttttactaaaaaaaattcactataataaagaaaataataaaattttaaacccaataaaa
aataataaataatttaaagaaaaagataaaaaacattttcaagctaaatatattaattta
tcataacgaaatcgaggtaaagttcctcgaactcaaataaaaacaaaagaaataaaagtt
aattttatataaaataataaattaaacacatcacaacctaaaaaaataacgcaaaataat
attcttataaataaaattctcgcatattcagctataaaaattaaagcaaaaccccctctt
ctatattctacattaaatcctgaaactaattctgattctccttcagcaaaatcaaaagga
gtccgattagtttcagctaatgaaatagatattcaaactaaagctataggaaataaaata
attaaaaatcacatataaacttgataaaaaaaaaaataaattatattataacttccaatt
aaaaaaataaaagataataaaattaaagctaaactaacttcataagaaatagtctgagcc
acagctcgcaaacctcctaataaagcataattagaattagacgaccaaccagctactata
acagtataaacccccaatctagtacaacataaaaaaaataaaccacccaaattaaaagaa
tataattttacaaaaaaaggcatacatattcaaacaaataatgataaaaataaagaaaaa
attggagaaatataatatcttaaataattagataataaaggataagtttgttcttttgta
aataatttaatcgcatcacaaaaaggttgaggaattcctattaaaccaactttattagga
cctttacgaatttgaatatatcctaaaacttttcgttctaataaagttaaaaaagctaca
cttactaatacacaaataattaataacaaactaccaattaatgacaaaataaattctata
taaaacaagtactatttgtaataaaaatcacatatataaattctaaatttattgcactaa
tctgccaaaatagttttatattaataatattcttataaaaaatataattattttgatatt
tggtcctttcgtactaaaatatcataattttttaaagatagaaaccaacctggcttacac
cggtttgaactcagatcatgtaagaatttaaaagtcgaacagacttaaaatttgaacggc
tacacccaaaattatatcttaatccaacatcgaggtcgcaatcttttttatcgatatgaa
ctctccaaaaaaattacgctgttatccctaaagtaacttaattttttaatcattattaat
ggatcaaatattcataaatttatgtttttaaaaaattaaaagttttttaaattttaatat
caccccaataaaatatttttatttattaaaatttaattaatctatataattaaaataaaa
aaaaatataaagatttatagggtcttctcgtcttttaaataaattttagctttttgacta
aaaaataaaattctataaaaattttaaatgaaacagttaatatttcgtccaaccattcat
tccagccttcaattaaaagactaatgattatgctacctttgcacagtcaaaatactgcgg
ccatttaaaattttcagtgggcaggttagactttatatataattcaaaaagacatgtttt
tgttaaacaggcgaatattatttttgccgaattctttatttaaacttttcatataaatta
attttaacattattatatactaattttatcattattacttaattttaataattaaaacta
acattttaataaataattaaaatttaataaataatttaatttataaaataaattataaca
cattttttaataattgctaattctaagcatatatttattaaatctatttaatatttttaa
aaatttattttatagcttatcccataaaacattaaaattataaattaattaattaaataa
ataattaagtaaatttataatttctaaattaaatttatttcttaaaaaactagatacctt
taaaaacgaataacatttcatttctaatataatattataaataattttatcacattaact
taaatattatattaactcttttaaaatcgagaaaaataaatatttattttttatttaata
aacactgatacacaaggtacaataaattaaattttcttttaaaataaaattttttcaaac
tatttcaattttcttttacaatactaataaactattattaaaattattttttctttaaac
aatactaaaactttaaattttatagttatttctaataattttctaaaaaataataaaaat
taataaataaaaactaactcaatttatattgatttgcacaaaaatcttttcaatgtaaat
gaaatactttacttaataagctttaaattgtcattctagatacactttccagtacatcta
ctatgttacgacttatcttaccttaataataagagcgacgggcgatgtgtacatatttta
gagctaaaatcaaattattaatctttataattttactactaaatccactttcaaaaattt
tttcataattttattcatataaataaatttattgtaacccattattacttaaatataagc
tacaccttgatctgatataaatttttattaaaattattgaatattattattcttataaaa
tattctgataacgacggtatataaactgattacaaatttaagtaaggtccatcgtggatt
atcgattaaaaaacaggttcctctagatagactaaaataccgccaaattttttaagtttc
aagaacataactattactactttagcaatttatttacattttaaataatagggtatctaa
tcctagttttttattaaaattttttaacctcaattacatttttatataataatttaaata
taaaatttcacttaatatatttaattttattattattaataaatttaatttaattaatac
taaaaaaatttatttgtattaatggtataaccgcgactgctggcaccaatttagtcaata
cttttttatattgctatttctaaatttctttaattaataatattaattactgcgaataaa
ttttcatatttattttttaaataaatataaaatcacacaaaaatttacatataaatcaaa
ttaataacaaatttttaagccaaaataaaactttaagtttttatttttgattttttatta
ttaattaaatattaataatttttattaaaataattttttaaagaaaaattaaaattaatt
ttaattaaatattaaaataatttaattttataataaaatttttatcatattataataata
taaaaattttataaatttattttttaaattttacaaaatttttaaaatttttattttttt
ttaaaaaaaataatttttaacaaaaaaaannntttatcaaaaattaatataaaataaatt
ttaattttaaaattaaaaattttaattttacactttttcaaaaatattttttttttaaaa
aaaaaattttttttttaaaaaaatttttttttaaaaaaaaatttaaaaaattatagatta
atttcttttaaatgactaaaaaaaanttttttttttaagtattttaaaacttttttttta
caatttttaaaaaaatatataaatataaattttaaaaaawattttttttttaaaaaaaat
gaaaattatattataaaaatattttttttacaaaaatgaaaatttaatctattaaaaaaa
aattattaaaatttttatgaataaacaaaaaaagtaataaatttattaaaaatcaatata
tatatnntaataaataatttgattattaattaaattatacgaataataaatataataaat
aatttattttaatcactaaatctgaaataattaattatatatatatatatatatatgtaa
ataaatraaaataaatttattccccctatttataaatttattrtataattaaaacttaaa
aaatattttttttaaaaaaatantttattaaattaTACTTAATAAACTATTTTTATAATA
AATTATTTTATAAATAAAATTATTTAAaataattaataaaaatatttttattataataaa
aattaaaaataattttataaaaattaaatttatatatwtatatatatatatatatataat
ttttaattttcaattaaattatataaatataataaaataattttatttaatcactaaatc
tgaaataattaattatawatatatatatatatatatatatatatatatatataaatgaaa
ataaatttattccccctattcataaatttattrtataattaaaacytaaaaaatattttt
tttttaaaaaaaaattatttattaaattatacttaataaactatttttataataaattat
tttataaataaaattattttaaataattaataaaaatatttttaatataataaaaattta
aaataattttttataaaaattaaattcatatttatatatatatatatataatttaatttt
caaTCAAATTATATAAGTATAATAAAATAATTTATTTTAATCactaaatctgaattaatt
aaTtgtatatatatatatatatatatataaaatgaaaataaatttattccccctattcat
aaatttattatataattaaatcttaaaaagtattttttttttaaaaaaaaattatttatt
aaattatacttaataaactatttttataataaattattttatgaatAAAaTTatTtAAaa
taattaataaaaatatttttaatataATAAAaatttaaaataattttttannnnnaatta
aattcatatatttannnnnnnnnnnnnnnnnnnnnnnnnnnnnnnnnnnatanntaattt
aattttcaatcaaatTATATAAGTATAATAAAATAATTTATTTTAATcactaaatctgaa
ttaattaattgtatatatatatatatatatatatatataaaaaaatgaaaataaatttat
tccccctattcataaatttattataTAATTAAATCTTAAAAAGTATTTTTTTTTaaaaaa
aaaaTTATTTATTAAATTATACTTAATAAACTATTTTTATAATAAATTATTTTATGAATA
AAATTATTTAAaataattaataaaaatatttttaatatannnnnnnnnnnnnnnnnnnnn
nnnnnnnnnnntaaattcatatatttatatatatatatatatatatatatatatatagat
aatttAattttcaatyaaattatataagtataataaaataatttattttaatcactaaat
ctgaattaattaattgtannnnnnnnnnnnnnnnnnnnnnnnnnnnnnnanntnnnnaaa
aTGAAAATAAATTTATTCCCCCTATTCATAAATTTATTATATAATTAAATCTTAAAAAGT
ATTTTTTTTTnnnaaaaaaattatttattaaattatacttaataaactatttttatannn
nn
>wMel2_b
aatgaattgcctgataaaaaggattaccttgatagggtaaatcatgcagttttctgcatt
cattgactgatttatatattatttataaagatgattttatatttaatagaattaaactat
ttctaaaagtatcaaaaacttttgtgcatcatacaccaaaatatatttacaaaaagataa
gctaattaagctactgggttcataccccatttataaaggttataatccttttctttttaa
tttttaataattcgtcaaaaattttatttattacaattataattattgggacattaatta
cagttacatctaattcttggttaggagcttgaataggtttagaaattaatttattatctt
ttatccccctattaagagataataataatttaatatctacagaagcttctttaaaatatt
ttttaacccaagttttagcttcaactgttttattattttcttcaattttattaatattaa
aaaataatataaataatgaaattaatgaatcttttacatccataattattatatcagctt
tattattaaaaagtggagccgctcctttccatttttgatttcctaatataatagaaggtt
taacatgaataaatgctttaatattaataacttgacaaaaaattgcacctttaatattaa
tttcttatcttaatattaaatatttattattaattagagtaattttatcagttattattg
gagctattggaggattaaatcaaacttctttacgaaaattaatagcattttcttcaatta
atcatttagggtgaatattaagatctttaataattagagaatcaatttgattaatttatt
tttttttttattcatttttatcatttgtattaacatttatatttaatatttttaaattat
ttcatttaaatcaattattttcttgatttgttaatagaaaaattttgaaatttacattat
ttataaattttttatcattaggaggattacctccatttttaggatttttaccaaaatgac
ttgtaattcaacaattaacattatgtaatcaatattttatattaacacttataataatat
caactttaattacattatttttttatttacgaatttgttattccgcttttataataaatt
attttgaaaataattgaatcataaagataaatataaatagtattaattataatatatata
taattataacttttttttcaatttttggattatttttaatttctttattttattttatat
tttaaggctttaagttaataaaactaataaccttcaaagctataaataaagaaatttctt
taagccttagtaaaacttactccttcaaaattgcagtttgatatcattattgactataag
acctaattaatttgtccttatttgattaagaagaataaatcttatatatagatttacaat
ctatcgcctaaacttcagccacttaatcaataatcgcgacaatgattattttctacaaat
cataaagatattggaactttatattttatttttggagcttgagctggaatagttggaaca
tctttaagaattttaattcgagctgaattaggacatcctggagcattaattggagatgat
caaatttataatgtaattgtaactgcacatgcttttattataattttttttatagttata
cctattataattggtggatttggaaattgattagtgcctttaatattaggtgctcctgat
atagcattcccacgaataaataatataagattttgacttctacctcctgctctttcttta
ctattagtaagtagaatagttgaaaatggagctgggacaggatgaactgtttatccacct
ctatctgctggaattgctcatggtggagcttcagttgatttagctattttttctctacat
ttagcaggaatttcttcaattttaggagctgtaaattttattacaactgtaattaatata
cgatcaacaggaatttcattagatcgtatacctttatttgtttgatcagtagttattact
gctttattattattattatcacttccagtactagcaggagctattactatattattaaca
gatcgaaatttaaatacatcattttttgacccagcgggaggaggagatcctattttatac
caacatttattttgattttttggtcatcctgaagtttatattttaattttacctggattt
ggaataatttctcatattattagacaagaatcaggaaaaaaggaaacttttggttctcta
ggaataatttatgctatattagctattggattattaggatttattgtatgagctcatcat
atatttaccgttggaatagatgtagatactcgagcttattttacctcagctactataatt
attgcagttcctactggaattaaaatttttagttgattagctactttacatggaactcaa
ctttcttattctccagctattttatgagctttaggatttgtttttttatttacagtagga
ggattaacaggagttgttttagctaattcatcagtagatattattttacatgatacttat
tatgtagtagctcattttcattatgttttatctataggagctgtatttgctattatagca
ggttttattcactgataccccttatttactggattaacgttaaataataaatgattaaaa
agtcatttcattattatatttattggagttaatttaacattttttcctcaacatttttta
ggattggctggaatacctcgacgttattcagattacccagatgcttacacaacatgaaat
attgtatcaactattggatcaactatttcattattaggaattttattctttttttttatt
atttgagaaagtttagtatcacaacgacaagtaatttacccaattcaactaaattcatca
attgaatgataccaaaatactccgccagctgaacatagatattctgaattaccactttta
acaaattaatttctaatatggcagattagtgcaatagatttaagctctatatataaagta
ttttacttttattagaaaataaatgtctacatgagctaatttaggtttacaagatagagc
ttctcctttaatagaacaattaattttttttcatgatcatgcattattaattttagtaat
aattacagtattggtgggatatttaatatttatattattttttaataattatgtaaatcg
atttcttttacatggacaacttattgaaataatttgaactattttaccagcaattatttt
actatttattgctcttccttctttacgtttactttatttattagatgaaattaatgaacc
atctgtaactttaaaaagaatcggccatcaatgatattgaagttacgaatattcagattt
taataatattgaatttgattcatatataattccaacaaatgaattaataactgatggatt
tcgattattagatgttgataaccgagtagttttacccataaactcacaaattcgaatttt
agtaacagctgctgatgttattcattcttgaacagtacctgctttaggagtaaaagttga
cggtacacctggacgattaaatcaaactaatttttttattaatcgaccgggtttatttta
tggtcaatgttcagaaatctgtggagctaatcatagatttataccgattgtaattgaaag
tgttcctgtaaattactttattaaatgaatttctagaaataactcttcattagatgactg
aaagcaagtactggtctcttaaaccatttaatagtaaattagcacttacttctaatgata
aaaaattagttaaaatcataacattagtatgtcaaactaaaattattaaataattaatat
tttttaattccacaaatagcacctattagatgattattattatttattattttttctatt
acatttattttattttgttctattaactattattcttatataccaaattcacctaaatct
aatgaattaaaaaatatcaacttaaattcaataaattgaaaatgataacaaatttatttt
ctgtattcgacccctcagctatttttaatttttcacttaattgattaagaacatttttag
gacttttaataattccgtcaatttattgattaataccttctcgttataatattatatgaa
attcaattttattaactcttcataaagaatttaaaactttattaggcccatcaggtcata
atggatctacttttatttttatttctttattttcattaattttatttaataatttcatag
gattatttccatatatttttacaagaacaagacatttaactttaactttatctttagctt
tacctttatgattatgttttatattatatggatgaattaatcatacacaacatatatttg
ctcatttagttcctcaaggaacacccgctattcttataccttttatagtatgtattgaaa
ctattagaaatattattcgacctggaacattagctgttcgattaactgctaatataattg
ctggacatttattattaactcttttaggaaatacaggaccttctatatcttatatattag
taacatttttattaatagctcaaattgctttattagtattagaatcagctgtaactataa
ttcaatcttatgtgtttgctgtattaagaactttatattctagagaagtaaattaatgtc
tacacactcaaatcaccctttccatttagtggattatagtccatgaccattaacaggagc
tatcggagctataacaactgtatcaggtatagtaaaatgatttcatcaatatgatatttc
attatttgtattaggtaatattattactattttaactgtatatcaatgatgacgagatgt
atcacgagaaggaacataccaaggattacatacttatgcagtaactattggtttacgatg
aggaataattttatttattttatcagaagttttattttttgtgagatttttttgagcttt
ttttcacagaagtttatcacccgctattgaattaggagcatcatgacctcctataggaat
tatctcatttaatccatttcaaattcctttattaaatacagctattttattagcttcagg
agttactgtaacttgagcccaccatagacttatagaaaataatcattcacagactactca
aggattattttttacagttttactaggaatctattttacaattcttcaagcttatgaata
tattgaagctccatttactattgcagactcaatttatggatcaacattttttatagcaac
aggatttcacggaattcatgtattaatcggaacaacttttttattagtatgtttactacg
acatttaaataatcacttctcaaaaaatcatcattttggttttgaagcagctgcatgata
ttgacattttgtcgatgtaatttgattatttttatatatcacaatttactgatgaggagg
ataattatattattaattaaatatctatatagtataaaagtatatttgacttccaatcat
aaggtctattaattaatagtatagataattttttctattatttttattgctttattaatt
ttactaattacaactattgttatatttttagcttcaattttatcaaaaaaagctttaatc
gaccgagaaaaaagatccccatttgaatgtggatttgatccaaaatcttcatctcgatta
ccattttctttacgtttttttttaattactattatttttttaatttttgatgtagagatt
gcattaattctacctataattattattataaaatattctaatattataatttgaacaatt
acttcaattatttttattttaattttattaattggattataccatgaatgaaatcaagga
atattaaattgatcaaactaatatatttatatatatatatatagggttgtagttaaatat
aacatttgatttgcattcaaaaagtattgaatattcaatctaccttattaatttaataac
tgaatatgaagcgattgattgcaattagtttcgacctaatcttaggtaattataccctta
ttctttaattgaagccaaaaagaggcatatcactgttaatgatataattgaattttaaat
tccaattaaggaaatatgatgatcaagtaaaagctgctaacttttttcttttaatggtta
aattccatttatatttctatttatatagtttaaataaaaccttacattttcattgtaata
ataaaatattatatttttataaattactaaaattaattcactatatccaaagatttaata
atctccataacatcttcaatgtcaaactctagtataagctatttggatataaaaataata
aaattaataaaattaaaattcaaaatacaaataataataaataaattttcaaagaattat
tatgtattaaaaataaagttttagaatatatagataatttttgatataaatgttgacctc
caaaatattctgatcaaccttgatcaaaactttttacaactaattgaccataatttaaag
gataaaaaattataccataagttctaatataaggtataaatcatatagaccctaaaaaag
ttcttaaactatatataaataaagatttatttaaaaaaaataaatttcttaaagaaatta
aatatccaaataaaccccctacaatacatacaaataatgttaacaattttatataaatag
gtaaacaaattatataaggaaaaggaaaaatcaatcaatttaatattctacctccaataa
ttcttataattaataatcctattataccacggagtataattcaactttcatcatttaata
tattcaatctaccgcaatttaaatcaccggttattgaataataaactaatcgaaatgaat
aactaacagttaaacccgtagaaaaatagtataaaaaaaatgaaaacatattaacatttc
taattctaacaatttctaaaattatatccttagaataaaatccagctaaaaaaggtattc
cacataaagctaaattagatacgttaaaacaagctgaagttaaaggtatatgaattctta
acccccctattaaacgaatatcttgagaattatttatattatgaataatagccccagcac
atataaacaataatgctttaaataaagcatgagttaataaatgaaatatagctaatttta
aaaatcctatagacaaaattcttattattaaacctaactgacttaaagtagataaagcaa
taattttttttaaatcaaattcaaaattagctcctaatccagctataaatattgttaatc
cagataataataatattaattgtcctaaccaagaagttcttaagataatattaaatcgaa
ttaataaatatacaccagctgtaactaatgtagaagaatgaactaaagcagaaacaggtg
taggagcagctatagctgcaggtaaccaagaagaaaaaggaatctgagctcttttagtta
tagcagctaatattactaatcttccaattattaacatttcaaattcattttgtataattt
ctaaataaaaaatataatttcatcttccataatttaatattcaagcaatagaaagaagta
aagctacatccccaattcgattagataacgcagttaatataccagcattataagatttaa
tattttgaaaataaattactaaacaataagaaacaagtcctaaaccatctcaccctaata
aaattctaattaaatttggtctaataattaacaatattattgataaaacaaatattaata
ctaatataatgaatcgattaatatgattatcatttattatgtattcttttctataaaaaa
tcactaaagaagaaattataagaacaaaagatataaataataaacttattcaatcaaaaa
gaaaagttataacaattcttatagaatttaaagaaactaattctcactcaataaaataaa
tcatatcatttaacaaaaaatataaacttaataaaaaacatgataaacttatagaaatta
aattaacaaatctaattctacaaatagataaatatttcatgatttaaaatgaatattttc
atatcactaacaccacaaattagtattttttttaaactatttaaatataatcataatata
aatgattctctttttaaaattaataaatttaaaggcaatcaatgtaacaatattaataaa
tattctcgaattttacctcttctaaatgaatatactccagaaaataatttaccatgctga
ctaaaagaatataaatataaagtataagcagctctaaaaaaagataaaaaagataataaa
attatagaaattcaagatcaagaaacaattctatttaataaagaaatttctcctaataaa
tttaatgttggaggagctgctatattagctgatcttaataaaaatcatcataaagttatc
gaaggtataaaatttaataaacctttattaattaatattcttcgacttccaagacgttca
taagatacattagctaaacaaaataacccagaagaacataaaccatgagcaattattaat
gtataagaaccacataaacctcaataagttatagttaaaagtcctgataaaacaattcct
atatgagcaacagatgaataagcaattaaagcctttaaatcagtttgacgtaaacaaact
aatctaactaatacacctcctactaatctaattctaattcaaacaaatctatacttcaaa
tttattaactgtaaaaaactaataactcgtaatattccataacctcctaattttagtata
atacctgctaaaattatagacccagaaactggagcttcaacatgagctttaggtaatcat
aaatgaactaaaaatattggtatttttactaaaaaggcacacaataaacaaaaatataat
aaatcgtaattaaacataaaattatttattaaataaaaatttatagaaccaattttattt
attacataaaaaataccaattaatataggtaaagaaactaataaagtataaaataataaa
tataaaccagcttgtaaacgttctggctgataacctcaacctaaaattaaaaataatgta
ggaattagtcttctttcaaaaaataaataaaatataaataatcttattcttgaaaaagtt
aaaatcaacaataataataaaataataatatttaataaaaataaatttttataattatta
tgtttattaattatttctctagctaataatattaatgaacaaattcataaacttaataaa
attaatccataagataatatatcacaacctaaaaaataagaaatttctgatcaataattt
ataaaattatttattaataaaaaaataaatctaataaaaaatattataatttgtaccatt
caatatatattattaataaaacaaaaaggaattaaaaataataaaaaaaaaataattttt
aacattatataattctaaaagattgaaaataatcattaccatgagtacgaattatagaaa
ctaaaattgataaacctaaggccccttcacatactctaaatgtcaaaaatattattctaa
aataactttcataatttaatatatttaaataaataaataatataaaaaataatattaaaa
caataaattctaaacttaaaagtattgaaagtaaatgtttccgattagaaacaaaacaaa
ataaccctaaaataaataaaattataggtaaacttcaatataaaattataatcattagtt
ttaatagtttaataaaaacattggtcttgtaaatcaaaaataagattatttcttttaaaa
cttcaagagaaaagaaatttctttttcattaatccccaaaattaatattttaaataaact
acctcttgaaattattcaattaatattatattcattaattattactacttccattatttt
tctaaatataattcatccattagctttaggattaactttattaattcaaacaatttttgt
atgtttactaactggattaataactaaaagtttttgatattcatatattttatttttaat
ttttttaggaggaatacttgtattatttatttacgtaacatctttagcctctaatgaaat
atttaatttatcaataaaattaactctattttcttcattaattttaatttttatattaat
tttatcatttattatagataaaacttcttcttctttatttttaataaataatgatataca
atctattattaatataaattcttattttatagaaaattctttatctttaaataaattata
taattttcctacaaattttattacaattttattaataaattatttattaattactttaat
tgttattgtaaaaattacaaaattatttaaaggacctattcgaataatatcttaattaat
gaataaacctttacgaaattcccatcctctatttaaaattgccaataatgctttagtaga
tttaccagctccaattaatatttcaagatgatgaaattttggatcattacttggattatg
tttaattattcaaattttaaccggattatttttagctatacattacacagctgatattaa
tctagctttctatagtgttaatcatatttgtcgagacgttaattatggttgattattacg
aactttacatgctaacggtgcatcatttttttttatttgtatttacttacatgtaggacg
aggaatttattacggttcatataaatttactccaacttgattaattggagtaattatttt
atttttagtaataggaacagcttttataggatacgtattaccttgaggacaaatatcatt
ttgaggagctactgtaattactaatttattatcagctatcccttacttaggtatagattt
agttcaatgattatgaggtggatttgctgttgataatgccactttaactcgattttttac
attccattttattttaccttttattgttcttgctataactataattcatttattattcct
tcatcaaacaggatctaataatcctatcggattaaattctaatattgataaaattccttt
tcatccttattttacatttaaagatattgtaggatttattgtaataatttttattttaat
ttcattagtattaattagaccaaatttattgggagaccctgataattttattccagcaaa
tcctttagtaacacctgcccatattcaaccagaatgatattttttatttgcttatgctat
tttacgatctattccaaataaattaggaggagttattgcattagttttatcaattgcaat
tttaataatccttcctttttataatttaagaaaattccgagggattcaattttatcctat
taatcaagtaatattctgatctatattagtaacagtaattttattaacttgaattggagc
tcgaccagttgaagaaccttatgtattaattggacaaattctaactgttatatatttctt
atattatttagtaaacccattaattacaaaatgatgagataatttattaaattaaatagt
taatgagcttgaataagcatatgttttgaaaacataagatagaatttaattttctattaa
cttttactaaaaaaaattcactataataaagaaaataataaaattttaaacccaataaaa
aataataaataatttaaagaaaaagataaaaaacattttcaagctaaatatattaattta
tcataacgaaatcgaggtaaagttcctcgaactcaaataaaaacaaaagaaataaaagtt
aattttatataaaataataaattaaacacatcacaacctaaaaaaataacgcaaaataat
attcttataaataaaattctcgcatattcagctataaaaattaaagcaaaaccccctctt
ctatattctacattaaatcctgaaactaattctgattctccttcagcaaaatcaaaagga
gtccgattagtttcagctaatgaaatagatattcaaactaaagctataggaaataaaata
attaaaaatcacatataaacttgataaaaaaaaaaataaattatattataacttccaatt
aaaaaaataaaagataataaaattaaagctaaactaacttcataagaaatagtctgagcc
acagctcgcaaacctcctaataaagcataattagaattagacgaccaaccagctactata
acagtataaacccccaatctagtacaacataaaaaaaataaaccacccaaattaaaagaa
tataattttacaaaaaaaggcatacatattcaaacaaataatgataaaaataaagaaaaa
attggagaaatataatatcttaaataattagataataaaggataagtttgttcttttgta
aataatttaatcgcatcacaaaaaggttgaggaattcctattaaaccaactttattagga
cctttacgaatttgaatatatcctaaaacttttcgttctaataaagttaaaaaagctaca
cttactaatacacaaataattaataacaaactaccaattaatgacaaaataaattctata
taaaacaagtactatttgtaataaaaatcacatatataaattctaaatttattgcactaa
tctgccaaaatagttttatattaataatattcttataaaaaatataattattttgatatt
tggtcctttcgtactaaaatatcataattttttaaagatagaaaccaacctggcttacac
cggtttgaactcagatcatgtaagaatttaaaagtcgaacagacttaaaatttgaacggc
tacacccaaaattatatcttaatccaacatcgaggtcgcaatcttttttatcgatatgaa
ctctccaaaaaaattacgctgttatccctaaagtaacttaattttttaatcattattaat
ggatcaaatattcataaatttatgtttttaaaaaattaaaagttttttaaattttaatat
caccccaataaaatatttttatttattaaaatttaattaatctatataattaaaataaaa
aaaaatataaagatttatagggtcttctcgtcttttaaataaattttagctttttgacta
aaaaataaaattctataaaaattttaaatgaaacagttaatatttcgtccaaccattcat
tccagccttcaattaaaagactaatgattatgctacctttgcacagtcaaaatactgcgg
ccatttaaaattttcagtgggcaggttagactttatatataattcaaaaagacatgtttt
tgttaaacaggcgaatattatttttgccgaattctttatttaaacttttcatataaatta
attttaacattattatatactaattttatcattattacttaattttaataattaaaacta
acattttaataaataattaaaatttaataaataatttaatttataaaataaattataaca
cattttttaataattgctaattctaagcatatatttattaaatctatttaatatttttaa
aaatttattttatagcttatcccataaaacattaaaattataaattaattaattaaataa
ataattaagtaaatttataatttctaaattaaatttatttcttaaaaaactagatacctt
taaaaacgaataacatttcatttctaatataatattataaataattttatcacattaact
taaatattatattaactcttttaaaatcgagaaaaataaatatttattttttatttaata
aacactgatacacaaggtacaataaattaaattttcttttaaaataaaattttttcaaac
tatttcaattttcttttacaatactaataaactattattaaaattattttttctttaaac
aatactaaaactttaaattttatagttatttctaataattttctaaaaaataataaaaat
taataaataaaaactaactcaatttatattgatttgcacaaaaatcttttcaatgtaaat
gaaatactttacttaataagctttaaattgtcattctagatacactttccagtacatcta
ctatgttacgacttatcttaccttaataataagagcgacgggcgatgtgtacatatttta
gagctaaaatcaaattattaatctttataattttactactaaatccactttcaaaaattt
tttcataattttattcatataaataaatttattgtaacccattattacttaaatataagc
tacaccttgatctgatataaatttttattaaaattattgaatattattattcttataaaa
tattctgataacgacggtatataaactgattacaaatttaagtaaggtccatcgtggatt
atcgattaaaaaacaggttcctctagatagactaaaataccgccaaattttttaagtttc
aagaacataactattactactttagcaatttatttacattttaaataatagggtatctaa
tcctagttttttattaaaattttttaacctcaattacatttttatataataatttaaata
taaaatttcacttaatatatttaattttattattattaataaatttaatttaattaatac
taaaaaaatttatttgtattaatggtataaccgcgactgctggcaccaatttagtcaata
cttttttatattgctatttctaaatttctttaattaataatattaattactgcgaataaa
ttttcatatttattttttaaataaatataaaatcacacaaaaatttacatataaatcaaa
ttaataacaaatttttaagccaaaataaaactttaagtttttatttttgattttttatta
ttaattaaatattaataatttttattaaaataattttttaaagaaaaattaaaattaatt
ttaattaaatattaaaataatttaattttataataaaatttttatcatattataataata
taaaaattttataaatttattttttaaattttacaaaatttttaaaatttttattttttt
ttaaaaaaaataatttttaacaaaaaaaaatttttatcaaaaattaatataaaataaatt
ttaattttaaaattaaaaattttaattttacactttttcaaaaatattttttttttaaaa
aaaaaattttttttttaaaaaaatttttttttaaaaaaaawtttaaaaaattatagatta
atttcttttaaatgactaaaaaaattttttttttttaagtattttaaaacttttttttta
caatttttaaaaaaatatataaatataaattttaaaaaaawttttttttttaaaaaaaat
gaaaattatattataaaaatattttttttacaaaaatgaaaatttaatctattaaaaaaa
aattattaaaatttttatgaataaataaaaaaagtaataaatttattaaaaatcaatata
tatataataataaataatttaattattaattaaattatacgaataataaatataataaat
aatttattttaatcactaaatctgaaataattaattatatatatatatatatatatataa
ataaataaaaataaatttattccccctattyataaatttattRTATAATTAAAAcytaaa
aaatattttttttaaaaaaatagtttattaaattatACTTAATAAACTATTTTTATAATA
AATTATTTTATAAATAAAATTATTTAAaataattaataaaaatatttttattataataaa
aattaaaaataattttaaaaaaattawatttatatatttatatatatatatatatataan
ntttaattttcaattaaattatataaatataataaaataannttatttaatcactaaatc
tgaaataattaattataaatatatatatatatatatatatatatatatatataaatgaaa
ataaatttattccccctattcataaatttattrtataattaaaacytaaaaaatattttt
tttttaaaaaaaaattatttattaaattatacttaataaactatttttataataaattat
tttataaataaaattattttaaataattaataaaaatatttttaatataataaaaattta
aaataattttttataaaaattaaattcatatwtatatatatatatatataatttaatttt
caatyaaATTATATAAGTATAATAAAATAATTTATTTTAATCACTAAATCTGAAttaatt
aattgtatatatatatatatatatawataaaatgaaaataaatttattccccctattcat
aaatttattatataattaaatcttaaaaagtattttttttttaaaaaaaaattatttatt
aaattatacttaataaactatttttataataaattattttatgaatAAAATTATTTAAaa
taattaataaaaatatttttaatataataaaaatttaaaataattttttannattaatta
aattcatatattTannnnnnnnnnnnnnnnnnnnnnnnnnnnnnnnnnnatanntaattt
aattttcaatcaaattatataagtataataaaataatttattttaatcactaaAtCTGaa
ttaattaattgtatatatatatatatatatatatatataaaaaaatgaaaataaatttat
tCCCCCTATTCATAAATTTATTATATAATTAAATCTTAAAAAgTattTTTtttttaaaaa
aaaattatttattaaattatacttaataaactatttttataataaattattttatgaata
AaattattTaaaataattaataaaaatatttttaatataatnaaaatttaaaatgatttt
ttannnnnnnttaaattcatatatttatnnnnnnnnnnnnnnnnnnnnnnnnnnnnnnat
aatttaattttcaatcaaattatataagtataataaaataatttattttaatcactaaat
ctgaattaattaattgTaTnnnnnnnnnnnTATatatatatatatatatatatnnaaaAa
ATGAAAATAAATTTATTCCCCCTATTCATAAATTTATTATATAATTAAATCTTAAAAAGT
ATTTTTTTTTAAAAAaaaaaTTATttattaaattatacttaataaactatttttataata
aa
>wMelCS2_b
aatgaattgcctgataaaaaggattaccttgatagggtaaatcatgcagttttctgcatt
cattgactgatttatatattatttataaagatgattttatatttaatagaattaaactat
ttctaaaagtatcaaaaacttttgtgcatcatacaccaaaatatatttacaaaaagataa
gctaattaagctactgggttcataccccatttataaaggttataatccttttctttttaa
tttttaataattcgtcaaaaattttatttattacaattataattattgggacattaatta
cagttacatctaattcttggttaggagcttgaataggtttagaaattaatttattatctt
ttatccccctattaagagataataataatttaatatctacagaagcttctttaaaatatt
ttttaacccaagttttagcttcaactgttttattattttcttcaattttattaatattaa
aaaataatataaataatgaaattaatgaatcttttacatccataattattatatcagctt
tattattaaaaagtggagccgctcctttccatttttgatttcctaatataatagaaggtt
taacatgaataaatgctttaatattaataacttgacaaaaaattgcacctttaatattaa
tttcttatctcaatattaaatatttattattaattagagtaattttatcggttattattg
gagctattggaggactaaatcaaacttctttacgaaaattaatagcattttcttcaatta
atcatttaggatgaatattaagatctttaataattagagaatcaatttgattaatttatt
tttttttttattcatttttatcatttgtattaacatttatatttaatatttttaaattat
ttcatttaaatcaattattttcttgatttgttaatagaaaaattttgaaatttacattat
ttataaattttttatcattaggaggattacctccatttttaggatttttaccaaaatgac
ttgtaattcaacaattaacattatgtaatcaatattttatattaacaattataataatat
caactttaattacattatttttttatttacgaatttgttattccgcttttataataaatt
attttgaaaataattgaatcataaagataaatataaatagtattaattataatatatata
taattataacttttttttcaatttttggattatttttaatttctttattttattttatat
tttaaggctttaagttaataaaactaataaccttcaaagctataaataaagaaatttctt
taagccttagtaaaacttactccttcaaaattgcagtttgatatcattattgactataag
acctaattaatttgtccttatttgattaagaagaataaatcttatatatagatttacaat
ctatcgcctaaacttcagccacttaatcaataatcgcgacaatgattattttctacaaat
cataaagatattggaactttatattttatttttggagcttgagctggaatagttggaaca
tctttaagaattttaattcgagctgaattaggacatcctggagcattaattggagatgat
caaatttataatgtaattgtaactgcacatgcttttattataattttttttatggttata
cctattataattggtggatttggaaattgattagtgcctttaatattaggtgctcctgat
atagcattcccacgaataaataatataagattttgactactacctcctgctctttcttta
ctattagtaagtagaatagttgaaaatggagctggaacaggatgaactgtttatccacct
ttatccgctggaattgctcatggtggagcttcagttgatttagctattttttctctacat
ttagcagggatttcttcaattttaggagctgtaaattttattacaactgtaattaatata
cgatcaacaggaatttcattagatcgtatacctttatttgtttgatcagtagttattact
gctttattattattattatcacttccagtactagcaggagctattactatattattaaca
gatcgaaatttaaatacatcattttttgacccagcgggaggaggagatcctattttatac
caacatttattttgattttttggtcatcctgaagtttatattttaattttacctggattt
ggaataatttctcatattattagacaagaatcaggaaaaaaggaaacttttggttctcta
ggaataatttatgctatattagctattggattattaggatttattgtatgagctcatcat
atatttaccgttggaatagatgtagatactcgagcttattttacctcagctactataatt
attgcagttcctactggaattaaaatttttagttgattagctactttacatggaactcaa
ctttcttattctccagctattttatgagctttaggatttgtttttttatttacagtagga
ggattaacaggagttgttttagctaattcatcagtagatattattttacatgatacttat
tatgtagtagctcattttcattatgttttatctataggagctgtatttgctattatagca
ggttttattcactgataccccttatttactggattaacgttaaataataaatgattaaaa
agtcatttcattattatatttattggagttaatttaacattttttcctcaacatttttta
ggattggctggaatacctcgacgttattcagattacccagatgcttacacaacatgaaat
attgtatcaactattggatcaactatttcattattaggaattttattctttttttttatt
atttgagaaagtttagtatcacaacgacaagtaatttacccaattcaactaaattcatca
attgaatgataccaaaatactccgccagctgaacatagatattctgaattaccactttta
acaaattaatttctaatatggcagattagtgcaatagatttaagctctatatataaagta
ttttacttttattagaaaataaatgtctacatgagctaatttaggtttacaagatagagc
ttctcctttaatagaacaattaattttttttcatgatcatgcattattaattttagtaat
aattacagtattggtgggatatttaatatttatattattttttaataattatgtaaatcg
atttcttttacatggacaacttattgaaataatttgaactattttaccagcaattatttt
actatttattgctcttccttctttacgtttactttatttattagatgaaattaatgaacc
atctgtaactttaaaaagaatcggccatcaatgatattgaagttacgaatattcagattt
taataatattgaatttgattcatatataattccaacaaatgaattaataactgatggatt
tcgattattagatgttgataaccgagtagttttacctataaactcacaaattcgaatttt
agtaacagctgctgatgttattcattcttgaacagtacctgctttaggagtaaaagttga
cggtacacctggacgattaaatcaaactaatttttttattaatcgaccgggtttatttta
tggtcaatgttcagaaatctgtggggctaatcatagatttataccgattgtaattgaaag
tgttcctgtaaattactttattaaatgaatttctagaaataactcttcattagatgactg
aaagcaagtactggtctcttaaaccatttaatagtaaattagcacttacttctaatgata
aaaaattagttaaaatcataacattagtatgtcaaactaaaattattaaataattaatat
tttttaattccacaaatagcacctattagatgattattattatttattattttttctatt
acatttattttattttgttctattaactattattcttatataccaaattcacctaaatct
aatgaattaaaaaatatcaacttaaattcaataaattgaaaatgataacaaatttatttt
ctgtatttgacccctcagctatttttaatttttcacttaattgattaagaacatttttag
gacttttaataattccgtcaatttattgattaataccttctcgttacaatattatatgaa
attcaattttattaactcttcataaagaatttaaaactttattaggaccatcaggtcata
atggatctacttttatttttatttctttattttcattaattttatttaataatttcatag
gattatttccatatatttttacaagaacaagacatttaactttaactttatctttagctt
tacctttatgattatgttttatattatatggatgaattaatcatacacaacatatatttg
ctcatttagttcctcaaggaacacccgctattcttataccttttatagtatgtattgaaa
ctattagaaatattattcgacctggaacattagctgttcgattaactgctaatataattg
ctggacatttattattaactcttttaggaaatacaggatcttctatatcttatatattaa
taacatttttattaatagctcaaattgctttattagtattagaatcagctgtagctataa
ttcaatcttatgtgtttgctgtattaagaactttatattctagagaagtaaattaatgtc
tacacactcaaatcaccctttccatttagtggattatagtccatgaccattaacaggagc
tatcggagctataacaactgtatcaggtatagtaaaatgatttcatcaatatgatatttc
attatttgtattaggtaatattattactattttaactgtatatcaatgatgacgagatgt
atcacgagaaggaacataccaaggattacatacttatgcagtaactattggtttacgatg
aggaataattttatttattttatcagaagttttattttttgtgagatttttttgagcttt
ttttcacagaagtttatcacccgctattgaattaggagcatcatgacctcctataggaat
tatctcatttaatccatttcaaattcctttattaaatacagctattttattagcttcagg
agttactgtaacttgagcccaccatagacttatagaaaataatcattcacaaactactca
aggattattttttacagttttactaggaatctattttacaattcttcaagcttatgaata
tattgaagctccatttactattgcagactcaatttatggatcaacattttttatagcaac
aggattccacggaattcatgtattaatcggaacaacttttttattagtatgtttactacg
acatttaaataatcacttttcaaaaaatcatcattttggttttgaagcagctgcatgata
ttgacattttgtcgatgtagtttgattatttttatatatcacaatttactgatgaggagg
atagttatattattaattaaatatctatatagtataaaagtatatttgacttccaatcat
aaggtctattaattaatagtatagataattttttctattatttttattgctttattaatt
ttattaattacaactattgttatatttttagcttcaattttatcaaaaaaagctttaatc
gaccgagaaaaaagatccccatttgaatgtggatttgatccaaaatcttcatctcgatta
ccattttctttacgtttttttttaattactattatttttttaatttttgatgtagagatt
gcattaattctacctataattattattataaaatattctaatattataatttgaacaatt
acttcaattatttttattttaattttattaattggattataccatgaatgaaatcaagga
atgttaaattgatcaaactaatatatttatatatatatatatagggttgtagttaaatat
aacatttgatttgcattcaaaaagtattgaatattcaatctaccttattaatttaataac
tgaatatgaagcgattgattgcaattagtttcgacctaatcttaggtaattataccctta
ttctttaattgaagccaaaaagaggcatatcactgttaatgatataattgaattttaaat
tccaattaaggaaatatgatgatcaagtaaaagctgctaacttttttcttttaatggtta
aattccatttatatttctatttatatagtttaaataaaaccttacattttcattgtaata
ataaaatattatatttttataaattactaaaattaattcactatatccaaagatttaata
atctccataacatcttcaatgtcaaactctagtataagctatttggatataaaaataata
aaattaataaaattaaaattcaaaatacaaataataataaataaattttcaaagaattat
tatgtattaaaaataaagttttagaatatatagataatttttgatataaatgttgacctc
caaaatattctgatcaaccttgatcaaaactttttacaactaattgaccataatttaaag
gataaaaaattataccataagttcttatataaggtataaatcatatagaccctaaaaaag
ttcttaaattatatataaataaagatttatttaaaaaaaataaatttcttaaagaaatta
aatatccaaataaaccccctacaatacatacaaataatgttaacaattttatataaatag
gtaaacaaattatataaggaaaaggaaaaatcaatcaatttaatattctacctccaataa
ttcttataattaataatcctattataccacggagtataattcaactttcatcatttaata
tattcaatctaccacaatttaaatcaccggttattgaataataaactaatcgaaatgaat
aactaacagttaaacccgtagaaaaatagtataaaaaaaatgaaaacatattaacatttc
taattctaacaatttctaaaattatatccttagaatagaatccagctaaaaaaggtattc
cacataaagctaaattagatacgttaaaacaagctgaagttaaaggtatatgaattctta
accctcctattaaacgaatatcttgagaattatttatattgtgaataatagccccagcac
atataaacaataatgctttaaataaagcatgagttaataaatgaaatatagctaatttta
aaaatcctatagacaaaattcttattattaaacctaattgacttaaagtagataaagcaa
taattttttttaaatcaaattcaaaattagctcctaatccagctataaatattgttaatc
cagataataataatattaattgtcctaaccaagaagttcttaagataatattaaatcgaa
ttaataaatatacaccagctgtaactaatgtagaagaatgaactaaagcagaaacaggtg
taggagcagctatagctgcaggtaaccaagaagaaaaaggaatctgagctcttttagtta
tagcagctaatattactaatcttccaattattaacatttcaaattcattttgtataattt
ctaaataaaaaatataatttcatcttccataatttaatattcaagcaatagaaagaagta
aagctacatccccaattcgattagataacgcagttaatataccagcattataagatttaa
tattttgaaaataaattactaaacaataagaaacaagtcctaaaccatctcaccctaata
aaattctaattaaatttggtctaataattaacaatattattgataaaacaaatattaata
ctaatataatgaatcgattaatatgattgtcatttattatgtattcttttctataaaaaa
tcactaaagaagaaattataagaacaaaagatataaataataaacttattcaatcaaaaa
gaaaagttataacaattcttatagaatttaaagaaactaattctcactcaataaaataaa
tcatatcatttaacaaaaaatataaacttaataaaaaacatgataaacttatagaaatta
aattaacaaatctaattctacaaatagataaatatttcatgatttaaaatgaatattttc
atatcactaacaccacaaattagtattttttttaaactatttaaatataatcataatata
aatgattctctttttaaaattaataaatttaaaggcaatcaatgtaacaatattaataaa
tattctcgaattttacctcttctaaatgaatatactccagaaaataatttaccatgctga
ctaaaagaatataaatataaagtataagcagctctaaaaaaagataaaaaagataataaa
attatagaaattcaagatcaagaaacaattctatttaataaagaaatttctcctaataaa
tttaatgttggaggagctgctatattagctgatcttaataaaaatcatcataaagttatc
gaaggtataaaatttaataaacctttattaattaatattcttcgacttccaagacgttca
taagatacattagctaaacaaaataacccagaagaacataaaccatgagcaattattaat
gtataagaaccacataaacctcaataagttatagttaaaagtcctgatagaacaattcct
atatgagcaacagatgaataagcaattaaagcctttaaatcagtttgacgtaaacaaact
aatctaactaatacacctcctactaatctaattctaattcaaacaaatctatacttcaaa
tttattaactgtaaaaaactaataactcgtaatattccataacctcctaattttagtata
atacctgctaaaattatagacccagaaactggagcttcaacatgagctttaggtaatcat
aaatgaactaaaaatattggtatttttactaaaaaggcacacaataaacaaaaatataat
aaatcataattaaacataaaattatttattaaataaaaatttattgaaccaattttattt
attacataaaaaataccaattaatataggtaaagaaactaataaagtataaaataataaa
tataaaccagcttgtaaacgttctggctgataacctcaacctaaaattaaaaataatgta
ggaattaatcttctttcaaaaaataaataaaatataaataatcttattcttgaaaaagtt
aaaatcaacaataataataaaataataatatttaataaaaataaatttttataattatta
tgtttattaattatttctctagctaataatattaatgaacaaattcataaacttaataaa
attaatccataagataatatatcacaacctaaaaaataagaaatttctgatcaataattt
ataaaattatttattaataaaaaaataaatctaataaaaaatattataatttgtaccatt
caatatatattattaataaaacaaaaaggaattaaaaataataaaaaaaaaataattttt
aacattatataattctaaaagattgaaaataatcattaccatgagtacgaattatagaaa
ctaaaattgataaacctaaggccccttcacatactctaaatgtcaaaaatattattctaa
aataactttcataatttaatatatttaaataaataaataatataaaaaataatattaaaa
caataaattctaaacttaaaagtattgaaagtaaatgtttccgattagaaacaaaacaaa
atagccctaaaataaataaaattataggtaaacttcaatataaaattataatcattagtt
ttaatagtttaataaaaacattggtcttgtaaatcaaaaataagattatttcttttaaaa
cttcaagagaaaagaaatttctttttcattaatccccaaaattaatattttaaataaact
acctcttgaaattattcaattaatattatactcattaattattactacttccattatttt
tctaaatataattcatccattagctttaggattaactttattaattcaaacaatttttgt
atgtttactaactggattaataactaaaagtttttgatattcatatattttatttttaat
ttttttaggaggaatacttgtattatttatttacgtaacatctttagcctctaatgaaat
atttaatttatcaataaaattaactctattttcttcattaattttaatttttatattaat
tttatcatttattatagataaaacttcttcttctttatttttaataaataatgatataca
atctattattaatataaattcttattttatagaaaattctttatctttaaataaattata
taattttcccacaaattttattacaattttattaataaattatttattaattactttaat
tgttattgtaaaaattacaaaattatttaaaggacctattcgaataatatcttaattaat
gaataaacctttacgaaattcccatcctctatttaaaattgccaataatgctttagtaga
tttaccagctccaattaatatttcaagatgatgaaattttggatcattacttggattatg
tttaattattcaaattttaaccggattatttttagctatacattacacagctgatattaa
tctagctttctatagtgttaatcatatttgtcgagacgttaattatggttgattattacg
aactttacatgctaacggtgcatcatttttttttatttgtatttacttacatgtaggacg
aggaatttattacggttcatataaatttactccaacttgattaattggagtaattatttt
atttttagtaataggaacagcttttataggatacgtattaccttgaggacaaatatcatt
ttgaggagctactgtaattactaatttattatcagctatcccttacttaggtatagattt
agttcaatgattatgaggtggatttgctgttgataatgccactttaactcgattttttac
attccattttattttaccttttattgttcttgctataactataattcatttattattcct
tcatcaaacaggatctaataatcctatcggattaaattctaatattgataaaattccttt
tcatccttattttacatttaaagatattgtaggatttattgtaataatttttattttaat
ttcattagtattaattagaccaaatttattgggagaccctgataactttattccagcaaa
tcctttagtaacacctgcccatattcaaccagaatgatattttttatttgcttatgctat
tttacgatctattccaaataaattaggaggagttattgcattagttttatcaattgcaat
tttaataatccttcctttttataatttaagaaaattccgagggattcaattttatcctat
taatcaagtaatattctgatctatattagtaacagtaattttattaacttgaattggagc
tcgaccagttgaagaaccttatgtattaattggacaaattttaactgttgtatatttctt
atattatttagtaaacccattaattacaaaatgatgagataatttattaaattaaatagt
taatgagcttgaataagcatatgttttgaaaacataagatagaatttaattttctattaa
cttttactaaaaaaaattcactataataaagaaaataataaaattttaaacccaataaaa
aataataaataatttaaagaaaaagataaaaaacattttcaagctaagtatattaattta
tcataacgaaatcgaggtaaagttcctcgaactcaaataaaaacaaaagaaataaaagtt
aattttatataaaataataaattaaacacatcacaacctaaaaaaataacgcaaaataat
attcttataaataaaattctcgcatattcagctataaaaattaaagcaaaaccccctctt
ctatattctacattaaatcctgaaactaattctgattctccttcagcaaaatcaaaagga
gtccgattagtttcagctaatgaaatagatactcaaactaaagctataggaaataaaata
attaaaaatcatatataaacttgataaaaaaaaaaataaattatattataacttccaatt
aaaaaaataaaagataataaaattaaagctaaactaacttcataagaaatagtctgagcc
acagctcgcaaacctcctaataaagcataattagaattagacgaccaaccagctactata
acagtataaacccccaatctagtacaacataaaaaaaataaaccacccaaattaaaagaa
tataattttacaaaaaaaggcatacatattcaaacaaataatgataaaaataaagaaaaa
attggagaaatataatatcttaaataattagataataaaggataagtttgttcttttgta
aataatttaatcgcatcacaaaaaggttgaggaattcctattaaaccaactttattagga
cctttacgaatttgaatatatcctaaaacttttcgttctaataaagttaaaaaagctaca
cttactaatacacaaataattaataacaaactaccaattaatgacaaaataaattctata
taaaacaagtactatttgtaataaaaattacatatataaattctaaatttattgcactaa
tctgccaaaatagttttatattaataatattcttataaaaaatataattattttgatatt
tggtcctttcgtactaaaatatcacaattttttaaagatagaaaccaacctggcttacac
cggtttgaactcagatcatgtaagaatttaaaagtcgaacagacttaaaatttgaacggc
tacacccaaaattatatcttaatccaacatcgaggtcgcaatcttttttatcgatatgaa
ctctccaaaaaaattacgctgttatccctaaagtaacttaattttttaatcattattaat
ggatcaaatattcataaatttatgtttttaaaaaattaaaagttttttaaattttaatat
caccccaataaaatatttttatttattaaaatttaattaatctatataattaaaataaaa
aaaaatataaagatttatagggtcttctcgtcttttaaataaattttagctttttgacta
aaaaataaaattctataaaaattttaaatgaaacagttaatatttcgtccaaccattcat
tccagccttcaattaaaagactaatgattatgctacctttgcacagtcaaaatactgcgg
ccatttaaaattttcagtgggcaggttagactttatatataattcaaaaagacatgtttt
tgttaaacaggcgaatattatttttgccgaattctttatttaaacttttcatataaatta
attttaacattattatatactaattttatcattattacttaattttaataattaaaacta
acattttaataaataattaaaatttaataaataatttaatttataaaataaattataaca
cattttttaataattgctaattctaagcatatatttattaaatctatttaatatttttaa
aaatttattttatagcttatcccataaaacattaaaattataaattaattaattaaataa
ataattaagtaaatttataatttctaaattaaatttatttcttaaaaaactagatacctt
taaaaacgaataacatttcatttctaatataatattataaataattttatcacattaact
taaatattatattaactcttttaaaatcgagaaaaataaatatttattttttatttaata
aacactgatacacaaggtacaataaattaaattttcttttaaaataaaattttttcaaat
tatttcaattttcttttacaatactaataaactattattaaaattattttttctttaaac
aatactaaaactttaaattttatagttatttctaataattttttaaaaaataataaaaat
taataaataaaaactaactcaatttatattgatttgcacaaaaatcttttcaatgtaaat
gaaatactttacttaataagctttaaattgtcattctagatacactttccagtacatcta
ctatgttacgacttatcttaccttaataataagagcgacgggcgatgtgtacatatttta
gagctaaaatcaaattattaatctttataattttactactaaatccactttcaaaaattt
tttcataattttattcatataaataaatttattgtaacccattattacttaaatataagc
tacaccttgatctgatataaatttttattaaaattattgaatattattattcttataaaa
tattctgataacgacggtatataaactgattacaaatttaagtaaggtccatcgtggatt
atcgattaaaaaacaggttcctctagatagactaaaataccgccaaattttttaagtttc
aagaacataactattactactttagcaatttatttacattttaaataatagggtatctaa
tcctagttttttattaaaattttttaacctcaattacatttttatataataatttaaata
taaaatttcacttaatatatttaattttattattattaataaatttaatttaattaatac
taaaaaaatttatttgtattaatggtataaccgcgactgctggcaccaatttagtcaata
cttttttatattgctatttctaaatttctttaattaataatattaattactgcgaataaa
ttttcatatttattttttaaataaatataaaatcacacaaaaatttacatataaatcaaa
ttaataacaaatttttaagccaaaataaaactttaaatttttatttttgattttttatta
ttaattaaatattaataatttttataaaaataattttttaaagaaaaattaaaattaatt
ttaattaaatattaaaataatttaattttataataaaatttttatcatattataataata
taaaaattttataaatttattttttaaattttacaaaatttttaaaatttttattttttt
ttaaaaaaaataatttttaacaaaaaaaaatttttatcaaatattaatawaaaataaatt
ttaattttaaaattaaaaattttaattttacacttttttaaaaatattttttttttaaaa
aaaaaatttttttttaaaaaaaatttttttttaaaaaaaattttaaaaaattatagatta
atttcttttaaatgactaaaaaaattttttttttttaagtattttaaaacttttttttta
caattttttaaaaaatatataaatataaattttaaaaaaaattttttttttaaaaaaaat
gaaaattatactataaaaatattttttttacaaaaatgaaaatttaatctattaaaaaaa
aaatattaaaatttttatgaataaataaaaaaagtaataaatttattaaaaatcaatata
tatataataataaataatttgattattaattaaattatacgaataataaatataataaat
aatttattttaatcactaaatctgaaataattaattatatacatatatatatatatrtaa
ataaataaaaataaatttattccccctattcataaatttattatataattaaaacttaaa
aaatattttttttaaaaaaatantttattaaattatacttaataaactatttttataata
aattattttataaataaaattatttaaaataattaataaaaatatttttattataataaa
aattaaaaataattttwaaaaaattcaatttatatatttatatatatatatatatataat
ttttaattttcaattaaattatataaatataataaaataattttatttaatcactaaatc
tgaaataattaattatatatatatatatatatatatatatatatatataaataaatgaaa
ataaatttattccccctattcataaatttattrtataattaaaacttaaaaaatattttt
tttttaaaaaaaaawtatttattaaattatacttaataaactatttttataataaattat
tttataaataaaattattttaaataattaataaaaatatttttaatataataaaaattta
aaatgattttttataaaaattcaattcatatttatatatatatatatataatttaatttt
caattaaattatataagtataataaaataatttattttaatcactaaatctgaawtaatt
aattgtatatatatatatatatatawaaaaaatgaaaataaatttattccccctattcat
aaatttattatataattaaaacttaaaaagtattttttttttaaaaaaaaattatttatt
aaattatacttaataaactatttttataataaattattttataaataaaattatttaaaa
taattaataaaaatatttttaatataataaaaatttaaaatgattttttattataaattc
aattcatatatttacatatatatatatatatatatatatatatatatatatagataattt
aattttcaattaaattatataagtataataaaataatttattttaatcactaaatctgaa
ttaattaattgtatatatatatatatatatatatatataaawaaatraaaataaatttat
tccccctattcataaatttattatataattaaaacttaaaaagtatttttttttaaaaaa
aaaattatttattaaattatacttaataaactatttttataataaattattttataaata
aaattatttaaaataattaataaaaatatttttaatataatraaaatttaaaatgatttt
ttannnnnnattcAATTCATATATTTATATATatatatatatatatnnnnnnnnnnnnat
aatttaattttcAATTAAATTatataagtataataaaataatttattttaatcactaaat
ctgaattaattaattgtatatatatatatatatatatatatatatatatatatatawaaa
atgaaaataaatttattccccctattcataaatttattatataattaaaacttaaaaaat
atttttttttaaaaaaananttatttattaaattatacttaataaactatttttataata
aa
>wMelCS_a
aatgaattgcctgataaaaaggattaccttgatagggtaaatcatgcagttttctgcatt
cattgactgatttatatattatttataaagatgattttatatttaatagaattaaactat
ttctaaaagtatcaaaaacttttgtgcatcatacaccaaaatatatttacaaaaagataa
gctaattaagctactgggttcataccccatttataaaggttataatccttttctttttaa
tttttaataattcgtcaaaaattttatttattacaattataattattgggacattaatta
cagttacatctaattcttggttaggagcttgaataggtttagaaattaatttattatctt
ttatccccctattaagagataataataatttaatatctacagaagcttctttaaaatatt
ttttaacccaagttttagcttcaactgttttattattttcttcaattttattaatattaa
aaaataatataaataatgaaattaatgaatcttttacatccataattattatatcagctt
tattattaaaaagtggagccgctcctttccatttttgatttcctaatataatagaaggtt
taacatgaataaatgctttaatattaataacttgacaaaaaattgcacctttaatattaa
tttcttatctcaatattaaatatttattattaattagagtaattttatcggttattattg
gagctattggaggactaaatcaaacttctttacgaaaattaatagcattttcttcaatta
atcatttaggatgaatattaagatctttaataattagagaatcaatttgattaatttatt
tttttttttattcatttttatcatttgtattaacatttatatttaatatttttaaattat
ttcatttaaatcaattattttcttgatttgttaatagaaaaattttgaaatttacattat
ttataaattttttatcattaggaggattacctccatttttaggatttttaccaaaatgac
ttgtaattcaacaattaacattatgtaatcaatattttatattaacaattataataatat
caactttaattacattatttttttatttacgaatttgttattccgcttttataataaatt
attttgaaaataattgaatcataaagataaatataaatagtattaattataatatatata
taattataacttttttttcaatttttggattatttttaatttctttattttattttatat
tttaaggctttaagttaataaaactaataaccttcaaagctataaataaagaaatttctt
taagccttagtaaaacttactccttcaaaattgcagtttgatatcattattgactataag
acctaattaatttgtccttatttgattaagaagaataaatcttatatatagatttacaat
ctatcgcctaaacttcagccacttaatcaataatcgcgacaatgattattttctacaaat
cataaagatattggaactttatattttatttttggagcttgagctggaatagttggaaca
tctttaagaattttaattcgagctgaattaggacatcctggagcattaattggagatgat
caaatttataatgtaattgtaactgcacatgcttttattataattttttttatggttata
cctattataattggtggatttggaaattgattagtgcctttaatattaggtgctcctgat
atagcattcccacgaataaataatataagattttgactactacctcctgctctttcttta
ctattagtaagtagaatagttgaaaatggagctggaacaggatgaactgtttatccacct
ttatccgctggaattgctcatggtggagcttcagttgatttagctattttttctctacat
ttagcagggatttcttcaattttaggagctgtaaattttattacaactgtaattaatata
cgatcaacaggaatttcattagatcgtatacctttatttgtttgatcagtagttattact
gctttattattattattatcacttccagtactagcaggagctattactatattattaaca
gatcgaaatttaaatacatcattttttgacccagcgggaggaggagatcctattttatat
caacatttattttgattttttggtcaccctgaagtttatattttaattttacctggattt
ggaataatttctcatattattagacaagaatcaggaaaaaaggaaacttttggttctcta
ggaataatttatgctatattagctattggattattaggatttattgtatgagctcatcat
atatttaccgttggaatagatgtagatactcgagcttattttacctcagctactataatt
attgcagttcctactggaattaaaatttttagttgattagctactttacatggaactcaa
ctttcttattctccagctattttatgagctttaggatttgtttttttatttacagtagga
ggattaacaggagttgttttagctaattcatcagtagatattattttacatgatacttat
tatgtagtagctcattttcattatgttttatctataggagctgtatttgctattatagca
ggttttattcactgataccccttatttactggattaacgttaaataataaatgattaaaa
agtcatttcattattatatttattggagttaatttaacattttttcctcaacatttttta
ggattggctggaatacctcgacgttattcagattacccagatgcttacacaacatgaaat
attgtatcaactattggatcaactatttcattattaggaattttattctttttttttatt
atttgagaaagtttagtatcacaacgacaagtaatttacccaattcaactaaattcatca
attgaatgataccaaaatactccgccagctgaacatagatattctgaattaccactttta
acaaattaatttctaatatggcagattagtgcaatagatttaagctctatatataaagta
ttttacttttattagaaaataaatgtctacatgagctaatttaggtttacaagatagagc
ttctcctttaatagaacaattaattttttttcatgatcatgcattattaattttagtaat
aattacagtattggtgggatatttaatatttatattattttttaataattatgtaaatcg
atttcttttacatggacaacttattgaaataatttgaactattttaccagcaattatttt
actatttattgctcttccttctttacgtttactttatttattagatgaaattaatgaacc
atctgtaactttaaaaagaatcggccatcaatgatattgaagttacgaatattcagattt
taataatattgaatttgattcatatataattccaacaaatgaattaataactgatggatt
tcgattattagatgttgataaccgagtagttttacctataaactcacaaattcgaatttt
agtaacagctgctgatgttattcattcttgaacagtacctgctttaggagtaaaagttga
cggtacacctggacgattaaatcaaactaatttttttattaatcgaccgggtttatttta
tggtcaatgttcagaaatctgtggggctaatcatagatttataccgattgtaattgaaag
tgttcctgtaaattactttattaaatgaatttctagaaataactcttcattagatgactg
aaagcaagtactggtctcttaaaccatttaatagtaaattagcacttacttctaatgata
aaaaattagttaaaatcataacattagtatgtcaaactaaaattattaaataattaatat
tttttaattccacaaatagcacctattagatgattattattatttattattttttctatt
acatttattttattttgttctattaactattattcttatataccaaattcacctaaatct
aatgaattaaaaaatatcaacttaaattcaataaattgaaaatgataacaaatttatttt
ctgtatttgacccctcagctatttttaatttttcacttaattgattaagaacatttttag
gacttttaataattccgtcaatttattgattaataccttctcgttacaatattatatgaa
attcaattttattaactcttcataaagaatttaaaactttattaggaccatcaggtcata
atggatctacttttatttttatttctttattttcattaattttatttaataatttcatag
gattatttccatatatttttacaagaacaagacatttaactttaactttatctttagctt
tacctttatgattatgttttatattatatggatgaattaatcatacacaacatatatttg
ctcatttagttcctcaaggaacacccgctattcttataccttttatagtatgtattgaaa
ctattagaaatattattcgacctggaacattagctgttcgattaactgctaatataattg
ctggacatttattattaactcttttaggaaaaacaggatcttctatatcttatatattaa
taacatttttattaatagctcaaattgctttattagtattagaatcagctgtagctataa
ttcaatcttatgtgtttgctgtattaagaactttatattctagagaagtaaattaatgtc
tacacactcaaatcaccctttccatttagtggattatagtccatgaccattaacaggagc
tatcggagctataacaactgtatcaggtatagtaaaatgatttcatcaatatgatatttc
attatttgtattaggtaatattattactattttaactgtatatcaatgatgacgagatgt
atcacgagaaggaacataccaaggattacatacttatgcagtaactattggtttacgatg
aggaataattttatttattttatcagaagttttattttttgtgagatttttttgagcttt
ttttcacagaagtttatcacccgctattgaattaggagcatcatgacctcctataggaat
tatctcatttaatccatttcaaattcctttattaaatacagctattttattagcttcagg
agttactgtaacttgagcccaccatagacttatagaaaataatcattcacaaactactca
aggattattttttacagttttactaggaatctattttacaattcttcaagcttatgaata
tattgaagctccatttactattgcagactcaatttatggatcaacattttttatagcaac
aggattccacggaattcatgtattaatcggaacaacttttttattagtatgtttactacg
acatttaaataatcacttttcaaaaaatcatcattttggttttgaagcagctgcatgata
ttgacattttgtcgatgtagtttgattatttttatatatcacaatttactgatgaggagg
ataattatattattaattaaatatctatatagtataaaagtatatttgacttccaatcat
aaggtctattaattaatagtatagataattttttctattatttttattgctttattaatt
ttattaattacaactattgttatatttttagcttcaattttatcaaaaaaagctttaatc
gaccgagaaaaaagatccccatttgaatgtggatttgatccaaaatcttcatctcgatta
ccattttctttacgtttttttttaattactattatttttttaatttttgatgtagagatt
gcattaattctacctataattattattataaaatattctaatattataatttgaacaatt
acttcaattatttttattttaattttattaattggattataccatgaatgaaatcaagga
atgttaaattgatcaaactaatatatttatatatatatatatagggttgtagttaaatat
aacatttgatttgcattcaaaaagtattgaatattcaatctaccttattaatttaataac
tgaatatgaagcgattgattgcaattagtttcgacctaatcttaggtaattataccctta
ttctttaattgaagccaaaaagaggcatatcactgttaatgatataattgaattttaaat
tccaattaaggaaatatgatgatcaagtaaaagctgctaacttttttcttttaatggtta
aattccatttatatttctatttatatagtttaaataaaaccttacattttcattgtaata
ataaaatattatatttttataaattactaaaattaattcactatatccaaagatttaata
atctccataacatcttcaatgtcaaactctagtataagctatttggatataaaaataata
aaattaataaaattaaaattcaaaatacaaataataataaataaattttcaaagaattat
tatgtattaaaaataaagttttagaatatatagataatttttgatataaatgttgacctc
caaaatattctgatcaaccttgatcaaaactttttacaactaattgaccataatttaaag
gataaaaaattataccataagttcttatataaggtataaatcatatagaccctaaaaaag
ttcttaaattatatataaataaagatttatttaaaaaaaataaatttcttaaagaaatta
aatatccaaataaaccccctacaatacatacaaataatgttaacaattttatataaatag
gtaaacaaattatataaggaaaaggaaaaatcaatcaatttaatattctacctccaataa
ttcttataattaataatcctattataccacggagtataattcaactttcatcatttaata
tattcaatctaccgcaatttaaatcaccggttattgaataataaactaatcgaaatgaat
aactaacagttaaacccgtagaaaaatagtataaaaaaaatgaaaacatattaacatttc
taattctaacaatttctaaaattatatccttagaatagaatccagctaaaaaaggtattc
cacataaagctaaattagatacgttaaaacaagctgaagttaaaggtatatgaattctta
acccccctattaaacgaatatcttgagaattatttatattgtgaataatagccccagcac
atataaacaataatgctttaaataaagcatgagttaataaatgaaatatagctaatttta
aaaatcctatagacaaaattcttattattaaacctaattgacttaaagtagataaagcaa
taattttttttaaatcaaattcaaaattagctcctaatccagctataaatattgttaatc
cagataataataatattaattgtcctaaccaagaagttcttaagataatattaaatcgaa
ttaataaatatacaccagctgtaactaatgtagaagaatgaactaaagcagaaacaggtg
taggagcagctatagctgcaggtaaccaagaagaaaaaggaatctgagctcttttagtta
tagcagctaatattactaatcttccaattattaacatttcaaattcattttgtataattt
ctaaataaaaaatataatttcatcttccataatttaatattcaagcaatagaaagaagta
aagctacatccccaattcgattagataacgcagttaatataccagcattataagatttaa
tattttgaaaataaattactaaacaataagaaacaagtcctaaaccatctcaccctaata
aaattctaattaaatttggtctaataattaacaatattattgataaaacaaatattaata
ctaatataatgaatcgattaatatgattgtcatttattatgtattcctttctataaaaaa
tcactaaagaagaaattataagaacaaaagatataaataataaacttattcaatcaaaaa
gaaaagttataacaattcttatagaatttaaagaaactaattctcactcaataaaataaa
tcatatcatttaacaaaaaatataaacttaataaaaaacatgataaacttatagaaatta
aattaacaaatctaattctacaaatagataaatatttcatgatttaaaatgaatattttc
atatcactaacaccacaaattagtattttttttaaactatttaaatataatcataatata
aatgattctctttttaaaattaataaatttaaaggcaatcaatgtaacaatattaataaa
tattctcgaattttacctcttctaaatgaatatactccagaaaataatttaccatgctga
ctaaaagaatataaatataaagtataagcagctctaaaaaaagataaaaaagataataaa
attatagaaattcaagatcaagaaacaattctatttaataaagaaatttctcctaataaa
tttaatgttggaggagctgctatattagctgatcttaataaaaatcatcataaagttatc
gaaggtataaaatttaataaacctttattaattaatattcttcgacttccaagacgttca
taagatacattagctaaacaaaataacccagaagaacataaaccatgagcaattattaat
gtataagaaccacataaacctcaataagttatagttaaaagtcctgatagaacaattcct
atatgagcaacagatgaataagcaattaaagcctttaaatcagtttgacgtaaacaaact
aatctaactaatacacctcctactaatctaattctaattcaaacaaatctatacttcaaa
tttattaactgtaaaaaactaataactcgtaatattccataacctcctaattttagtata
atacctgctaaaattatagacccagaaactggagcttcaacatgagctttaggtaatcat
aaatgaactaaaaatattggtatttttactaaaaaggcacacaataaacaaaaatataat
aaatcataattaaacataaaattatttattaaataaaaatttattgaaccaattttattt
attacataaaaaataccaattaatataggtaaagaaactaataaagtataaaataataaa
tataaaccagcttgtaaacgttctggctgataacctcaacctaaaattaaaaataatgta
ggaattaatcttctttcaaaaaataaataaaatataaataatcttattcttgaaaaagtt
aaaatcaacaataataataaaataataatatttaataaaaataaatttttataattatta
tgtttattaattatttctctagctaataatattaatgaacaaattcataaacttaataaa
attaatccataagataatatatcacaacctaaaaaataagaaatttctgatcaataattt
ataaaattatttattaataaaaaaataaatctaataaaaaatattataatttgtaccatt
caatatatattattaataaaacaaaaaggaattaaaaataataaaaaaaaaataattttt
aacattatataattctaaaagattgaaaataatcattaccatgagtacgaattatagaaa
ctaaaattgataaacctaaggccccttcacatactctaaatgtcaaaaatattattctaa
aataactttcataatttaatatatttaaataaataaataatataaaaaataatattaaaa
caataaattctaaacttaaaagtattgaaagtaaatgtttccgattagaaacaaaacaaa
ataaccctaaaataaataaaattataggtaaacttcaatataaaattataatcattagtt
ttaatagtttaataaaaacattggtcttgtaaatcaaaaataagattatttcttttaaaa
cttcaagagaaaagaaatttctttttcattaatccccaaaattaatattttaaataaact
acctcttgaaattattcaattaatattatactcattaattattactacttccattatttt
tctaaatataattcatccattagctttaggattaactttattaattcaaacaatttttgt
atgtttactaactggattaataactaaaagtttttgatattcatatattttatttttaat
ttttttaggaggaatacttgtattatttatttacgtaacatctttagcctctaatgaaat
atttaatttatcaataaaattaactctattttcttcattaattttaatttttatattaat
tttatcatttattatagataaaacttcttcttctttatttttaataaataatgatataca
atctattattaatataaattcttattttatagaaaattctttatctttaaataaattata
taattttcccacaaattttattacaattttattaataaattatttattaattactttaat
tgttattgtaaaaattacaaaattatttaaaggacctattcgaataatatcttaattaat
gaataaacctttacgaaattcccatcctctatttaaaattgccaataatgctttagtaga
tttaccagctccaattaatatttcaagatgatgaaattttggatcattacttggattatg
tttaattattcaaattttaaccggattatttttagctatacattacacagctgatattaa
tctagctttctatagtgttaatcatatttgtcgagacgttaattatggttgattattacg
aactttacatgctaacggtgcatcatttttttttatttgtatttacttacatgtaggacg
aggaatttattacggttcatataaatttactccaacttgattaattggagtaattatttt
atttttagtaataggaacagcttttataggatacgtattaccttgaggacaaatatcatt
ttgaggagctactgtaattactaatttattatcagctatcccttacttaggtatagattt
agttcaatgattatgaggtggatttgctgttgataatgccactttaactcgattttttac
attccattttattttaccttttattgttcttgctataactataattcatttattattcct
tcatcaaacaggatctaataatcctatcggattaaattctaatattgataaaattccttt
tcatccttattttacatttaaagatattgtaggatttattgtaataatttttattttaat
ttcattagtattaattagaccaaatttattgggagaccctgataactttattccagcaaa
tcctttagtaacacctgcccatattcaaccagaatgatattttttatttgcttatgctat
tttacgatctattccaaataaattaggaggagttattgcattagttttatcaattgcaat
tttaataatccttcctttttataatttaagaaaattccgagggattcaattttatcctat
taatcaagtaatattctgatctatattagtaacagtaattttattaacttgaattggagc
tcgaccagttgaagaaccttatatattaattggacaaattttaactgttgtatatttctt
atattatttagtaaacccattaattacaaaatgatgagataatttattaaattaaatagt
taatgagcttgaataagcatatgttttgaaaacataagatagaatttaattttctattaa
cttttactaaaaaaaattcactataataaagaaaataataaaattttaaacccaataaaa
aataataaataatttaaagaaaaagataaaaaacattttcaagctaaatatattaattta
tcataacgaaatcgaggtaaagttcctcgaactcaaataaaaacaaaagaaataaaagtt
aattttatataaaataataaattaaacacatcacaacctaaaaaaataacgcaaaataat
attcttataaataaaattctcgcatattcagctataaaaattaaagcaaaaccccctctt
ctatattctacattaaatcctgaaactaattctgattctccttcagcaaaatcaaaagga
gtacgattagtttcagctaatgaaatagatactcaaactaaagctataggaaataaaata
attaaaaatcatatataaacttgataaaaaaaaaaataaattatattataacttccaatt
aaaaaaataaaagataataaaattaaagctaaactaacttcataagaaatagtctgagcc
acagctcgcaaacctcctaataaagcataattagaattagacgaccaaccagctactata
acagtataaacccccaatctagtacaacataaaaaaaataaaccacccaaattaaaagaa
tataattttacaaaaaaaggcatacatattcaaacaaataatgataaaaataaagaaaaa
attggagaaatataatatcttaaataattagataataaaggataagtttgttcttttgta
aataatttaatcgcatcacaaaaaggttgaggaattcctattaaaccaactttattagga
cctttacgaatttgaatatatcctaaaacttttcgttctaataaagttaaaaaagctaca
cttactaatacacaaataattaataacaaactaccaattaatgacaaaataaattctata
taaaacaagtactatttgtaataaaaatcacatatataaattctaaatttattgcactaa
tctgccaaaatagttttatattaataatattcttataaaaaatataattattttgatatt
tggtcctttcgtactaaaatatcacaattttttaaagatagaaaccaacctggcttacac
cggtttgaactcagatcatgtaagaatttaaaagtcgaacagacttaaaatttgaacggc
tacacccaaaattatatcttaatccaacatcgaggtcgcaatcttttttatcgatatgaa
ctctccaaaaaaattacgctgttatccctaaagtaacttaattttttaatcattattaat
ggatcaaatattcataaatttatgtttttaaaaaattaaaagttttttaaattttaatat
caccccaataaaatatttttatttattaaaatttaattaatctatataattaaaataaaa
aaaaatataaagatttatagggtcttctcgtcttttaaataaattttagctttttgacta
aaaaataaaattctataaaaattttaaatgaaacagttaatatttcgtccaaccattcat
tccagccttcaattaaaagactaatgattatgctacctttgcacagtcaaaatactgcgg
ccatttaaaattttcagtgggcaggttagactttatatataattcaaaaagacatgtttt
tgttaaacaggcgaatattatttttgccgaattctttatttaaacttttcatataaatta
attttaacattattatatactaattttatcattattacttaattttaataattaaaacta
acattttaataaataattaaaatttaataaataatttaatttataaaataaattataaca
cattttttaataattgctaattctaagcatatatttattaaatctatttaatatttttaa
aaatttattttatagcttatcccataaaacattaaaattataaattaattaattaaataa
ataattaagtaaatttataatttctaaattaaatttatttcttaaaaaactagatacctt
taaaaacgaataacatttcatttctaatataatattataaataattttatcacattaact
taaatattatattaactcttttaaaatcgagaaaaataaatatttattttttatttaata
aacactgatacacaaggtacaataaattaaattttcttttaaaataaaattttttcaaat
tatttcaattttcttttacaatactaataaactattattaaaattattttttctttaaac
aatactaaaactttaaattttatagttatttctaataattttttaaaaaataataaaaat
taataaataaaaactaactcaatttatattgatttgcacaaaaatcttttcaatgtaaat
gaaatactttacttaataagctttaaattgtcattctagatacactttccagtacatcta
ctatgttacgacttatcttaccttaataataagagcgacgggcgatgtgtacatatttta
gagctaaaatcaaattattaatctttataattttactactaaatccactttcaaaaattt
tttcataattttattcatataaataaatttattgtaacccattattacttaaatataagc
tacaccttgatctgatataaatttttattaaaattattgaatattattattcttataaaa
tattctgataacgacggtatataaactgattacaaatttaagtaaggtccatcgtggatt
atcgattaaaaaacaggttcctctagatagactaaaataccgccaaattttttaagtttc
aagaacataactattactactttagcaatttatttacattttaaataatagggtatctaa
tcctagttttttattaaaattttttaacctcaattacatttttatataataatttaaata
taaaatttcacttaatatatttaattttattattattaataaatttaatttaattaatac
taaaaaaatttatttgtattaatggtataaccgcgactgctggcaccaatttagtcaata
cttttttatattgctatttctaaatttctttaattaataatattaattactgcgaataaa
ttttcatatttattttttaaataaatataaaatcacacaaaaatttacatataaatcaaa
ttaataacaaatttttaagccaaaataaaactttaaatttttatttttgattttttatta
ttaattaaatattaataatttttataaaaataattttttaaagAAAAATTAAAATTAATT
TTAATTAAATATTAAAATAATTTAATTTTATAATAAAATTTTTATCATATTATAataata
taaaaattttataaATTTATTTTTTAAATTTTACAAAATTTttaaaatttttatttttnt
ttaaaaaaaataatttttaacaaaaaaaaatttttatcaaatattaatnnnaaataaatt
ttaattttaaaattaaaaattttaattttacacttttttaaaaatattttttttttaaaa
aaaaaattttttttttaaaaaaattttttttttaaaaaaawtttaaaaaattatagatta
atttcttttaaatgactaaaaaaaatttttttttttaagtattttaaaacttttttttta
caATTTTTWAAAAAATATATAAAtataaattttaaaaaaaattttttttttaaaaaaaat
gaaaattataTTATAAAAATATTTTTTTTACAAAAATGAAAATTTAATCTATTAAAAAAa
aattattaaaatttttatgaataaataaaaaaagtaataaatttattaaaaatcaatata
tatataataataaataatttgattattaattaaattatacgaataataAATATAATAAAT
AATTTATTTTAATCACTAAAtctgaaataattaattatatacatatatatatatatgtaa
ataaatgaaaataaatttattccccctattcataaatttattrtataattaaaacttaaa
aaatattttttttnnnnnnatantttattaAATTATACTTAATAAACTATTTTTATAATA
AATTATTTTATAAATAAAATTATTTAAAAtaattaataaaaatatttttaTTATAATAAA
AATTAAAAATAATTnnAAAAAAATTAAATTTATATATTTAtatatatatatatatataan
ntttaatttTCAattaaattatataaatataataaaataatnntanttaatcactaaatc
tgaaataattaattataaatatatatatatatatatatatatatatatatataaatraaa
ATAAATTTATTccccctattcataaatttattrtataattaaaacttaaaaaatattttt
tttttaaaaaaaaatkatttattaaattatacttaataaactatttttataataaattat
tttataaataaaattattttaaataattaataaaaatatttttAATATAATAAAAATTTA
AAATGATTTTTTATAAAaattcaattcatatttatatatatatatatataatttaatttt
cAATTAAATTATATAAGTATAATAAAATAATTTATTTTAATCACTAAatctgaawtaatt
aatnntatatataTatatatatataaaaaaaatrAAAATAAATttaTTCccCCTATTCAT
AAATTTATtATataattaaaacttaaaaagtattttttttttaaaaaaaaattatttatt
aaattatactTAATAAACTATTTTTAtaAtaaaTtattttataaataaaaTtAtTtaAAA
TAATtaataaaaaTATttttaatataataaaaatttAAAAtgattttttannnttaattm
AATTCATATATTTacatannnnnnnnnnnnnnnnnnnnnnnnnnnnnnnnnnnATAATTT
AATTTTCAATTAAATTATATAAGTATAATAAAATAATTTATTTTAatcactaaatctgaa
wtaattaatnntannnatatatatatatatatatatgtaaaaaaatgaaaataaatttat
tccccctattcataaATTTATTrtataattAAAACTtaaaaartatttttttttaaaaAA
AAAATTATTTATTAAATTATACTTAATAAACTATTTTTATAATAAATTATTTTATAAATA
AAATTATTTAAAAtaattaataaaaatatttttAATAtaatgaaaatttaaaatgatttt
ttannnnnnnttaaattcatatatttatatatnnnnnnnnnnnnnnnnnnnnnnnnnnnt
aatttaattttcaattaaattatataagtataataaaataatttattttaatcactaaat
ctgaattaattnnnnnnnnnnnnnnnnnnnnnnnnntatatATATATATATATAAAAAAA
ATGAAAATAAATTTATTCCCCCTATTCATAAATTTATTGTATAATTAAAACTTAAAAAAT
ATTTTTTTTTAAAAAAAAAATGATTTattaaattatacttaataaactatttttataat
>wMelPop
aatgaattgcctgataaaaaggattaccttgatagggtaaatcatgcagttttctgcatt
cattgactgatttatatattatttataaagatgattttatatttaatagaattaaactat
ttctaaaagtatcaaaaacttttgtgcatcatacaccaaaatatatttacaaaaagataa
gctaattaagctactgggttcataccccatttataaaggttataatccttttctttttaa
tttttaataattcgtcaaaaattttatttattacaattataattattgggacattaatta
cagttacatctaattcttggttaggagcttgaataggtttagaaattaatttattatctt
ttatccccctattaagagataataataatttaatatctacagaagcttctttaaaatatt
ttttaacccaagttttagcttcaactgttttattattttcttcaattttattaatattaa
aaaataatataaataatgaaattaatgaatcttttacatccataattattatatcagctt
tattattaaaaagtggagccgctcctttccatttttgatttcctaatataatagaaggtt
taacatgaataaatgctttaatattaataacttgacaaaaaattgcacctttaatattaa
tttcttatctcaatattaaatatttattattaattagagtaattttatcggttattattg
gagctattggaggactaaatcaaacttctttacgaaaattaatagcattttcttcaatta
atcatttaggatgaatattaagatctttaataattagagaatcaatttgattaatttatt
tttttttttattcatttttatcatttgtattaacatttatatttaatatttttaaattat
ttcatttaaatcaattattttcttgatttgttaatagaaaaattttgaaatttacattat
ttataaattttttatcattaggaggattacctccatttttaggatttttaccaaaatgac
ttgtaattcaacaattaacattatgtaatcaatattttatattaacaattataataatat
caactttaattacattatttttttatttacgaatttgttattccgcttttataataaatt
attttgaaaataattgaatcataaagataaatataaatagtattaattataatatatata
taattataacttttttttcaatttttggattatttttaatttctttattttattttatat
tttaaggctttaagttaataaaactaataaccttcaaagctataaataaagaaatttctt
taagccttagtaaaacttactccttcaaaattgcagtttgatatcattattgactataag
acctaattaatttgtccttatttgattaagaagaataaatcttatatatagatttacaat
ctatcgcctaaacttcagccacttaatcaataatcgcgacaatgattattttctacaaat
cataaagatattggaactttatattttatttttggagcttgagctggaatagttggaaca
tctttaagaattttaattcgagctgaattaggacatcctggagcattaattggagatgat
caaatttataatgtaattgtaactgcacatgcttttattataattttttttatggttata
cctattataattggtggatttggaaattgattagtgcctttaatattaggtgctcctgat
atagcattcccacgaataaataatataagattttgactactacctcctgctctttcttta
ctattagtaagtagaatagttgaaaatggagctggaacaggatgaactgtttatccacct
ttatccgctggaattgctcatggtggagcttcagttgatttagctattttttctctacat
ttagcagggatttcttcaattttaggagctgtaaattttattacaactgtaattaatata
cgatcaacaggaatttcattagatcgtatacctttatttgtttgatcagtagttattact
gctttattattattattatcacttccagtactagcaggagctattactatattattaaca
gatcgaaatttaaatacatcattttttgacccagcgggaggaggagatcctattttatat
caacatttattttgattttttggtcaccctgaagtttatattttaattttacctggattt
ggaataatttctcatattattagacaagaatcaggaaaaaaggaaacttttggttctcta
ggaataatttatgctatattagctattggattattaggatttattgtatgagctcatcat
atatttaccgttggaatagatgtagatactcgagcttattttacctcagctactataatt
attgcagttcctactggaattaaaatttttagttgattagctactttacatggaactcaa
ctttcttattctccagctattttatgagctttaggatttgtttttttatttacagtagga
ggattaacaggagttgttttagctaattcatcagtagatattattttacatgatacttat
tatgtagtagctcattttcattatgttttatctataggagctgtatttgctattatagca
ggttttattcactgataccccttatttactggattaacgttaaataataaatgattaaaa
agtcatttcattattatatttattggagttaatttaacattttttcctcaacatttttta
ggattggctggaatacctcgacgttattcagattacccagatgcttacacaacatgaaat
attgtatcaactattggatcaactatttcattattaggaattttattctttttttttatt
atttgagaaagtttagtatcacaacgacaagtaatttacccaattcaactaaattcatca
attgaatgataccaaaatactccgccagctgaacatagatattctgaattaccactttta
acaaattaatttctaatatggcagattagtgcaatagatttaagctctatatataaagta
ttttacttttattagaaaataaatgtctacatgagctaatttaggtttacaagatagagc
ttctcctttaatagaacaattaattttttttcatgatcatgcattattaattttagtaat
aattacagtattggtgggatatttaatatttatattattttttaataattatgtaaatcg
atttcttttacatggacaacttattgaaataatttgaactattttaccagcaattatttt
actatttattgctcttccttctttacgtttactttatttattagatgaaattaatgaacc
atctgtaactttaaaaagaatcggccatcaatgatattgaagttacgaatattcagattt
taataatattgaatttgattcatatataattccaacaaatgaattaataactgatggatt
tcgattattagatgttgataaccgagtagttttacctataaactcacaaattcgaatttt
agtaacagctgctgatgttattcattcttgaacagtacctgctttaggagtaaaagttga
cggtacacctggacgattaaatcaaactaatttttttattaatcgaccgggtttatttta
tggtcaatgttcagaaatctgtggggctaatcatagatttataccgattgtaattgaaag
tgttcctgtaaattactttattaaatgaatttctagaaataactcttcattagatgactg
aaagcaagtactggtctcttaaaccatttaatagtaaattagcacttacttctaatgata
aaaaattagttaaaatcataacattagtatgtcaaactaaaattattaaataattaatat
tttttaattccacaaatagcacctattagatgattattattatttattattttttctatt
acatttattttattttgttctattaactattattcttatataccaaattcacctaaatct
aatgaattaaaaaatatcaacttaaattcaataaattgaaaatgataacaaatttatttt
ctgtatttgacccctcagctatttttaatttttcacttaattgattaagaacatttttag
gacttttaataattccgtcaatttattgattaataccttctcgttacaatattatatgaa
attcaattttattaactcttcataaagaatttaaaactttattaggaccatcaggtcata
atggatctacttttatttttatttctttattttcattaattttatttaataatttcatag
gattatttccatatatttttacaagaacaagacatttaactttaactttatctttagctt
tacctttatgattatgttttatattatatggatgaattaatcatacacaacatatatttg
ctcatttagttcctcaaggaacacccgctattcttataccttttatagtatgtattgaaa
ctattagaaatattattcgacctggaacattagctgttcgattaactgctaatataattg
ctggacatttattattaactcttttaggaaaaacaggatcttctatatcttatatattaa
taacatttttattaatagctcaaattgctttattagtattagaatcagctgtagctataa
ttcaatcttatgtgtttgctgtattaagaactttatattctagagaagtaaattaatgtc
tacacactcaaatcaccctttccatttagtggattatagtccatgaccattaacaggagc
tatcggagctataacaactgtatcaggtatagtaaaatgatttcatcaatatgatatttc
attatttgtattaggtaatattattactattttaactgtatatcaatgatgacgagatgt
atcacgagaaggaacataccaaggattacatacttatgcagtaactattggtttacgatg
aggaataattttatttattttatcagaagttttattttttgtgagatttttttgagcttt
ttttcacagaagtttatcacccgctattgaattaggagcatcatgacctcctataggaat
tatctcatttaatccatttcaaattcctttattaaatacagctattttattagcttcagg
agttactgtaacttgagcccaccatagacttatagaaaataatcattcacaaactactca
aggattattttttacagttttactaggaatctattttacaattcttcaagcttatgaata
tattgaagctccatttactattgcagactcaatttatggatcaacattttttatagcaac
aggattccacggaattcatgtattaatcggaacaacttttttattagtatgtttactacg
acatttaaataatcacttttcaaaaaatcatcattttggttttgaagcagctgcatgata
ttgacattttgtcgatgtagtttgattatttttatatatcacaatttactgatgaggagg
ataattatattattaattaaatatctatatagtataaaagtatatttgacttccaatcat
aaggtctattaattaatagtatagataattttttctattatttttattgctttattaatt
ttattaattacaactattgttatatttttagcttcaattttatcaaaaaaagctttaatc
gaccgagaaaaaagatccccatttgaatgtggatttgatccaaaatcttcatctcgatta
ccattttctttacgtttttttttaattactattatttttttaatttttgatgtagagatt
gcattaattctacctataattattattataaaatattctaatattataatttgaacaatt
acttcaattatttttattttaattttattaattggattataccatgaatgaaatcaagga
atgttaaattgatcaaactaatatatttatatatatatatatagggttgtagttaaatat
aacatttgatttgcattcaaaaagtattgaatattcaatctaccttattaatttaataac
tgaatatgaagcgattgattgcaattagtttcgacctaatcttaggtaattataccctta
ttctttaattgaagccaaaaagaggcatatcactgttaatgatataattgaattttaaat
tccaattaaggaaatatgatgatcaagtaaaagctgctaacttttttcttttaatggtta
aattccatttatatttctatttatatagtttaaataaaaccttacattttcattgtaata
ataaaatattatatttttataaattactaaaattaattcactatatccaaagatttaata
atctccataacatcttcaatgtcaaactctagtataagctatttggatataaaaataata
aaattaataaaattaaaattcaaaatacaaataataataaataaattttcaaagaattat
tatgtattaaaaataaagttttagaatatatagataatttttgatataaatgttgacctc
caaaatattctgatcaaccttgatcaaaactttttacaactaattgaccataatttaaag
gataaaaaattataccataagttcttatataaggtataaatcatatagaccctaaaaaag
ttcttaaattatatataaataaagatttatttaaaaaaaataaatttcttaaagaaatta
aatatccaaataaaccccctacaatacatacaaataatgttaacaattttatataaatag
gtaaacaaattatataaggaaaaggaaaaatcaatcaatttaatattctacctccaataa
ttcttataattaataatcctattataccacggagtataattcaactttcatcatttaata
tattcaatctaccgcaatttaaatcaccggttattgaataataaactaatcgaaatgaat
aactaacagttaaacccgtagaaaaatagtataaaaaaaatgaaaacatattaacatttc
taattctaacaatttctaaaattatatccttagaatagaatccagctaaaaaaggtattc
cacataaagctaaattagatacgttaaaacaagctgaagttaaaggtatatgaattctta
acccccctattaaacgaatatcttgagaattatttatattgtgaataatagccccagcac
atataaacaataatgctttaaataaagcatgagttaataaatgaaatatagctaatttta
aaaatcctatagacaaaattcttattattaaacctaattgacttaaagtagataaagcaa
taattttttttaaatcaaattcaaaattagctcctaatccagctataaatattgttaatc
cagataataataatattaattgtcctaaccaagaagttcttaagataatattaaatcgaa
ttaataaatatacaccagctgtaactaatgtagaagaatgaactaaagcagaaacaggtg
taggagcagctatagctgcaggtaaccaagaagaaaaaggaatctgagctcttttagtta
tagcagctaatattactaatcttccaattattaacatttcaaattcattttgtataattt
ctaaataaaaaatataatttcatcttccataatttaatattcaagcaatagaaagaagta
aagctacatccccaattcgattagataacgcagttaatataccagcattataagatttaa
tattttgaaaataaattactaaacaataagaaacaagtcctaaaccatctcaccctaata
aaattctaattaaatttggtctaataattaacaatattattgataaaacaaatattaata
ctaatataatgaatcgattaatatgattgtcatttattatgtattcctttctataaaaaa
tcactaaagaagaaattataagaacaaaagatataaataataaacttattcaatcaaaaa
gaaaagttataacaattcttatagaatttaaagaaactaattctcactcaataaaataaa
tcatatcatttaacaaaaaatataaacttaataaaaaacatgataaacttatagaaatta
aattaacaaatctaattctacaaatagataaatatttcatgatttaaaatgaatattttc
atatcactaacaccacaaattagtattttttttaaactatttaaatataatcataatata
aatgattctctttttaaaattaataaatttaaaggcaatcaatgtaacaatattaataaa
tattctcgaattttacctcttctaaatgaatatactccagaaaataatttaccatgctga
ctaaaagaatataaatataaagtataagcagctctaaaaaaagataaaaaagataataaa
attatagaaattcaagatcaagaaacaattctatttaataaagaaatttctcctaataaa
tttaatgttggaggagctgctatattagctgatcttaataaaaatcatcataaagttatc
gaaggtataaaatttaataaacctttattaattaatattcttcgacttccaagacgttca
taagatacattagctaaacaaaataacccagaagaacataaaccatgagcaattattaat
gtataagaaccacataaacctcaataagttatagttaaaagtcctgatagaacaattcct
atatgagcaacagatgaataagcaattaaagcctttaaatcagtttgacgtaaacaaact
aatctaactaatacacctcctactaatctaattctaattcaaacaaatctatacttcaaa
tttattaactgtaaaaaactaataactcgtaatattccataacctcctaattttagtata
atacctgctaaaattatagacccagaaactggagcttcaacatgagctttaggtaatcat
aaatgaactaaaaatattggtatttttactaaaaaggcacacaataaacaaaaatataat
aaatcataattaaacataaaattatttattaaataaaaatttattgaaccaattttattt
attacataaaaaataccaattaatataggtaaagaaactaataaagtataaaataataaa
tataaaccagcttgtaaacgttctggctgataacctcaacctaaaattaaaaataatgta
ggaattaatcttctttcaaaaaataaataaaatataaataatcttattcttgaaaaagtt
aaaatcaacaataataataaaataataatatttaataaaaataaatttttataattatta
tgtttattaattatttctctagctaataatattaatgaacaaattcataaacttaataaa
attaatccataagataatatatcacaacctaaaaaataagaaatttctgatcaataattt
ataaaattatttattaataaaaaaataaatctaataaaaaatattataatttgtaccatt
caatatatattattaataaaacaaaaaggaattaaaaataataaaaaaaaaataattttt
aacattatataattctaaaagattgaaaataatcattaccatgagtacgaattatagaaa
ctaaaattgataaacctaaggccccttcacatactctaaatgtcaaaaatattattctaa
aataactttcataatttaatatatttaaataaataaataatataaaaaataatattaaaa
caataaattctaaacttaaaagtattgaaagtaaatgtttccgattagaaacaaaacaaa
ataaccctaaaataaataaaattataggtaaacttcaatataaaattataatcattagtt
ttaatagtttaataaaaacattggtcttgtaaatcaaaaataagattatttcttttaaaa
cttcaagagaaaagaaatttctttttcattaatccccaaaattaatattttaaataaact
acctcttgaaattattcaattaatattatactcattaattattactacttccattatttt
tctaaatataattcatccattagctttaggattaactttattaattcaaacaatttttgt
atgtttactaactggattaataactaaaagtttttgatattcatatattttatttttaat
ttttttaggaggaatacttgtattatttatttacgtaacatctttagcctctaatgaaat
atttaatttatcaataaaattaactctattttcttcattaattttaatttttatattaat
tttatcatttattatagataaaacttcttcttctttatttttaataaataatgatataca
atctattattaatataaattcttattttatagaaaattctttatctttaaataaattata
taattttcccacaaattttattacaattttattaataaattatttattaattactttaat
tgttattgtaaaaattacaaaattatttaaaggacctattcgaataatatcttaattaat
gaataaacctttacgaaattcccatcctctatttaaaattgccaataatgctttagtaga
tttaccagctccaattaatatttcaagatgatgaaattttggatcattacttggattatg
tttaattattcaaattttaaccggattatttttagctatacattacacagctgatattaa
tctagctttctatagtgttaatcatatttgtcgagacgttaattatggttgattattacg
aactttacatgctaacggtgcatcatttttttttatttgtatttacttacatrtaggacg
aggaatttattacggttcatataaatttactccaacttgattaattggagtaattatttt
atttttagtaataggaacagcttttataggatacgtattaccttgaggacaaatatcatt
ttgaggagctactgtaattactaatttattatcagctatcccttacttaggtatagattt
agttcaatgattatgaggtggatttgctgttgataatgccactttaactcgattttttac
attccattttattttaccttttattgttcttgctataactataattcatttattattcct
tcatcaaacaggatctaataatcctatcggattaaattctaatattgataaaattccttt
tcatccttattttacatttaaagatattgtaggatttattgtaataatttttattttaat
ttcattagtattaattagaccaaatttattgggagaccctgataactttattccagcaaa
tcctttagtaacacctgcccatattcaaccagaatgatattttttatttgcttatgctat
tttacgatctattccaaataaattaggaggagttattgcattagttttatcaattgcaat
tttaataatccttcctttttataatttaagaaaattccgagggattcaattttatcctat
taatcaagtaatattctgatctatattagtaacagtaattttattaacttgaattggagc
tcgaccagttgaagaaccttatgtattaattggacaaattttaactgttgtatatttctt
atattatttagtaaacccattaattacaaaatgatgagataatttattaaattaaatagt
taatgagcttgaataagcatatgttttgaaaacataagatagaatttaattttctattaa
cttttactaaaaaaaattcactataataaagaaaataataaaattttaaacccaataaaa
aataataaataatttaaagaaaaagataaaaaacattttcaagctaaatatattaattta
tcataacgaaatcgaggtaaagttcctcgaactcaaataaaaacaaaagaaataaaagtt
aattttatataaaataataaattaaacacatcacaacctaaaaaaataacgcaaaataat
attcttataaataaaattctcgcatattcagctataaaaattaaagcaaaaccccctctt
ctatattctacattaaatcctgaaactaattctgattctccttcagcaaaatcaaaagga
gtacgattagtttcagctaatgaaatagatactcaaactaaagctataggaaataaaata
attaaaaatcatatataaacttgataaaaaaaaaaataaattatattataacttccaatt
aaaaaaataaaagataataaaattaaagctaaactaacttcataagaaatagtctgagcc
acagctcgcaaacctcctaataaagcataattagaattagacgaccaaccagctactata
acagtataaacccccaatctagtacaacataaaaaaaataaaccacccaaattaaaagaa
tataattttacaaaaaaaggcatacatattcaaacaaataatgataaaaataaagaaaaa
attggagaaatataatatcttaaataattagataataaaggataagtttgttcttttgta
aataatttaatcgcatcacaaaaaggttgaggaattcctattaaaccaactttattagga
cctttacgaatttgaatatatcctaaaacttttcgttctaataaagttaaaaaagctaca
cttactaatacacaaataattaataacaaactaccaattaatgacaaaataaattctata
taaaacaagtactatttgtaataaaaatcacatatataaattctaaatttattgcactaa
tctgccaaaatagttttatattaataatattcttataaaaaatataattattttgatatt
tggtcctttcgtactaaaatatcacaattttttaaagatagaaaccaacctggcttacac
cggtttgaactcagatcatgtaagaatttaaaagtcgaacagacttaaaatttgaacggc
tacacccaaaattatatcttaatccaacatcgaggtcgcaatcttttttatcgatatgaa
ctctccaaaaaaattacgctgttatccctaaagtaacttaattttttaatcattattaat
ggatcaaatattcataaatttatgtttttaaaaaattaaaagttttttaaattttaatat
caccccaataaaatatttttatttattaaaatttaattaatctatataattaaaataaaa
aaaaatataaagatttatagggtcttctcgtcttttaaataaattttagctttttgacta
aaaaataaaattctataaaaattttaaatgaaacagttaatatttcgtccaaccattcat
tccagccttcaattaaaagactaatgattatgctacctttgcacagtcaaaatactgcgg
ccatttaaaattttcagtgggcaggttagactttatatataattcaaaaagacatgtttt
tgttaaacaggcgaatattatttttgccgaattctttatttaaacttttcatataaatta
attttaacattattatatactaattttatcattattacttaattttaataattaaaacta
acattttaataaataattaaaatttaataaataatttaatttataaaataaattataaca
cattttttaataattgctaattctaagcatatatttattaaatctatttaatatttttaa
aaatttattttatagcttatcccataaaacattaaaattataaattaattaattaaataa
ataattaagtaaatttataatttctaaattaaatttatttcttaaaaaactagatacctt
taaaaacgaataacatttcatttctaatataatattataaataattttatcacattaact
taaatattatattaactcttttaaaatcgagaaaaataaatatttattttttatttaata
aacactgatacacaaggtacaataaattaaattttcttttaaaataaaattttttcaaat
tatttcaattttcttttacaatactaataaactattattaaaattattttttctttaaac
aatactaaaactttaaattttatagttatttctaataattttttaaaaaataataaaaat
taataaataaaaactaactcaatttatattgatttgcacaaaaatcttttcaatgtaaat
gaaatactttacttaataagctttaaattgtcattctagatacactttccagtacatcta
ctatgttacgacttatcttaccttaataataagagcgacgggcgatgtgtacatatttta
gagctaaaatcaaattattaatctttataattttactactaaatccactttcaaaaattt
tttcataattttattcatataaataaatttattgtaacccattattacttaaatataagc
tacaccttgatctgatataaatttttattaaaattattgaatattattattcttataaaa
tattctgataacgacggtatataaactgattacaaatttaagtaaggtccatcgtggatt
atcgattaaaaaacaggttcctctagatagactaaaataccgccaaattttttaagtttc
aagaacataactattactactttagcaatttatttacattttaaataatagggtatctaa
tcctagttttttattaaaattttttaacctcaattacatttttatataataatttaaata
taaaatttcacttaatatatttaattttattattattaataaatttaatttaattaatac
taaaaaaatttatttgtattaatggtataaccgcgactgctggcaccaatttagtcaata
cttttttatattgctatttctaaatttctttaattaataatattaattactgcgaataaa
ttttcatatttattttttaaataaatataaaatcacacaaaaatttacatataaatcaaa
ttaataacaaatttttaagccaaaataaaactttaaatttttatttttgattttttatta
ttaattaaatattaataatttttataaaaataattttttaaagaAAAATTAAAATTAATT
TTAATTAAATATTAAAATAATTTAATTTTATAATAAAATTTTTATCATATTATAATAATA
TAAAAATTTTATAAATTTATTTTTTAAATTTTACAAAATTTTTAAAATTTTTATTTTTTT
TTAAAAAAAATAATTTTTaacaaaaaaaaatttttatcaaaTATTAATnnnnAATAAATT
TTAATTTTAAAATTAAAAATTTTAATTTTACACTTttttaaaaatattttttttttaaaa
aaaaaattttttttttaaaaaaatttttttttaaaaaaaaatttaaaAAATTATAGATTA
ATTTCTTTTAAATGActaaaaaaaatttttttttttAAGTATTTTAAAACTTTTTTTTTA
CAATTTTTTAAAAAATATATAAatataaattttaaaaaaaattttttttttaaaaaaaat
gaaaATTATATTATAAAAATATTTTTTTTACAAAAATGAAAATTTAATCTATTAAAAAAA
AATTATTAAAATTTTTATGAATAAATAAAAAAAGTAATAAATTTATTAAAAATcaatata
tatataataataaatAATTTGATTATTAATTAAATTATACGAATAATAAATATAATAAAT
AATTTATTTTAATCACTAAAtctgaaataattaattatatacatatatatatatatgtaa
ataaatraaaataaatttattccccctattcataaatttattrtataattaaaacttaaa
aaatattttttttnnnnnnntnntttattaaATTatacttaaTAAACTATTTTTATAATA
AATTATTTTATAAATAAAATTATTTAAAAtaattaataaaaatatttttATTATAATAAA
AATTAAAAATAATTTTAAAAaaattaaatttnnnnnnttatatatatatatatatataan
ttttaatttTCAattaaattatataaatataataaaataannnnatttaaTCactaaatc
tgaaataattaattataaatatatatatatatatatatatatnnnnntatataaatraaa
ataaaTTTATTCCCCCTATTCATAAATTTATTRTAtAATtaaaacttaaaaaatattttt
tttttaaaaaaaaatkatttattaaattatacttaataaactatttttataataaattat
tttataaataaaattatttTAAAtaattaataaaaatatttttAATATAATAAAaattta
aaatgattttttataaaaattyaattcatatttatatatatatatatataatttaatttt
cAattaaattatataagtataataaaataatttattttaatcactaaatctgaawtaatt
aattgtatatatatatatatatataaaaaaaatgaaaataaatttattccccctattcat
aaatttattatataattaaaacttaaaaagtattttttttttaaaaaaaaattatttatt
aaattatacttaataaactatttttataataaattattttataaataaaattatttaaaa
taatttataaaaannnnnnnnnnnnnnnnnnnnnnnnnnnnnnnnnnnnnnnnnnnnnnn
nnnnnnnnnnnnnnnnnnnnnnnnnnnnnnnnnnnnnnnnnnnnnnnnnnnnnataattt
aattttcaattaaattatataagTAtAATAAAATAATTTATTTTAATCACTAAATCTgaa
wtaattaatnntannnatatatatatatatatatatataaaaaaatgaAAATAAATTTAT
TCCCCCTattcataaatttattatataattaaaacttaaaaagtattttttnttaaaaaa
aaaattatttattaaattatacttaataaactatttttataataaattattttataaata
aaattatttaaaataattaataaaaatatttttaataTAATAAAAATTTAAAAtgatttt
ttannnttaattcaattcatatatttatatataTATATatatatatatatatatatnnnt
aatttaattttcaattaaattatataagtataataaaataatttattttantcactaann
nnnnnnnnnnnnnnnnnnnnnnnnnnnnnnnatatatatatatatatatatataaaaaaa
atgaaaataaatttattccccctattcataaatttattgtataattaaaacttaaaaaat
atttttnnnnnnnnnnnnnnnnatttattaaattata
>wMelCS_b
aatgaattgcctgataaaaaggattaccttgatagggtaaatcatgcagttttctgcatt
cattgactgatttatatattatttataaagatgattttatatttaatagaattaaactat
ttctaaaagtatcaaaaacttttgtgcatcatacaccaaaatatatttacaaaaagataa
gctaattaagctactgggttcataccccatttataaaggttataatccttttctttttaa
tttttaataattcgtcaaaaattttatttattacaattataattattgggacattaatta
cagttacatctaattcttggttaggagcttgaataggtttagaaattaatttattatctt
ttatccccctattaagagataataataatttaatatctacagaagcttctttaaaatatt
ttttaacccaagttttagcttcaactgttttattattttcttcaattttattaatattaa
aaaataatataaataatgaaattaatgaatcttttacatccataattattatatcagctt
tattattaaaaagtggagccgctcctttccatttttgatttcctaatataatagaaggtt
taacatgaataaatgctttaatattaataacttgacaaaaaattgcacctttaatattaa
tttcttatctcaatattaaatatttattattaattagagtaattttatcggttattattg
gagctattggaggactaaatcaaacttctttacgaaaattaatagcattttcttcaatta
atcatttaggatgaatattaagatctttaataattagagaatcaatttgattaatttatt
tttttttttattcatttttatcatttgtattaacatttatatttaatatttttaaattat
ttcatttaaatcaattattttcttgatttgttaatagaaaaattttgaaatttacattat
ttataaattttttatcattaggaggattacctccatttttaggatttttaccaaaatgac
ttgtaattcaacaattaacattatgtaatcaatattttatattaacaattataataatat
caactttaattacattatttttttatttacgaatttgttattccgcttttataataaatt
attttgaaaataattgaatcataaagataaatataaatagtattaattataatatatata
taattataacttttttttcaatttttggattatttttaatttctttattttattttatat
tttaaggctttaagttaataaaactaataaccttcaaagctataaataaagaaatttctt
taagccttagtaaaacttactccttcaaaattgcagtttgatatcattattgactataag
acctaattaatttgtccttatttgattaagaagaataaatcttatatatagatttacaat
ctatcgcctaaacttcagccacttaatcaataatcgcgacaatgattattttctacaaat
cataaagatattggaactttatattttatttttggagcttgagctggaatagttggaaca
tctttaagaattttaattcgagctgaattaggacatcctggagcattaattggagatgat
caaatttataatgtaattgtaactgcacatgcttttattataattttttttatggttata
cctattataattggtggatttggaaattgattagtgcctttaatattaggtgctcctgat
atagcattcccacgaataaataatataagattttgactactacctcctgctctttcttta
ctattagtaagtagaatagttgaaaatggagctggaacaggatgaactgtttatccacct
ttatccgctggaattgctcatggtggagcttcagttgatttagctattttttctctacat
ttagcagggatttcttcaattttaggagctgtaaattttattacaactgtaattaatata
cgatcaacaggaatttcattagatcgtatacctttatttgtttgatcagtagttattact
gctttattattattattatcacttccagtactagcaggagctattactatattattaaca
gatcgaaatttaaatacatcattttttgacccagcgggaggaggagatcctattttatat
caacatttattttgattttttggtcaccctgaagtttatattttaattttacctggattt
ggaataatttctcatattattagacaagaatcaggaaaaaaggaaacttttggttctcta
ggaataatttatgctatattagctattggattattaggatttattgtatgagctcatcat
atatttaccgttggaatagatgtagatactcgagcttattttacctcagctactataatt
attgcagttcctactggaattaaaatttttagttgattagctactttacatggaactcaa
ctttcttattctccagctattttatgagctttaggatttgtttttttatttacagtagga
ggattaacaggagttgttttagctaattcatcagtagatattattttacatgatacttat
tatgtagtagctcattttcattatgttttatctataggagctgtatttgctattatagca
ggttttattcactgataccccttatttactggattaacgttaaataataaatgattaaaa
agtcatttcattattatatttattggagttaatttaacattttttcctcaacatttttta
ggattggctggaatacctcgacgttattcagattacccagatgcttacacaacatgaaat
attgtatcaactattggatcaactatttcattattaggaattttattctttttttttatt
atttgagaaagtttagtatcacaacgacaagtaatttacccaattcaactaaattcatca
attgaatgataccaaaatactccgccagctgaacatagatattctgaattaccactttta
acaaattaatttctaatatggcagattagtgcaatagatttaagctctatatataaagta
ttttacttttattagaaaataaatgtctacatgagctaatttaggtttacaagatagagc
ttctcctttaatagaacaattaattttttttcatgatcatgcattattaattttagtaat
aattacagtattggtgggatatttaatatttatattattttttaataattatgtaaatcg
atttcttttacatggacaacttattgaaataatttgaactattttaccagcaattatttt
actatttattgctcttccttctttacgtttactttatttattagatgaaattaatgaacc
atctgtaactttaaaaagaatcggccatcaatgatattgaagttacgaatattcagattt
taataatattgaatttgattcatatataattccaacaaatgaattaataactgatggatt
tcgattattagatgttgataaccgagtagttttacctataaactcacaaattcgaatttt
agtaacagctgctgatgttattcattcttgaacagtacctgctttaggagtaaaagttga
cggtacacctggacgattaaatcaaactaatttttttattaatcgaccgggtttatttta
tggtcaatgttcagaaatctgtggggctaatcatagatttataccgattgtaattgaaag
tgttcctgtaaattactttattaaatgaatttctagaaataactcttcattagatgactg
aaagcaagtactggtctcttaaaccatttaatagtaaattagcacttacttctaatgata
aaaaattagttaaaatcataacattagtatgtcaaactaaaattattaaataattaatat
tttttaattccacaaatagcacctattagatgattattattatttattattttttctatt
acatttattttattttgttctattaactattattcttatataccaaattcacctaaatct
aatgaattaaaaaatatcaacttaaattcaataaattgaaaatgataacaaatttatttt
ctgtatttgacccctcagctatttttaatttttcacttaattgattaagaacatttttag
gacttttaataattccgtcaatttattgattaataccttctcgttacaatattatatgaa
attcaattttattaactcttcataaagaatttaaaactttattaggaccatcaggtcata
atggatctacttttatttttatttctttattttcattaattttatttaataatttcatag
gattatttccatatatttttacaagaacaagacatttaactttaactttatctttagctt
tacctttatgattatgttttatattatatggatgaattaatcatacacaacatatatttg
ctcatttagttcctcaaggaacacccgctattcttataccttttatagtatgtattgaaa
ctattagaaatattattcgacctggaacattagctgttcgattaactgctaatataattg
ctggacatttattattaactcttttaggaaaaacaggatcttctatatcttatatattaa
taacatttttattaatagctcaaattgctttattagtattagaatcagctgtagctataa
ttcaatcttatgtgtttgctgtattaagaactttatattctagagaagtaaattaatgtc
tacacactcaaatcaccctttccatttagtggattatagtccatgaccattaacaggagc
tatcggagctataacaactgtatcaggtatagtaaaatgatttcatcaatatgatatttc
attatttgtattaggtaatattattactattttaactgtatatcaatgatgacgagatgt
atcacgagaaggaacataccaaggattacatacttatgcagtaactattggtttacgatg
aggaataattttatttattttatcagaagttttattttttgtgagatttttttgagcttt
ttttcacagaagtttatcacccgctattgaattaggagcatcatgacctcctataggaat
tatctcatttaatccatttcaaattcctttattaaatacagctattttattagcttcagg
agttactgtaacttgagcccaccatagacttatagaaaataatcattcacaaactactca
aggattattttttacagttttactaggaatctattttacaattcttcaagcttatgaata
tattgaagctccatttactattgcagactcaatttatggatcaacattttttatagcaac
aggattccacggaattcatgtattaatcggaacaacttttttattagtatgtttactacg
acatttaaataatcacttttcaaaaaatcatcattttggttttgaagcagctgcatgata
ttgacattttgtcgatgtagtttgattatttttatatatcacaatttactgatgaggagg
ataattatattattaattaaatatctatatagtataaaagtatatttgacttccaatcat
aaggtctattaattaatagtatagataattttttctattatttttattgctttattaatt
ttattaattacaactattgttatatttttagcttcaattttatcaaaaaaagctttaatc
gaccgagaaaaaagatccccatttgaatgtggatttgatccaaaatcttcatctcgatta
ccattttctttacgtttttttttaattactattatttttttaatttttgatgtagagatt
gcattaattctacctataattattattataaaatattctaatattataatttgaacaatt
acttcaattatttttattttaattttattaattggattataccatgaatgaaatcaagga
atgttaaattgatcaaactaatatatttatatatatatatatagggttgtagttaaatat
aacatttgatttgcattcaaaaagtattgaatattcaatctaccttattaatttaataac
tgaatatgaagcgattgattgcaattagtttcgacctaatcttaggtaattataccctta
ttctttaattgaagccaaaaagaggcatatcactgttaatgatataattgaattttaaat
tccaattaaggaaatatgatgatcaagtaaaagctgctaacttttttcttttaatggtta
aattccatttatatttctatttatatagtttaaataaaaccttacattttcattgtaata
ataaaatattatatttttataaattactaaaattaattcactatatccaaagatttaata
atctccataacatcttcaatgtcaaactctagtataagctatttggatataaaaataata
aaattaataaaattaaaattcaaaatacaaataataataaataaattttcaaagaattat
tatgtattaaaaataaagttttagaatatatagataatttttgatataaatgttgacctc
caaaatattctgatcaaccttgatcaaaactttttacaactaattgaccataatttaaag
gataaaaaattataccataagttcttatataaggtataaatcatatagaccctaaaaaag
ttcttaaattatatataaataaagatttatttaaaaaaaataaatttcttaaagaaatta
aatatccaaataaaccccctacaatacatacaaataatgttaacaattttatataaatag
gtaaacaaattatataaggaaaaggaaaaatcaatcaatttaatattctacctccaataa
ttcttataattaataatcctattataccacggagtataattcaactttcatcatttaata
tattcaatctaccgcaatttaaatcaccggttattgaataataaactaatcgaaatgaat
aactaacagttaaacccgtagaaaaatagtataaaaaaaatgaaaacatattaacatttc
taattctaacaatttctaaaattatatccttagaatagaatccagctaaaaaaggtattc
cacataaagctaaattagatacgttaaaacaagctgaagttaaaggtatatgaattctta
acccccctattaaacgaatatcttgagaattatttatattgtgaataatagccccagcac
atataaacaataatgctttaaataaagcatgagttaataaatgaaatatagctaatttta
aaaatcctatagacaaaattcttattattaaacctaattgacttaaagtagataaagcaa
taattttttttaaatcaaattcaaaattagctcctaatccagctataaatattgttaatc
cagataataataatattaattgtcctaaccaagaagttcttaagataatattaaatcgaa
ttaataaatatacaccagctgtaactaatgtagaagaatgaactaaagcagaaacaggtg
taggagcagctatagctgcaggtaaccaagaagaaaaaggaatctgagctcttttagtta
tagcagctaatattactaatcttccaattattaacatttcaaattcattttgtataattt
ctaaataaaaaatataatttcatcttccataatttaatattcaagcaatagaaagaagta
aagctacatccccaattcgattagataacgcagttaatataccagcattataagatttaa
tattttgaaaataaattactaaacaataagaaacaagtcctaaaccatctcaccctaata
aaattctaattaaatttggtctaataattaacaatattattgataaaacaaatattaata
ctaatataatgaatcgattaatatgattgtcatttattatgtattcctttctataaaaaa
tcactaaagaagaaattataagaacaaaagatataaataataaacttattcaatcaaaaa
gaaaagttataacaattcttatagaatttaaagaaactaattctcactcaataaaataaa
tcatatcatttaacaaaaaatataaacttaataaaaaacatgataaacttatagaaatta
aattaacaaatctaattctacaaatagataaatatttcatgatttaaaatgaatattttc
atatcactaacaccacaaattagtattttttttaaactatttaaatataatcataatata
aatgattctctttttaaaattaataaatttaaaggcaatcaatgtaacaatattaataaa
tattctcgaattttacctcttctaaatgaatatactccagaaaataatttaccatgctga
ctaaaagaatataaatataaagtataagcagctctaaaaaaagataaaaaagataataaa
attatagaaattcaagatcaagaaacaattctatttaataaagaaatttctcctaataaa
tttaatgttggaggagctgctatattagctgatcttaataaaaatcatcataaagttatc
gaaggtataaaatttaataaacctttattaattaatattcttcgacttccaagacgttca
taagatacattagctaaacaaaataacccagaagaacataaaccatgagcaattattaat
gtataagaaccacataaacctcaataagttatagttaaaagtcctgatagaacaattcct
atatgagcaacagatgaataagcaattaaagcctttaaatcagtttgacgtaaacaaact
aatctaactaatacacctcctactaatctaattctaattcaaacaaatctatacttcaaa
tttattaactgtaaaaaactaataactcgtaatattccataacctcctaattttagtata
atacctgctaaaattatagacccagaaactggagcttcaacatgagctttaggtaatcat
aaatgaactaaaaatattggtatttttactaaaaaggcacacaataaacaaaaatataat
aaatcataattaaacataaaattatttattaaataaaaatttattgaaccaattttattt
attacataaaaaataccaattaatataggtaaagaaactaataaagtataaaataataaa
tataaaccagcttgtaaacgttctggctgataacctcaacctaaaattaaaaataatgta
ggaattaatcttctttcaaaaaataaataaaatataaataatcttattcttgaaaaagtt
aaaatcaacaataataataaaataataatatttaataaaaataaatttttataattatta
tgtttattaattatttctctagctaataatattaatgaacaaattcataaacttaataaa
attaatccataagataatatatcacaacctaaaaaataagaaatttctgatcaataattt
ataaaattatttattaataaaaaaataaatctaataaaaaatattataatttgtaccatt
caatatatattattaataaaacaaaaaggaattaaaaataataaaaaaaaaataattttt
aacattatataattctaaaagattgaaaataatcattaccatgagtacgaattatagaaa
ctaaaattgataaacctaaggccccttcacatactctaaatgtcaaaaatattattctaa
aataactttcataatttaatatatttaaataaataaataatataaaaaataatattaaaa
caataaattctaaacttaaaagtattgaaagtaaatgtttccgattagaaacaaaacaaa
ataaccctaaaataaataaaattataggtaaacttcaatataaaattataatcattagtt
ttaatagtttaataaaaacattggtcttgtaaatcaaaaataagattatttcttttaaaa
cttcaagagaaaagaaatttctttttcattaatccccaaaattaatattttaaataaact
acctcttgaaattattcaattaatattatactcattaattattactacttccattatttt
tctaaatataattcatccattagctttaggattaactttattaattcaaacaatttttgt
atgtttactaactggattaataactaaaagtttttgatattcatatattttatttttaat
ttttttaggaggaatacttgtattatttatttacgtaacatctttagcctctaatgaaat
atttaatttatcaataaaattaactctattttcttcattaattttaatttttatattaat
tttatcatttattatagataaaacttcttcttctttatttttaataaataatgatataca
atctattattaatataaattcttattttatagaaaattctttatctttaaataaattata
taattttcccacaaattttattacaattttattaataaattatttattaattactttaat
tgttattgtaaaaattacaaaattatttaaaggacctattcgaataatatcttaattaat
gaataaacctttacgaaattcccatcctctatttaaaattgccaataatgctttagtaga
tttaccagctccaattaatatttcaagatgatgaaattttggatcattacttggattatg
tttaattattcaaattttaaccggattatttttagctatacattacacagctgatattaa
tctagctttctatagtgttaatcatatttgtcgagacgttaattatggttgattattacg
aactttacatgctaacggtgcatcatttttttttatttgtatttacttacatataggacg
aggaatttattacggttcatataaatttactccaacttgattaattggagtaattatttt
atttttagtaataggaacagcttttataggatacgtattaccttgaggacaaatatcatt
ttgaggagctactgtaattactaatttattatcagctatcccttacttaggtatagattt
agttcaatgattatgaggtggatttgctgttgataatgccactttaactcgattttttac
attccattttattttaccttttattgttcttgctataactataattcatttattattcct
tcatcaaacaggatctaataatcctatcggattaaattctaatattgataaaattccttt
tcatccttattttacatttaaagatattgtaggatttattgtaataatttttattttaat
ttcattagtattaattagaccaaatttattgggagaccctgataactttattccagcaaa
tcctttagtaacacctgcccatattcaaccagaatgatattttttatttgcttatgctat
tttacgatctattccaaataaattaggaggagttattgcattagttttatcaattgcaat
tttaataatccttcctttttataatttaagaaaattccgagggattcaattttatcctat
taatcaagtaatattctgatctatattagtaacagtaattttattaacttgaattggagc
tcgaccagttgaagaaccttatgtattaattggacaaattttaactgttgtatatttctt
atattatttagtaaacccattaattacaaaatgatgagataatttattaaattaaatagt
taatgagcttgaataagcatatgttttgaaaacataagatagaatttaattttctattaa
cttttactaaaaaaaattcactataataaagaaaataataaaattttaaacccaataaaa
aataataaataatttaaagaaaaagataaaaaacattttcaagctaaatatattaattta
tcataacgaaatcgaggtaaagttcctcgaactcaaataaaaacaaaagaaataaaagtt
aattttatataaaataataaattaaacacatcacaacctaaaaaaataacgcaaaataat
attcttataaataaaattctcgcatattcagctataaaaattaaagcaaaaccccctctt
ctatattctacattaaatcctgaaactaattctgattctccttcagcaaaatcaaaagga
gtacgattagtttcagctaatgaaatagatactcaaactaaagctataggaaataaaata
attaaaaatcatatataaacttgataaaaaaaaaaataaattatattataacttccaatt
aaaaaaataaaagataataaaattaaagctaaactaacttcataagaaatagtctgagcc
acagctcgcaaacctcctaataaagcataattagaattagacgaccaaccagctactata
acagtataaacccccaatctagtacaacataaaaaaaataaaccacccaaattaaaagaa
tataattttacaaaaaaaggcatacatattcaaacaaataatgataaaaataaagaaaaa
attggagaaatataatatcttaaataattagataataaaggataagtttgttcttttgta
aataatttaatcgcatcacaaaaaggttgaggaattcctattaaaccaactttattagga
cctttacgaatttgaatatatcctaaaacttttcgttctaataaagttaaaaaagctaca
cttactaatacacaaataattaataacaaactaccaattaatgacaaaataaattctata
taaaacaagtactatttgtaataaaaatcacatatataaattctaaatttattgcactaa
tctgccaaaatagttttatattaataatattcttataaaaaatataattattttgatatt
tggtcctttcgtactaaaatatcacaattttttaaagatagaaaccaacctggcttacac
cggtttgaactcagatcatgtaagaatttaaaagtcgaacagacttaaaatttgaacggc
tacacccaaaattatatcttaatccaacatcgaggtcgcaatcttttttatcgatatgaa
ctctccaaaaaaattacgctgttatccctaaagtaacttaattttttaatcattattaat
ggatcaaatattcataaatttatgtttttaaaaaattaaaagttttttaaattttaatat
caccccaataaaatatttttatttattaaaatttaattaatctatataattaaaataaaa
aaaaatataaagatttatagggtcttctcgtcttttaaataaattttagctttttgacta
aaaaataaaattctataaaaattttaaatgaaacagttaatatttcgtccaaccattcat
tccagccttcaattaaaagactaatgattatgctacctttgcacagtcaaaatactgcgg
ccatttaaaattttcagtgggcaggttagactttatatataattcaaaaagacatgtttt
tgttaaacaggcgaatattatttttgccgaattctttatttaaacttttcatataaatta
attttaacattattatatactaattttatcattattacttaattttaataattaaaacta
acattttaataaatAAtTAAAATTTAATAAATAATTTAATTTataaaataaattataaca
cattttttaataattgctaattctaagcatatatttattaaatctatttaatatttttaa
aaatttattttatagcttatcccataaaacattaaaattataaattaattaattaaataa
ataattaagtaaatttataatttctaaattaaatttatttcttaaaaaactagatacctt
taaaaacgaataacatttcatttctaatataatattataaataattttatcacattaact
taaatattatattaactcttttaaaatcgagaaaaataaatatttattttttatttaata
aacactgatacacaaggtacaataaattaaattttcttttaaaataaaattttttcaaat
tatttcaattttcttttacaatactaataaactattattaaaattattttttctttaaac
aatactaaaactttaaattttatagttatttctaataattttttaaaaaataataaaaat
taataaataaaaactaactcaatttatattgatttgcacaaaaatcttttcaatgtaaat
gaaatactttacttaataagctttaaattgtcattctagatacactttccagtacatcta
ctatgttacgacttatcttaccttaataataagagcgacgggcgatgtgtacatatttta
gagctaaaatcaaattattaatctttataattttactactaaatccactttcaaaaattt
tttcataattttattcatataaataaatttattgtaacccattattacttaaatataagc
tacaccttgatctgatataaatttttattaaaattattgaatattattattcttataaaa
tattctgataacgacggtatataaactgattacaaatttaagtaaggtccatcgtggatt
atcgattaaaaaacaggttcctctagatagactaaaataccgccaaattttttaagtttc
aagaacataactattactactttagcaatttatttacattttaaataatagggtatctaa
tcctagttttttattaaaattttttaacctcaattacatttttatataataatttaaata
taaaatttcacttaatatatttaattttattattattaataaatttaatttaattaatac
taaaaaaatttatttgtattaatggtataaccgcgactgctggcaccaatttagtcaata
cttttttatattgctatttctaaatttctttaattaataatattaattactgcgaataaa
ttttcatatttattttttaaataaatataaaatcacacaaaaatttacatataaatcaaa
ttaataacaaatttttaagccaaaataaaactttaaatttttatttttgattttttatta
TTAATTAAATATTAATAATTTTTATAAAAATAATTTTTTWAAGAAAAATTAAAATTAATT
TTAATTAAATATTAAAATAATTTAATTTTATAATAAAATTTTTATCATATTATAATAATA
TAAAAATTTTATAAATTTATTTTTTAAATTTTacaaaatttttaaaatttttattttttt
ttaAAAAAAATAATTTTTAACAAAAAAAAnnnnttatcaaatattaatnnnnaataaatt
ttaattttaaaattaaaAATTTTAATTTTACACTTttttaaaaatattttttttttaaaa
aaaaaattttttttttaaAAAaatttttttttaaaaaaaaatttaaaAAATTATAGATTA
ATTTCTTTTAAATGActaaaaaaaattttttttttnAAGTATTTTAAAACTTTTTTTTTA
CAATTTTTTAaaaaatatataaatataaattttaaaaaaaattttttttttaaaaaaaat
gaaaattataTTATAAAAATATTTTTTTTACAaaaatgaaaatttaatctatTAAAAAAA
AATTATTAAAATTTTTATGAATAAATAAAAAAAGTAATAAATTTATTAAAAATCAatata
tatatnntaataaatAATTTGATTATTAATTAAATTATACGAATAATAAATATAATAAAT
AATTTATTTTAATCACTAAAtctgaaataattaattatatacatatatatatannnnnna
ataaatraAAAtaaatttattcCCcctattcataaATTtattrtataattaaaacttaaa
aaatattttttttnnnnnnnnnntttattaaattatacttaataaactatttttataata
aattattttataaataaaattatttaaaataattaataaaaatatttttATTATAATAAA
AATTAAAAATAATTTTnnnnaaattaaatttnnnnntttatatatatatatatatataan
nnnnaatttTCAattaaattatataaatataataaaataatnnnntttAATCaCTaaatc
tgaaataattaattataaatatatatatatatatatatatatatatataaataaatraaa
ataaatTTATTCCCCCTATTCATAAATTTATTRTATAATTAAAACTTAAAAAATATTTTT
TTTTTAAAAAAAAATKATTTATTAAATTATACTTAATAAACTATTTTTATAATAAATTAT
TTTATAAATAAAATTATTTTAAAtaattaataaaaatatttttAATATAATAAAaattta
aaatgattttttataaaaattyaattyATATttannnntatatatatataatttaatttt
CaATTaAATTATATAARTATAATAAAATAATTTATTTTAATCACTAAATCTGAawtaatt
aatnnnatatatatatatatatataaaaaaaatgaaaataaatttattccccctattcAt
aaatttattatataattaaaacttaaaaagtattttttttttaaaaaaaAattatttatt
aaattatacttaaTAAACTATTTTTataataAAttattttataaataaaattatttaaaa
taattaataaaaatatttttaatataataaaaatttaaaatgattttttannnnnnnttc
aattcatatatttnnnnnnnnnnnnnnnnnnnnnnnnnnnnnnnnnnnnnnnnntaattt
aattttcaattaaattatataagtataataaaataatttattttaatcactaaatctgaa
wtaattaatnnnanntatatatatatatatatatatataaaaaaatgaaaataaatttat
tccccctattcataaatttattatataattaaatcttaaaaagtatttttttttnaaaaa
aaaattatttattaaattatacttaataaactatttttataataaattattttatgaata
aaattatttaaaataattaataaaaatatttttaatatannnnnnnnnnnnnnnnnnnnn
nnnnnnnnnnnnnnnnnnnnnnnnnnatatannnnnnnnnnnnnnnnnnnnnnnnnnnnt
aatttaattttcaattaaattatataagtataataaaataatttattttaatcactanat
ctgannnnnnnnnnnnnnnnnnnnnnnnnnnnnnnnnntatatatatatatataaaaaaa
atnnnnataaatttattccccctattcataaatttattatataattaaatcttannnnnn
nnnnnnnnnnnnnnnnnnnnnnnnnnnnnnnnnnnnnnnn
