# Supplementary material for: Wolbachia Variants Induce Differential Protection to Viruses in Drosophila melanogaster: A Phenotypic and Phylogenomic Analysis
Source: PLoS Genet. 2013 Dec 12;9(12):e1003896. doi: 10.1371/journal.pgen.1003896 (PMC3861217; doi:10.1371/journal.pgen.1003896)
Supplement: Dataset S3 — Table of variants for new wMel genomes plus Richardson et al. [42] wMel genomes. (TXT) [file pgen.1003896.s003.txt]

ref	1005	1114	5504	10452	12225	12632	12863	12971	15742	18175	18552	19501	20105	20192	21952	25259	25603	26870	28012	30701	32536	34528	35624	35839	36114	38055	38240	38610	39135	41215	42599	45207	45292	46829	48703	54772	54805	59196	59540	62515	64885	66236	69287	69491	71630	76729	78321	79175	79898
aln	110	161	739	4362	5877	6174	6381	6449	8345	10649	11026	11916	12442	12529	14018	17283	17627	18803	19908	22591	24375	26362	27290	27505	27779	29570	29755	30098	30597	32668	34008	36482	36567	37760	39075	40716	40748	43844	44170	47006	48796	49548	51739	51943	53960	58606	59692	60546	61148
ann	1	2	1	2	5	2	5	5	3	3	2	3	1	1	3	1	3	1	3	3	2	2	2	3	1	1	3	5	1	2	3	2	5	2	5	5	5	1	3	1	3	3	1	1	2	5	1	2	2
AE017196	t	c	g	t	c	t	t	t	a	g	a	a	c	a	c	g	g	g	a	c	c	t	c	c	c	c	c	a	a	c	g	a	c	c	c	t	c	c	c	g	a	t	a	g	t	c	a	c	g
DGRP256	t	c	g	t	c	t	t	t	a	g	a	a	c	a	c	g	g	g	a	c	c	t	c	c	c	c	c	a	a	c	g	a	c	c	c	t	c	c	c	g	a	t	a	g	t	c	a	c	g
DGRP801	t	c	g	g	c	t	t	t	a	g	a	a	c	a	c	g	g	g	a	c	c	t	c	c	c	c	c	a	a	c	g	a	c	c	c	t	c	c	c	g	a	t	a	g	t	c	a	c	g
DGRP776	t	c	g	g	c	t	t	t	a	g	a	a	c	a	c	g	g	g	a	c	c	t	c	c	c	c	c	a	a	c	g	a	c	c	c	t	c	c	c	g	a	t	a	g	t	c	a	c	g
DGRP441	t	c	g	g	c	t	t	t	a	g	a	a	c	a	c	g	g	g	a	c	c	t	c	c	c	c	c	a	a	c	g	a	c	c	c	t	c	c	c	g	a	t	a	g	t	c	a	c	g
DGRP73	t	c	g	g	c	t	t	t	a	g	a	a	c	a	c	g	g	g	a	c	c	t	c	c	c	c	c	a	a	c	g	a	c	c	c	t	c	c	c	g	a	t	a	g	t	c	a	c	g
DGRP336	t	c	g	g	c	t	t	t	a	g	a	a	c	a	c	g	g	g	a	c	c	t	c	c	c	c	c	a	a	c	g	a	c	c	c	t	c	c	c	g	a	t	a	g	t	c	a	c	g
DGRP287	t	c	g	g	c	t	t	t	a	g	a	a	c	a	c	g	g	g	a	c	c	t	c	c	c	c	c	a	a	c	g	a	c	c	c	t	c	c	c	g	a	t	a	g	t	c	a	c	g
DGRP554	t	c	g	g	c	t	t	t	a	g	a	a	c	a	c	g	g	g	a	c	c	t	c	c	c	c	c	a	a	c	g	a	c	c	c	t	c	c	c	g	a	t	a	g	t	c	a	c	g
DGRP409	t	c	g	g	c	t	t	t	a	g	a	a	c	a	c	g	g	g	a	c	c	t	c	c	c	c	c	a	a	c	g	a	c	c	c	t	c	c	c	g	a	t	a	g	t	c	a	c	g
DGRP852	t	c	g	g	c	t	t	t	a	g	a	a	c	a	c	g	g	g	a	c	c	t	c	c	c	c	c	a	a	c	g	a	c	c	c	t	c	c	c	g	a	t	a	g	t	c	a	c	g
DGRP820	t	c	g	g	c	t	t	t	a	g	a	a	c	a	c	g	g	g	a	c	c	t	c	c	c	c	c	a	a	c	g	a	c	c	c	t	c	c	c	g	a	t	a	g	t	c	a	c	g
DGRP595	t	c	g	g	c	t	t	t	a	g	a	a	c	a	c	g	g	g	a	c	c	t	c	c	c	c	c	a	a	c	g	a	c	c	c	t	c	c	c	g	a	t	a	g	t	c	a	c	g
DGRP227	t	c	g	g	c	t	t	t	a	g	a	a	c	a	c	g	g	g	a	c	c	t	c	c	c	c	c	a	a	c	g	a	c	c	c	t	c	c	c	g	a	t	a	g	t	c	a	c	g
DGRP317	t	c	g	g	c	t	t	t	a	g	a	a	c	a	c	g	g	g	a	c	c	t	c	c	c	c	c	a	a	c	g	a	c	c	c	t	c	c	c	g	a	t	a	g	t	c	a	c	g
DGRP49	t	c	g	g	c	t	t	t	a	g	a	a	c	a	c	g	g	g	a	c	c	t	c	c	c	c	c	a	a	c	g	a	c	c	c	t	c	c	c	g	a	t	a	g	t	c	a	c	g
DGRP555	t	c	g	g	c	t	t	t	a	g	a	a	c	a	c	g	g	g	a	c	c	t	c	c	c	c	c	a	a	c	g	a	c	c	c	t	c	c	c	g	a	t	a	g	t	c	a	c	g
DGRP787	t	c	g	g	c	t	t	t	a	g	a	a	c	a	c	g	g	g	a	c	c	t	c	c	c	c	c	a	a	c	g	a	c	c	c	t	c	c	c	g	a	t	a	g	t	c	a	c	g
DGRP69	t	c	g	t	c	t	t	t	a	g	a	a	c	a	c	g	g	g	a	c	c	t	y	c	c	c	c	a	a	c	g	a	c	c	c	t	c	c	c	g	a	t	a	g	t	c	a	c	g
DGRP855	t	c	g	g	c	t	t	t	a	g	a	a	c	a	c	g	g	g	a	c	c	t	c	c	c	c	c	a	a	c	g	a	c	c	c	t	c	c	c	g	a	t	a	g	t	c	a	c	g
DGRP405	t	c	g	g	c	t	t	t	a	g	a	a	c	a	c	g	g	g	a	c	c	t	c	c	c	c	c	a	a	c	g	a	c	c	c	t	c	c	c	g	a	t	a	g	t	c	a	c	g
DGRP310	t	c	g	g	c	t	t	t	a	g	a	a	c	a	c	g	g	g	a	c	c	t	c	c	c	c	c	a	a	c	g	a	c	c	c	t	c	c	c	g	a	t	a	g	t	c	a	c	g
DGRP853	t	c	g	g	c	t	t	t	a	g	a	a	c	a	c	g	g	g	a	c	c	t	c	c	c	c	c	a	a	c	g	a	c	c	c	t	c	c	c	g	a	t	a	g	t	c	a	c	g
DGRP639	t	c	g	g	c	t	t	t	a	g	a	a	c	a	c	g	g	g	a	c	c	t	c	c	c	c	c	a	a	c	g	a	c	c	c	t	c	c	c	g	a	t	a	g	t	c	a	c	g
DGRP40	t	c	g	g	c	t	t	t	a	g	a	a	c	a	c	g	g	g	a	c	c	t	c	c	c	c	c	a	a	c	g	a	c	c	c	t	c	c	c	g	a	t	a	g	t	c	a	c	g
DGRP272	t	c	g	g	c	t	t	t	a	g	a	a	c	a	c	g	g	g	a	c	c	t	c	c	c	c	c	a	a	c	g	a	c	c	c	t	c	c	c	g	a	t	a	g	t	c	a	c	g
DGRP884	t	c	g	g	c	t	t	t	a	g	a	a	c	a	c	g	g	g	a	c	c	t	c	c	c	c	c	a	a	c	g	a	c	c	c	t	c	c	c	g	a	t	a	g	t	c	a	c	g
DGRP393	t	c	g	g	c	t	t	t	a	g	a	a	c	a	c	g	g	g	a	c	c	t	c	c	c	c	c	a	a	c	g	a	c	c	c	t	c	c	c	g	a	t	a	g	t	c	a	c	g
DGRP531	t	c	g	g	c	t	t	t	a	g	a	a	c	a	c	g	g	g	a	c	c	t	c	c	c	c	c	a	a	c	g	a	c	c	c	t	c	c	c	g	a	t	a	g	t	c	a	c	g
DGRP321	t	c	g	g	c	t	t	t	a	g	a	a	c	a	c	g	g	g	a	c	c	t	c	c	c	c	c	a	a	c	g	a	c	c	c	t	c	c	c	g	a	t	a	g	t	c	a	c	g
DGRP790	t	c	g	g	c	t	t	t	a	g	a	a	c	a	c	g	g	g	a	c	c	t	c	c	c	c	c	a	a	c	g	a	c	c	c	t	c	c	c	g	a	t	a	g	t	c	a	c	g
DGRP356	t	c	g	g	c	t	t	t	a	g	a	a	c	a	c	g	g	g	a	c	c	t	c	c	c	c	c	a	a	c	g	a	c	c	c	t	c	c	c	g	a	t	a	g	t	c	a	c	g
DGRP21	t	c	g	g	c	t	t	t	a	g	a	a	c	a	c	g	g	g	a	c	c	t	c	c	c	c	c	a	a	c	g	a	c	c	c	t	c	c	c	g	a	t	a	g	t	c	a	c	g
DGRP879	t	c	g	g	c	t	t	t	a	g	a	a	c	a	c	g	g	g	a	c	c	t	c	c	c	c	c	a	a	c	g	a	c	c	c	t	c	c	c	g	a	t	a	g	t	c	a	c	g
DGRP486	t	c	g	t	c	t	t	t	a	g	a	a	c	a	c	g	g	g	a	c	c	t	c	c	c	c	c	a	a	c	g	a	c	c	c	t	c	c	c	g	a	t	a	g	t	c	a	c	g
DGRP730	t	c	g	g	c	t	t	t	a	g	a	a	c	a	c	g	g	g	a	c	c	t	c	c	c	c	c	a	a	c	g	a	c	c	c	t	c	c	c	g	a	t	a	g	t	c	a	c	g
DGRP786	t	c	g	g	c	t	t	t	a	g	a	a	c	a	c	g	g	g	a	c	c	t	c	c	c	c	c	a	a	c	g	a	c	c	c	t	c	c	c	g	a	t	a	g	t	c	a	c	g
DGRP832	t	c	g	g	c	t	t	t	a	g	a	a	c	a	c	g	g	g	a	c	c	t	c	c	c	c	c	a	a	c	g	a	c	c	c	t	c	c	c	g	a	t	a	g	t	c	a	c	g
DGRP352	t	c	g	g	c	t	t	t	a	g	a	a	c	a	c	g	g	g	a	c	c	t	c	c	c	c	c	a	a	c	g	a	c	c	c	t	c	c	c	g	a	t	a	g	t	c	a	c	g
DGRP237	t	c	g	g	c	t	t	t	a	g	a	a	c	a	c	g	g	g	a	c	c	t	c	c	c	c	c	a	a	c	g	a	c	c	c	t	c	c	c	g	a	t	a	g	t	c	a	c	g
DGRP822	t	c	g	g	c	t	t	t	a	g	a	a	c	a	c	g	g	g	a	c	c	t	c	c	c	c	c	a	a	c	g	a	c	c	c	t	c	c	c	g	a	t	a	g	t	c	a	c	g
DGRP280	t	c	g	g	c	t	t	t	a	g	a	a	c	a	c	g	g	g	a	c	c	t	c	c	c	c	c	a	a	c	g	a	c	c	c	t	c	c	c	g	a	t	a	g	t	c	a	c	g
DGRP338	t	c	g	t	c	t	c	t	g	g	g	a	c	a	c	g	a	a	a	c	c	t	c	c	t	c	c	a	c	c	g	g	t	m	c	t	c	c	c	g	a	t	g	g	t	c	a	c	a
DGRP535	t	c	g	g	c	t	t	t	a	g	a	a	c	a	c	g	g	g	a	c	c	t	c	c	c	c	c	a	a	c	g	a	c	c	c	t	c	c	c	g	a	t	a	g	t	c	a	c	g
DGRP374	t	c	g	g	c	t	t	t	a	g	a	a	c	a	c	g	g	g	a	c	c	t	c	c	c	c	c	a	a	c	g	a	c	c	c	t	c	c	c	g	a	t	a	g	t	c	a	c	g
DGRP882	t	c	g	g	c	t	t	t	a	g	a	a	c	a	c	g	g	g	a	c	c	t	c	c	c	c	c	a	a	c	g	a	c	c	c	t	c	c	c	g	a	t	a	g	t	c	a	c	g
DGRP383	t	c	g	g	c	t	t	t	a	g	a	a	c	a	c	g	g	g	a	c	c	t	c	c	c	c	c	a	a	c	g	a	c	c	c	t	c	c	c	g	a	t	a	g	t	c	a	c	g
DGRP461	t	c	g	g	c	t	t	t	a	g	a	a	c	a	c	g	g	g	a	c	c	t	c	c	c	c	c	a	a	c	g	a	c	c	c	t	c	c	c	g	a	t	a	g	t	c	a	c	g
DGRP796	t	c	g	g	c	t	t	t	a	g	a	a	c	a	c	g	g	g	a	c	c	t	c	c	c	c	c	a	a	c	g	a	c	c	c	t	c	c	c	g	a	t	a	g	t	c	a	c	g
DGRP859	t	c	g	g	c	t	t	t	a	g	a	a	c	a	c	g	g	g	a	c	c	t	c	c	c	c	c	a	a	c	g	a	c	c	c	t	c	c	c	g	a	t	a	g	t	c	a	c	g
DGRP861	t	c	g	t	c	t	t	t	a	g	a	a	c	a	c	g	g	g	a	c	c	t	c	c	c	c	c	a	a	c	g	a	c	c	c	t	c	c	c	g	a	t	a	g	t	c	a	c	g
DGRP360	t	c	g	g	c	t	t	t	a	g	a	a	c	a	c	g	g	g	a	c	c	t	c	c	c	c	c	a	a	c	g	a	c	c	c	t	c	c	c	g	a	t	a	g	t	c	a	c	g
DGRP818	t	c	g	g	c	t	t	t	a	g	a	a	c	a	c	g	g	g	a	c	c	t	c	c	c	c	c	a	a	c	g	a	c	c	c	t	c	c	c	g	a	t	a	g	t	c	a	c	g
DGRP738	t	c	g	t	c	t	t	t	a	g	a	a	c	a	c	g	g	g	a	c	c	t	c	c	c	c	c	a	a	c	g	a	c	c	c	t	c	c	c	g	a	t	a	g	t	c	a	c	g
DGRP181	t	c	g	t	c	t	t	t	a	g	a	a	c	a	c	g	g	g	a	c	c	t	c	c	c	c	c	a	a	c	g	a	c	c	c	t	c	c	c	g	a	t	a	g	t	c	a	c	g
DGRP335	t	c	g	t	c	t	c	t	g	g	g	a	c	a	c	g	a	a	a	c	c	t	c	c	t	c	c	a	c	c	g	g	t	c	c	t	c	c	c	g	a	t	g	g	t	c	a	c	a
DGRP802	t	c	g	g	c	t	t	t	a	g	a	a	c	a	c	g	g	g	a	c	c	t	c	c	c	c	c	a	a	c	g	a	c	c	c	t	c	c	c	g	a	t	a	g	t	c	a	c	g
DGRP707	t	c	g	g	c	t	t	t	a	g	a	a	c	a	c	g	g	g	a	c	c	t	c	c	c	c	c	a	a	c	g	a	c	c	c	t	c	c	c	g	a	t	a	g	t	c	a	c	g
DGRP142	t	c	g	g	c	t	t	t	a	g	a	a	c	a	c	g	g	g	a	c	c	t	c	c	c	c	c	a	a	c	g	a	c	c	c	t	c	c	c	g	a	t	a	g	t	c	a	c	g
DGRP365	t	c	g	g	c	t	t	t	a	g	a	a	c	a	c	g	g	g	a	c	c	t	c	c	c	c	c	a	a	c	g	a	c	c	c	t	c	c	c	g	a	t	a	g	t	c	a	c	g
DGRP837	t	c	g	g	c	t	t	t	a	g	a	a	c	a	c	g	g	g	a	c	c	t	c	c	c	c	c	a	a	c	g	a	c	c	c	t	c	c	c	g	a	t	a	g	t	c	a	c	g
DGRP75	t	c	g	g	c	t	t	t	a	g	a	a	c	a	c	g	g	g	a	c	c	t	c	c	c	c	c	a	a	c	g	a	c	c	c	t	c	y	c	g	a	t	a	g	t	c	m	c	g
DGRP890	t	c	g	g	c	t	t	t	a	g	a	a	c	a	c	g	g	g	a	c	c	t	c	c	c	c	c	a	a	c	g	a	c	c	c	t	c	c	c	g	a	t	a	g	t	c	a	c	g
DGRP783	t	c	g	g	c	t	t	t	a	g	a	a	c	a	c	g	g	g	a	c	c	t	c	c	c	c	c	a	a	c	g	a	c	c	c	t	c	c	c	g	a	t	a	g	t	c	a	c	g
DGRP513	t	c	g	g	c	t	t	t	a	g	a	a	c	a	c	g	g	g	a	c	c	t	c	c	c	c	c	a	a	c	g	a	c	c	c	t	c	c	c	g	a	t	a	g	t	c	a	c	g
DGRP136	t	c	g	g	c	t	t	t	a	g	a	a	c	a	c	g	g	g	a	c	c	t	c	c	c	c	c	a	a	c	g	a	c	c	c	t	c	c	c	g	a	t	a	g	t	c	a	c	g
DGRP306	t	c	g	g	c	t	t	t	a	g	a	a	c	a	c	g	g	g	a	c	c	t	c	c	c	c	c	a	a	c	g	a	c	c	c	t	c	c	c	g	a	t	a	g	t	c	a	c	g
DGRP153	t	c	g	g	c	t	t	t	a	g	a	a	c	a	c	g	g	g	a	c	c	t	c	c	c	c	c	a	a	c	g	a	c	c	c	t	c	c	c	g	a	t	a	g	t	y	a	c	g
DGRP805	t	c	g	g	c	t	t	t	a	g	a	a	c	a	c	g	g	g	a	c	c	t	c	c	c	c	c	a	a	c	g	a	c	c	c	t	c	c	c	g	a	t	a	g	t	c	a	c	g
DGRP320	t	c	g	g	c	t	t	t	a	g	a	a	c	a	c	g	g	g	a	c	c	t	c	c	c	c	c	a	a	c	g	a	c	c	c	t	c	c	c	g	a	t	a	g	t	c	a	c	g
DGRP705	t	c	g	g	c	t	t	t	a	g	a	a	c	a	c	g	g	g	a	c	c	t	c	c	c	c	c	a	a	c	g	a	c	c	c	t	c	c	c	g	a	t	a	g	t	c	a	c	g
DGRP716	t	c	g	g	c	t	t	t	a	g	a	a	c	a	c	g	g	g	a	c	c	t	c	c	c	c	c	a	a	c	g	a	c	c	c	t	c	c	c	g	a	t	a	g	t	c	a	c	g
DGRP370	t	c	g	g	c	t	t	t	a	g	a	a	c	a	c	g	g	g	a	c	c	t	c	c	c	c	c	a	a	c	g	a	c	c	c	t	c	c	c	g	a	t	a	g	t	c	a	c	g
DGRP149	t	c	g	g	c	t	t	t	a	g	a	a	c	a	c	g	g	g	a	c	c	t	c	c	c	c	c	a	a	c	g	a	c	c	c	t	c	c	c	g	a	t	a	g	t	c	a	c	g
DGRP887	t	c	g	g	c	t	t	t	a	g	a	a	c	a	c	g	g	g	a	c	c	t	c	c	c	c	c	a	a	c	g	a	c	c	c	t	c	c	c	g	a	t	a	g	t	c	a	c	g
DGRP646	t	c	g	g	c	t	t	t	a	g	a	a	c	a	c	g	g	g	a	c	c	t	c	c	c	c	c	a	a	c	g	a	c	c	c	t	c	c	c	g	a	t	a	g	t	c	a	c	g
DGRP589	k	c	g	g	c	t	t	t	a	g	a	a	c	a	c	g	g	g	a	c	c	t	c	c	c	c	c	a	a	c	g	a	c	c	c	t	c	c	c	g	a	t	a	g	t	c	a	c	g
DGRP804	t	c	g	g	c	t	t	t	a	g	a	a	c	a	c	g	g	g	a	c	c	t	c	c	c	c	c	a	a	c	g	a	c	c	c	t	c	c	c	g	a	t	a	g	t	c	a	c	g
DGRP721	t	c	g	g	c	t	t	t	a	g	a	a	c	a	c	g	g	g	a	c	c	t	c	c	c	c	c	a	a	c	g	a	c	c	c	t	c	c	c	g	a	t	a	g	t	c	a	c	g
DGRP737	t	c	g	g	c	t	t	t	a	g	a	a	c	a	c	g	g	g	a	c	c	t	c	c	c	c	c	a	a	c	g	a	c	c	c	t	c	c	c	g	a	t	a	g	t	c	a	c	g
DGRP318	t	c	g	g	c	t	t	t	a	g	a	a	c	a	c	g	g	g	a	c	c	t	c	c	c	c	c	a	a	c	g	a	c	c	c	t	c	c	c	g	a	t	a	g	t	c	a	c	g
DGRP362	t	c	g	g	c	t	t	t	a	g	a	a	c	a	c	g	g	g	a	c	c	t	c	c	c	c	c	a	a	c	g	a	c	c	c	t	c	c	c	g	a	t	a	g	t	c	a	c	g
DGRP761	t	c	g	g	c	t	t	t	a	g	a	a	c	a	c	g	g	g	a	c	c	t	c	c	c	c	c	a	a	c	g	a	c	c	c	t	c	c	c	g	a	t	a	g	t	c	a	c	g
DGRP892	t	c	g	g	c	t	t	t	a	g	a	a	c	a	c	g	g	g	a	c	c	t	c	c	c	c	c	a	a	c	g	a	c	c	c	t	c	c	c	g	a	t	a	g	t	c	a	c	g
DGRP897	t	c	g	g	c	t	t	t	a	g	a	a	c	a	c	g	g	g	a	c	c	t	c	c	c	c	c	a	a	c	g	a	c	c	c	t	c	c	c	g	a	t	a	g	t	c	a	c	g
DGRP712	t	c	g	g	c	t	t	t	a	g	a	a	c	a	c	g	g	g	a	c	c	t	c	c	c	c	c	a	a	c	g	a	c	c	c	t	c	c	c	g	a	t	a	g	t	c	a	c	g
DGRP176	t	c	g	g	c	t	t	t	a	g	a	a	c	a	c	g	g	g	a	c	c	t	c	c	c	c	c	a	a	c	g	a	c	c	c	t	c	c	c	g	a	t	a	g	t	c	a	c	g
DGRP398	t	c	g	g	c	y	t	t	a	g	a	a	c	w	c	g	g	g	a	c	c	t	c	c	c	c	c	a	a	c	g	a	c	c	c	t	c	c	c	g	a	t	a	g	t	c	a	c	g
DGRP591	t	c	g	g	c	t	t	t	a	g	a	a	c	a	c	g	g	g	a	c	c	t	c	c	c	c	c	a	a	c	g	a	c	c	c	t	c	c	c	g	a	t	a	g	t	c	a	c	g
DGRP440	t	c	g	g	c	t	t	t	a	g	a	a	c	a	c	g	g	g	a	c	c	t	c	c	c	c	c	a	a	c	g	a	c	c	c	t	c	c	c	g	a	t	a	g	t	c	a	c	g
DGRP380	t	c	g	g	c	t	t	t	a	g	a	a	c	a	c	g	g	g	a	c	c	t	c	c	c	c	c	a	a	c	g	a	c	c	c	t	c	c	c	g	a	t	a	g	t	c	a	c	g
DGRP727	t	c	g	g	c	t	t	t	a	g	a	a	c	a	c	g	g	g	a	c	c	t	c	c	c	c	c	a	a	c	g	a	c	c	c	t	c	c	c	g	a	t	a	g	t	c	a	c	g
RG11N	t	c	g	t	c	t	t	t	a	g	a	a	c	a	c	g	g	g	a	c	c	t	c	c	c	c	c	a	a	c	g	a	c	c	c	t	c	c	c	g	a	t	a	g	t	c	a	c	g
RG32N	t	c	g	t	c	t	t	c	a	g	a	a	c	a	c	g	g	g	a	c	c	t	c	c	c	c	c	a	a	c	g	a	c	c	c	t	c	c	c	g	a	t	a	g	t	c	a	c	g
RG18N	t	c	g	t	t	t	t	t	a	g	a	a	c	a	c	g	g	g	a	c	c	t	c	c	c	c	c	g	a	c	g	a	c	c	c	t	c	c	c	g	a	t	a	g	t	c	a	c	g
RG24	t	c	g	t	c	t	t	t	a	g	a	a	c	a	c	g	g	g	a	c	c	t	c	c	c	c	c	g	a	c	g	a	c	c	c	t	c	c	c	g	a	t	a	g	t	c	a	c	g
RG13N	t	c	g	t	c	t	t	t	a	g	a	a	c	a	c	g	g	g	a	c	c	t	c	c	c	c	c	a	a	c	g	a	c	c	c	t	c	c	c	g	a	t	a	g	t	c	a	c	g
ZS37	t	c	g	t	c	t	t	t	a	g	a	a	c	a	c	g	g	g	a	c	c	t	c	c	c	c	c	g	a	c	g	a	c	c	c	t	c	c	c	g	a	t	a	g	t	c	a	c	g
KR7	t	c	g	t	c	t	t	t	a	g	a	a	c	a	c	g	g	g	a	c	c	t	c	c	c	c	c	a	a	c	g	a	c	c	c	t	c	c	c	g	a	t	a	g	t	c	a	c	g
RG35	t	y	g	t	c	t	t	t	a	g	a	a	c	a	c	s	g	g	g	c	c	t	c	c	c	c	c	a	a	c	r	a	c	c	c	t	c	c	c	g	a	t	a	g	t	c	a	c	g
ZI261	t	c	g	t	c	t	t	t	a	g	a	a	c	a	c	g	g	g	a	c	c	t	c	c	c	c	c	a	a	c	g	a	c	c	c	t	c	c	c	g	a	t	a	g	t	c	a	c	g
RG37N	t	c	g	t	c	t	t	t	a	g	a	a	c	a	c	g	g	g	a	c	c	t	c	c	c	c	c	a	a	c	g	a	c	c	c	t	c	c	c	g	a	t	a	g	t	c	a	c	g
GA145	t	c	g	t	c	t	t	t	a	g	a	a	c	a	c	g	g	g	a	c	c	t	c	c	c	c	c	a	a	c	g	a	c	c	c	t	c	c	c	g	a	t	a	g	t	c	a	c	g
RG33	t	c	g	t	c	t	t	t	a	g	a	a	c	a	c	g	g	g	a	c	c	t	c	c	c	c	c	g	a	c	g	a	c	c	c	t	c	c	c	g	a	t	a	g	t	c	a	c	g
RG10	t	c	g	t	c	t	t	t	a	g	a	a	c	a	c	g	g	g	a	c	c	t	c	c	c	c	c	a	a	c	g	a	c	c	c	y	c	c	c	g	a	t	a	g	t	c	a	c	g
SP221	t	c	g	t	c	t	t	t	a	g	a	a	c	a	c	g	g	g	a	c	c	t	c	c	c	c	c	a	a	c	g	a	c	c	c	t	c	c	c	g	a	t	a	g	t	c	a	c	g
KR4N	t	c	g	t	c	t	t	t	a	g	a	a	c	a	c	g	g	g	a	c	c	t	c	c	c	c	c	g	a	c	g	a	c	c	c	t	c	c	c	g	a	t	a	g	t	c	a	c	g
KN20N	t	c	g	t	c	t	t	t	a	g	a	a	c	a	c	g	g	g	a	c	c	t	c	c	c	c	c	g	a	c	g	a	c	c	c	t	c	c	c	g	a	t	a	g	t	c	a	c	g
ZO12	t	c	g	t	c	t	t	t	a	g	a	a	c	a	c	g	g	g	a	c	c	t	c	c	c	c	c	g	a	c	g	a	c	c	c	t	c	c	c	g	a	t	a	c	t	c	a	c	g
SP254	t	c	g	t	c	t	t	t	a	g	a	a	c	a	c	g	g	g	a	c	c	t	c	c	c	c	c	a	a	c	g	a	c	c	c	t	c	c	c	g	a	t	a	g	t	c	a	c	g
UG19	t	c	g	t	c	t	t	t	a	g	a	a	c	a	c	g	g	g	a	c	c	t	c	c	c	c	c	g	a	c	g	a	c	c	c	t	c	c	c	g	a	t	a	g	t	c	a	c	g
RG25	t	c	g	t	c	t	t	t	a	g	a	a	c	a	c	g	g	g	a	c	c	t	c	c	c	c	c	a	a	c	g	a	c	c	c	t	c	c	c	g	a	t	a	g	t	c	a	c	g
ZS11	t	c	g	t	c	t	t	t	a	g	a	a	c	a	c	g	g	g	a	c	c	t	c	c	c	c	c	a	a	c	g	a	c	c	c	t	c	c	c	g	a	t	a	g	t	c	a	c	g
CO14	t	c	k	t	c	t	t	t	a	g	a	a	c	a	c	g	g	g	a	c	c	t	c	c	c	c	c	a	a	c	g	a	c	c	c	t	c	c	c	g	a	t	a	g	t	c	a	c	g
KT1	t	c	g	t	c	t	t	t	a	g	a	a	c	a	c	g	g	g	a	c	c	t	c	c	c	c	c	a	a	c	g	a	c	c	c	t	c	c	c	g	a	t	a	g	t	c	a	t	g
SP173	t	c	g	t	c	t	t	t	a	g	a	a	c	a	c	g	g	g	a	c	c	t	c	c	c	c	c	a	a	c	g	a	c	c	c	t	c	c	c	g	a	t	a	g	t	c	a	c	g
ZI268	t	c	g	t	c	t	t	t	a	g	a	a	c	a	c	g	g	g	a	c	c	t	c	c	c	c	c	a	a	c	g	a	c	c	c	t	c	c	c	g	a	t	a	g	t	c	a	c	g
RG36	t	c	g	t	c	t	t	t	a	g	a	a	c	a	c	g	g	g	a	c	c	t	c	c	c	c	c	a	a	c	g	a	c	c	c	t	c	c	c	g	a	t	a	g	t	c	a	c	g
GA160	t	c	g	t	c	t	t	t	a	g	a	a	c	a	c	g	g	g	a	c	c	t	c	c	c	c	c	a	a	c	g	a	c	c	c	t	c	c	c	g	a	t	a	g	t	c	a	c	g
KR42	t	c	g	t	c	t	t	t	a	g	a	a	c	a	c	g	g	g	a	c	c	t	c	c	c	c	c	a	a	c	g	a	c	c	c	t	c	c	c	g	a	t	a	g	t	c	a	t	g
RG15	t	c	g	t	c	t	t	t	a	g	a	a	c	a	c	g	g	g	g	c	c	t	c	c	c	c	c	a	a	c	g	a	c	c	c	t	c	c	c	g	a	t	a	g	t	c	a	c	g
RG28	t	c	g	t	c	t	t	t	a	g	a	a	c	a	c	g	g	g	a	c	t	t	c	c	c	c	c	a	a	c	g	a	c	c	c	t	c	c	c	g	a	t	a	g	t	c	a	c	g
EZ5N	t	c	g	t	c	t	t	t	a	g	a	a	c	a	c	g	g	g	a	c	c	t	c	c	c	c	c	a	a	c	g	a	c	c	c	t	c	c	c	g	a	t	a	g	t	c	a	t	g
ZS56	t	c	g	t	c	t	t	t	a	g	a	a	c	a	c	g	g	g	a	c	c	t	c	c	c	c	c	g	a	c	g	a	c	c	c	t	c	c	c	g	a	t	a	g	t	c	a	c	g
KT6	t	c	g	t	c	t	t	t	a	g	a	a	c	a	c	g	g	g	a	c	c	t	c	c	c	c	c	a	a	c	g	a	c	c	c	t	c	c	c	g	a	t	a	g	t	c	a	c	g
CO13N	t	c	g	t	c	t	t	t	a	g	a	a	c	a	c	g	g	g	a	c	c	t	c	c	c	c	c	g	a	c	g	a	c	c	c	t	c	c	c	g	a	t	a	g	t	c	a	c	g
KN34	t	c	g	t	c	t	t	t	a	g	a	a	c	a	c	g	g	g	a	c	c	t	c	c	c	c	c	a	a	c	g	a	c	c	c	t	c	c	c	g	g	t	a	g	t	c	a	c	g
RG9	t	c	g	t	c	t	t	t	a	g	a	a	c	a	c	g	g	g	a	c	c	t	c	c	c	c	c	g	a	c	g	a	c	c	c	t	c	c	c	g	a	t	a	g	t	c	a	c	g
RG34	t	c	g	t	c	t	t	t	a	g	a	a	c	a	c	g	g	g	a	c	c	t	c	c	c	c	c	g	a	c	g	a	c	c	c	t	c	c	c	g	a	t	a	g	y	c	a	c	g
CO2	t	c	g	t	c	t	t	t	a	g	a	a	c	a	c	g	g	g	a	t	c	t	c	c	c	c	c	a	a	c	g	a	c	c	c	t	c	c	c	g	a	t	a	g	t	c	a	c	g
ZI468	t	c	g	t	c	t	t	t	a	g	a	a	c	a	c	g	g	g	a	c	c	t	c	c	c	c	c	a	a	c	g	a	c	c	c	t	c	c	c	g	a	t	a	g	t	c	a	c	g
KR39	t	c	g	t	c	t	t	t	a	g	a	a	c	a	c	g	g	g	a	c	c	t	c	c	c	c	c	a	a	c	g	a	c	c	c	t	c	c	c	g	a	t	a	g	t	c	a	c	g
SP241	t	c	g	t	c	t	t	t	a	g	a	a	c	a	c	g	g	g	a	c	c	t	c	c	c	c	c	a	a	c	g	a	c	c	c	t	c	c	c	g	a	t	a	g	t	c	a	c	g
RG3	t	c	g	t	c	t	t	t	a	g	a	a	c	a	c	g	g	g	a	c	c	t	c	c	c	c	c	g	a	c	g	a	c	c	c	t	c	c	c	g	a	t	a	g	t	c	a	c	g
ZL130	t	c	g	t	c	t	t	t	a	g	a	a	c	a	c	g	g	g	a	c	c	t	c	c	c	c	c	a	a	c	g	a	c	c	c	t	c	c	c	g	a	t	a	g	t	c	a	c	g
EZ25	t	c	g	t	c	t	t	t	a	g	a	a	c	a	c	g	g	g	a	c	c	t	c	c	c	c	c	a	a	c	g	a	c	c	c	t	c	c	c	g	a	t	a	g	t	c	a	c	g
CO10N	t	c	g	t	c	t	t	t	a	g	a	a	c	a	c	g	g	g	a	c	c	t	c	c	c	c	c	a	a	c	g	a	c	c	c	t	c	c	c	g	a	t	a	g	t	c	a	c	g
GA191	t	c	g	t	c	t	t	t	a	g	a	a	c	a	c	g	g	g	a	c	c	t	c	c	c	c	c	a	a	c	g	a	c	c	c	t	c	c	c	g	a	t	a	g	t	c	a	c	g
KN133N	t	c	g	t	c	t	t	t	a	g	a	a	c	a	c	g	g	g	a	c	c	t	c	c	c	c	c	g	a	c	g	a	c	c	c	t	c	c	c	g	a	t	a	g	t	c	a	c	g
FR310	t	c	g	t	c	t	t	t	a	g	a	a	c	a	c	g	g	g	a	c	c	t	c	c	c	t	c	a	a	c	g	a	c	c	c	t	c	c	c	g	a	t	a	g	t	c	a	c	g
CO16	t	c	g	t	c	t	t	t	a	g	a	a	c	a	c	g	g	g	a	c	c	t	c	c	c	c	c	a	a	c	g	a	c	c	c	t	c	c	c	a	a	t	a	g	t	c	a	c	g
UM118	t	c	g	t	c	t	t	t	a	g	a	a	c	a	c	g	g	g	a	c	c	t	c	c	c	c	c	a	a	c	g	a	c	c	m	t	c	c	c	g	a	t	a	g	t	c	a	c	g
EZ2	t	c	g	t	c	t	t	t	a	g	a	g	c	a	c	g	g	g	a	c	c	t	c	c	c	c	c	a	a	c	g	g	c	c	c	t	c	c	c	g	a	t	a	g	t	c	a	c	g
EZ9N	t	c	g	t	c	t	t	t	a	g	a	a	c	a	c	g	g	g	a	c	c	t	c	c	c	c	c	a	a	c	g	a	c	c	c	t	c	c	c	g	a	t	a	g	t	c	a	c	g
ZO65	t	c	g	t	c	t	t	t	a	g	a	a	c	a	c	g	g	g	a	c	c	t	c	c	c	c	c	a	a	c	g	a	c	c	c	t	c	c	c	g	a	t	a	g	t	c	a	c	g
RG39	t	c	g	t	c	t	t	t	a	g	a	a	c	a	c	g	g	g	a	c	c	t	c	c	c	c	c	g	a	c	g	a	c	c	c	t	c	c	c	g	a	y	a	g	t	c	a	c	g
ED3	t	c	g	t	c	t	t	t	a	g	a	g	c	a	c	g	g	g	a	c	c	t	c	c	c	c	c	a	a	c	g	g	c	c	c	t	c	c	c	g	a	t	a	g	t	c	a	c	g
RG19	t	c	g	t	c	t	t	t	a	g	a	a	c	a	c	g	g	g	a	c	c	t	c	c	c	c	c	g	a	c	g	a	c	c	c	t	c	c	c	g	a	t	a	g	t	c	a	c	g
TZ10	t	c	g	t	c	t	t	t	a	g	a	a	c	a	c	g	g	g	a	c	c	t	c	c	c	c	c	a	a	c	g	a	c	c	c	t	c	c	c	g	a	t	a	g	t	c	a	c	g
UG7	t	c	g	t	c	t	t	t	a	g	a	a	c	a	c	g	g	g	a	c	c	t	c	c	c	c	c	g	a	g	g	a	c	c	c	t	c	c	c	g	a	t	a	g	t	c	a	c	g
RG2	t	c	g	t	c	t	t	t	a	g	a	a	c	a	c	g	g	g	a	c	c	t	c	c	c	c	c	a	a	c	g	a	c	c	c	t	c	c	c	g	a	t	a	g	t	c	a	c	g
ED2	t	c	g	t	c	t	t	t	a	g	a	g	y	a	t	g	g	g	a	c	c	t	c	c	c	c	c	a	a	c	g	g	c	c	c	t	c	c	c	g	a	t	a	g	t	c	a	c	g
SP235	t	c	g	t	c	t	t	t	a	g	a	a	c	a	c	g	g	g	a	c	c	t	c	c	c	c	c	a	a	c	g	a	c	c	c	t	c	c	c	g	a	t	a	g	t	c	a	c	g
TZ14	t	c	g	t	c	t	t	t	a	g	a	a	c	a	c	g	g	g	a	c	c	t	c	c	c	c	c	g	a	c	g	a	c	c	c	t	c	c	c	g	a	t	a	g	t	c	a	c	g
FR14	t	c	g	t	c	t	t	t	a	g	a	a	c	a	c	g	g	g	a	c	c	t	c	c	c	c	c	a	a	c	g	a	c	c	c	t	c	c	c	g	a	t	a	g	t	c	a	c	g
RC1	t	c	g	t	c	t	t	t	a	g	a	a	c	a	c	g	g	g	a	c	c	t	c	c	c	c	c	g	a	c	g	a	c	c	c	t	c	c	c	g	a	t	a	g	t	c	a	c	g
RG7	t	c	g	t	c	t	t	t	a	g	a	a	c	a	c	g	g	g	a	c	c	t	c	c	c	c	c	a	a	c	g	a	c	c	c	t	c	c	c	g	a	t	a	g	t	c	a	c	g
UG28N	t	c	g	t	c	t	t	t	a	g	a	a	c	a	c	g	g	g	a	c	c	t	c	c	c	c	c	g	a	c	g	a	c	c	c	t	c	c	c	g	a	t	a	g	t	c	a	c	g
SP188	t	c	g	t	c	t	t	t	a	g	a	a	c	a	c	g	g	g	a	c	c	t	c	c	c	c	c	a	a	c	g	a	c	c	c	t	c	c	c	g	a	t	a	g	t	c	a	c	g
SP80	t	c	g	t	c	t	t	t	a	g	a	a	c	a	c	g	g	g	a	c	c	t	c	c	c	c	c	a	a	c	g	a	c	c	c	t	c	c	c	g	a	t	a	g	t	c	a	c	g
RG21N	t	c	g	t	c	t	t	t	a	g	a	a	c	a	c	g	g	g	a	c	c	t	c	c	c	c	c	a	a	c	g	a	c	c	c	t	t	c	c	g	a	t	a	g	t	c	a	c	g
UG5N	t	c	g	t	c	t	t	t	a	g	a	a	c	a	c	g	g	g	a	c	c	t	c	c	c	c	c	g	a	c	g	a	c	c	c	t	c	c	c	g	a	t	a	g	t	c	a	c	g
ED5N	t	c	g	t	c	t	t	t	a	g	a	a	c	a	c	g	g	g	a	c	c	t	c	c	c	c	c	a	a	c	g	a	c	c	c	t	c	c	c	g	a	t	a	g	t	c	a	c	g
RC5	t	c	g	t	c	t	t	t	a	g	a	a	c	a	c	g	g	g	a	c	c	t	c	c	c	c	c	a	a	c	g	a	c	c	c	t	c	c	c	g	a	t	a	g	t	c	a	c	g
GA125	t	c	g	t	c	t	t	t	a	g	a	a	c	a	c	g	g	g	a	c	c	t	c	t	c	c	t	a	a	c	g	a	c	c	c	t	c	c	c	g	a	t	a	g	t	c	a	c	g
RG6N	t	c	g	t	c	t	t	t	a	g	a	a	c	a	c	g	g	g	a	c	c	t	c	c	c	c	c	g	a	c	g	a	c	c	c	t	c	c	c	g	a	t	a	g	t	c	a	c	g
CO1	t	c	g	t	c	t	t	t	a	g	a	a	c	a	c	g	g	g	a	c	c	t	c	c	c	c	c	a	a	c	g	a	c	c	c	t	c	c	c	g	a	t	a	g	t	c	a	c	g
RG5	t	c	g	t	c	t	t	t	a	g	a	a	c	a	c	g	g	g	a	c	c	t	c	c	c	c	c	a	a	c	g	a	c	c	c	t	c	c	y	g	a	t	a	g	t	c	a	c	g
NG6N	t	c	g	t	c	t	t	t	a	g	a	a	c	a	c	g	g	g	a	c	c	t	c	c	c	c	c	g	a	c	g	a	c	c	c	t	c	c	c	g	a	t	a	g	t	c	a	c	g
UM37	t	c	g	t	c	t	t	t	a	g	a	a	c	a	c	g	g	g	a	c	c	t	c	c	c	c	c	a	a	c	g	a	c	c	c	t	c	c	c	g	a	t	a	g	t	c	a	c	g
RG22	t	c	g	t	c	t	t	t	a	g	a	a	c	a	c	g	g	g	a	c	c	t	c	c	c	c	c	g	a	c	g	a	c	c	c	t	c	c	c	g	a	t	a	g	t	c	a	c	g
CO9N	t	c	g	t	c	t	t	t	a	g	a	a	c	a	c	g	g	g	a	c	c	t	c	c	c	c	c	g	a	c	g	a	c	c	c	t	c	c	c	g	a	t	a	g	t	c	a	c	g
UM526	t	c	g	t	c	t	t	t	a	g	a	a	c	a	c	g	g	g	a	c	c	t	c	c	c	c	c	a	a	c	g	a	c	c	c	t	c	c	c	g	a	t	a	g	t	c	a	c	g
ED6N	t	c	g	t	c	t	t	t	a	g	a	g	c	a	c	g	g	g	a	c	c	t	c	c	c	c	c	a	a	c	g	g	c	c	c	t	c	c	c	g	a	t	a	g	t	c	a	c	g
ED10N	t	c	g	t	c	t	t	t	a	g	a	g	c	a	c	g	g	g	a	c	c	c	c	c	c	c	c	a	a	c	g	g	c	c	c	t	c	c	c	g	a	t	a	g	t	c	a	c	g
RG38N	t	c	g	t	c	t	t	t	a	g	a	a	c	a	c	g	g	g	a	c	c	t	c	c	c	c	c	a	a	c	g	a	c	c	c	t	c	c	c	g	a	t	a	g	t	c	a	c	g
ZI91	t	c	g	t	c	t	t	t	a	g	a	a	c	a	c	g	g	g	a	c	c	t	c	c	c	c	c	a	a	c	g	a	c	c	c	t	c	c	c	g	a	t	a	g	t	c	a	c	g
RG4N	t	c	g	t	c	t	t	t	a	g	a	a	c	a	c	g	g	g	a	c	c	t	c	c	c	c	c	g	a	c	g	a	c	c	c	t	c	c	c	g	a	t	a	g	t	c	a	c	g
CK2	t	c	g	t	c	t	t	t	a	g	a	a	c	a	c	g	g	g	a	c	c	t	c	c	c	c	c	a	a	c	g	a	c	c	c	t	c	c	c	g	a	t	a	g	t	c	a	c	g
KN6	t	c	g	t	c	t	t	t	a	g	a	a	c	a	c	g	g	g	a	c	c	t	c	c	c	c	c	a	a	c	g	a	c	c	c	t	c	c	c	g	a	t	a	g	t	c	a	t	g
wMel	t	c	g	t	c	t	t	t	a	g	a	a	c	a	c	g	g	g	a	c	c	t	c	c	c	c	c	a	a	c	g	a	c	c	c	t	c	c	c	g	a	t	a	g	t	c	a	c	g
wMelCS2_a	t	c	g	t	c	t	t	t	g	a	g	a	c	a	c	g	a	a	a	c	c	t	c	c	t	c	c	a	c	c	g	g	t	c	c	t	c	c	c	g	a	t	g	g	t	c	a	c	a
wMel3	t	c	g	t	c	t	t	t	a	g	a	a	c	a	c	g	g	g	a	c	c	t	c	c	c	c	c	a	a	c	g	a	c	c	c	t	c	c	c	g	a	t	a	g	t	c	a	c	g
wMel2_a	t	c	g	t	c	t	t	t	a	g	a	a	c	a	c	g	g	g	a	c	c	t	c	c	c	c	c	a	a	c	g	a	c	c	c	t	c	c	c	g	a	t	a	g	t	c	a	c	g
wMel2_b	t	c	g	t	c	t	t	t	a	g	a	a	c	a	c	g	g	g	a	c	c	t	c	c	c	c	c	a	a	c	g	a	c	c	c	t	c	c	c	g	a	t	a	g	t	c	a	c	g
wMelCS2_b	t	c	g	t	c	t	t	t	g	a	g	a	c	a	c	g	a	a	a	c	c	t	c	c	t	c	c	a	c	c	g	g	t	c	c	t	c	c	c	g	a	t	g	g	t	c	a	c	a
wMelCS_a	t	c	g	t	c	t	t	t	g	g	g	a	c	a	c	g	a	a	a	c	c	t	c	c	t	c	c	a	c	c	g	g	t	c	c	t	c	c	c	g	a	t	g	g	t	c	a	c	a
wMelPop	t	c	g	t	c	t	t	t	g	g	g	a	c	a	c	g	a	a	a	c	c	t	c	c	t	c	c	a	c	c	g	g	t	c	c	t	c	c	c	g	a	t	g	g	t	c	a	c	a
wMelCS_b	t	c	g	t	c	t	t	t	g	g	g	a	c	a	c	g	a	a	a	c	c	t	c	c	t	c	c	a	c	c	g	g	t	c	c	t	c	c	c	g	a	t	g	g	t	c	a	c	a
[truncated: 725 more columns]
