# Supplementary material for: Wolbachia Variants Induce Differential Protection to Viruses in Drosophila melanogaster: A Phenotypic and Phylogenomic Analysis
Source: PLoS Genet. 2013 Dec 12;9(12):e1003896. doi: 10.1371/journal.pgen.1003896 (PMC3861217; doi:10.1371/journal.pgen.1003896)
Supplement: Dataset S4 — Table of variants for new wMel associated mitochondria genomes plus Richardson et al. [42] mitochondria genomes associated with Wolbachia. (TXT) [file pgen.1003896.s004.txt]

ref	473	557	735	740	791	862	867	989	1064	1068	1077	1154	1164	1336	1366	1512	1554	1566	1674	1716	1737	1779	1801	1804	1812	1814	1836	1857	1861	1866	1915	1917	1924	1929	1971	2007	2010	2071	2136	2148	2151	2160	2187	2190	2193	2223	2250	2280	2349
aln	386	459	495	500	551	592	597	667	722	726	735	812	821	949	979	1125	1167	1179	1287	1329	1350	1392	1414	1417	1425	1427	1449	1470	1474	1479	1528	1530	1537	1542	1584	1620	1623	1684	1749	1761	1764	1773	1800	1803	1806	1836	1863	1893	1962
ann	3	3	1	3	3	2	1	3	3	1	1	3	1	4	4	3	3	3	3	3	3	3	1	1	3	2	3	3	1	3	1	3	1	3	3	3	3	1	3	3	3	3	3	3	3	3	3	3	3
dm3	a	a	t	t	g	c	g	a	a	c	a	c	a	c	a	c	t	a	a	g	t	t	c	t	t	g	g	a	c	c	c	a	g	a	a	t	a	c	g	t	t	c	t	t	a	a	a	a	c
NC_001709	a	a	c	t	a	c	g	a	a	a	a	t	a	c	a	t	t	a	g	g	t	a	c	t	t	g	a	a	t	c	c	a	g	g	a	t	a	c	g	t	t	t	c	t	a	a	a	a	c
DGRP256_*	a	a	t	t	g	c	g	a	a	c	a	c	a	c	a	c	t	a	a	g	t	t	c	t	t	g	g	a	c	c	c	a	g	a	a	t	a	c	g	t	t	c	t	t	a	a	a	a	c
DGRP801_*	a	a	t	t	g	c	g	a	a	c	a	t	a	c	a	t	t	a	a	g	t	t	c	t	t	g	g	a	c	c	c	a	g	a	a	t	a	c	g	t	t	c	t	t	a	a	a	a	t
DGRP776_*	a	a	t	t	g	c	g	a	a	c	a	t	a	c	a	t	t	a	a	g	t	t	c	t	t	g	g	a	c	c	c	a	g	a	a	t	a	c	g	t	t	c	t	t	a	a	a	a	t
DGRP441_*	a	a	t	t	g	c	g	a	a	c	a	t	a	c	a	t	t	a	a	g	t	t	c	t	t	g	g	a	c	c	c	a	g	a	a	t	a	c	g	t	t	c	t	t	a	a	a	a	c
DGRP88	a	a	t	t	g	c	g	a	a	c	a	t	a	c	a	t	t	a	a	g	t	t	c	t	t	g	g	a	c	c	c	a	g	a	a	t	a	c	g	t	t	c	t	t	a	a	a	a	c
DGRP73_*	a	a	t	t	a	c	g	a	a	c	a	c	a	c	a	t	t	a	a	a	t	t	c	t	t	g	g	a	c	c	c	a	g	a	a	t	a	c	g	t	t	c	t	t	a	a	a	a	c
DGRP336_*	a	a	t	t	g	c	g	a	a	c	a	t	a	c	a	t	t	a	a	g	t	t	c	t	t	g	g	a	c	c	c	a	g	a	a	t	a	c	g	t	t	c	t	t	a	a	a	a	c
DGRP287_*	a	a	t	t	g	c	g	a	a	c	a	t	a	c	a	t	t	a	a	g	t	t	c	t	t	g	g	a	c	c	c	a	g	a	a	t	a	c	g	t	t	c	t	t	a	a	a	a	c
DGRP554_*	a	a	t	t	g	c	g	a	a	c	a	t	a	c	a	t	t	a	a	g	t	t	c	t	t	g	g	a	c	c	c	a	g	a	a	t	a	c	g	t	t	c	t	t	a	a	a	a	t
DGRP409_*	a	a	t	t	a	c	g	a	a	c	a	t	a	t	a	t	t	a	a	g	t	t	c	t	t	g	g	a	c	c	c	a	g	a	a	t	a	c	g	t	t	c	t	t	a	a	a	a	c
DGRP852_*	a	a	t	t	g	c	g	a	a	c	a	t	a	c	a	t	t	a	a	g	t	t	c	t	t	g	g	a	c	c	c	a	g	a	a	t	a	t	g	t	t	c	t	t	a	a	a	a	c
DGRP820_*	a	a	t	t	g	c	g	a	a	c	a	t	a	c	a	t	t	a	a	g	t	t	c	t	t	g	g	a	c	c	c	a	g	a	a	t	a	c	g	t	t	c	t	t	a	a	a	a	c
DGRP427	a	a	t	t	g	c	g	a	a	c	a	t	a	c	a	t	t	a	a	g	t	t	c	t	t	g	g	a	c	c	c	a	g	a	a	t	a	c	g	t	t	c	t	t	a	a	a	a	t
DGRP595_*	a	a	t	t	g	c	g	a	a	c	a	t	a	c	a	t	t	a	a	g	t	t	c	t	t	g	g	a	c	c	c	a	g	a	a	t	a	c	g	t	t	c	t	t	a	a	a	a	c
DGRP227_*	a	a	t	t	g	c	g	a	a	c	a	t	a	c	a	t	t	a	a	g	t	t	c	t	t	g	g	a	c	c	c	a	g	a	a	t	a	c	g	t	t	c	t	t	a	a	g	a	c
DGRP373	a	a	t	t	g	c	g	a	a	c	a	t	a	c	a	t	t	a	a	g	t	t	c	t	t	g	g	a	c	c	c	a	g	a	a	t	a	c	g	t	t	c	t	t	a	a	g	a	c
DGRP857	a	a	t	t	a	c	g	a	a	c	a	t	a	c	a	t	t	a	a	g	t	t	c	t	t	g	g	a	c	c	c	a	g	a	a	t	a	c	g	t	t	c	t	t	a	a	a	a	c
DGRP317_*	a	a	t	t	g	c	g	a	a	c	a	t	a	c	a	t	t	a	a	g	t	t	c	t	t	g	a	a	c	c	c	a	g	a	a	t	a	c	g	t	t	c	t	t	a	a	a	a	c
DGRP49_*	a	a	t	t	g	c	g	a	a	c	a	t	a	c	a	t	t	a	a	g	t	t	c	t	t	g	g	a	c	c	c	a	g	a	a	t	a	c	g	t	t	c	t	k	a	a	a	a	c
DGRP765	a	a	t	t	g	c	g	a	a	c	a	t	a	c	a	t	t	a	a	g	t	t	c	t	t	g	g	a	c	c	c	a	g	a	a	t	a	c	g	t	t	c	t	t	a	a	a	a	c
DGRP555_*	a	a	t	t	g	c	g	a	a	c	a	t	a	c	a	t	t	a	a	g	t	t	c	t	t	g	g	a	c	c	c	a	g	a	a	t	a	c	g	t	t	c	t	t	a	a	a	a	t
DGRP208	a	a	t	t	g	c	g	a	a	c	a	t	a	c	a	t	t	a	a	g	t	t	c	t	t	g	g	a	c	c	c	a	g	a	a	t	a	c	g	t	t	c	t	t	a	a	a	a	c
DGRP26	a	a	t	t	g	c	g	a	a	c	a	t	a	c	a	t	t	a	a	g	t	t	c	t	t	g	g	a	c	c	c	a	g	a	a	t	a	c	g	t	t	c	t	t	a	a	a	a	c
DGRP563	a	a	t	t	g	c	g	a	a	c	a	t	a	c	a	t	t	a	a	g	t	t	c	t	t	g	g	a	c	c	c	a	g	a	a	t	a	c	g	t	t	c	t	t	a	a	a	a	c
DGRP787_*	a	a	t	t	g	c	g	a	a	c	a	t	a	c	a	t	t	a	a	g	t	t	c	t	t	g	g	a	c	c	c	a	g	a	a	t	a	c	g	t	t	c	t	t	a	a	a	a	c
DGRP307	a	a	t	t	g	c	g	a	a	c	a	t	a	c	a	t	t	a	a	g	t	t	c	t	t	g	g	a	c	c	c	a	g	a	a	t	a	c	g	t	t	c	t	t	a	a	a	a	c
DGRP332	a	a	t	t	g	c	g	a	a	c	a	t	a	c	a	t	t	a	a	g	t	t	c	t	t	g	g	a	c	c	c	a	g	a	a	t	a	c	g	t	t	c	t	t	a	a	a	a	c
DGRP309	a	a	t	t	g	c	g	a	a	c	a	t	a	c	a	t	t	a	a	g	t	t	c	t	t	g	g	a	c	c	c	a	g	a	a	t	a	c	g	t	t	c	t	t	a	a	a	a	c
DGRP69_*	a	a	t	t	g	c	g	a	a	c	a	c	a	c	a	c	t	a	a	g	t	t	c	t	t	g	g	a	c	c	c	a	g	a	a	t	a	c	g	t	t	c	t	t	a	a	a	a	c
DGRP855_*	a	a	t	t	g	c	g	a	a	c	a	t	a	c	a	t	t	a	a	g	t	t	c	t	t	g	g	a	c	c	c	a	g	a	a	t	a	t	g	t	t	c	t	t	a	a	a	a	c
DGRP437	a	a	t	t	g	c	g	a	a	c	a	t	a	c	a	t	t	a	a	g	t	t	c	t	t	g	g	a	c	c	c	a	g	a	a	t	a	c	g	t	t	c	t	t	a	a	a	a	c
DGRP799	a	a	t	t	g	c	g	a	a	c	a	t	a	c	a	t	t	a	a	g	t	t	c	t	t	g	g	a	c	c	c	a	g	a	a	t	a	c	g	t	t	c	t	t	a	a	a	a	c
DGRP405_*	a	a	t	t	g	c	g	a	a	c	a	t	a	c	a	t	t	a	a	g	t	t	c	t	t	g	g	a	c	c	c	a	g	a	a	t	a	c	g	t	t	c	t	t	a	a	a	a	c
DGRP359	a	a	t	t	g	c	g	a	a	c	a	t	a	c	a	t	t	a	a	g	t	t	c	t	a	g	g	a	c	c	c	a	g	a	a	t	a	c	g	t	t	c	t	t	a	a	a	a	c
DGRP59	a	a	t	t	g	c	g	a	a	c	a	y	a	c	a	t	t	a	a	g	t	t	c	t	t	g	g	a	c	c	c	a	g	a	a	t	a	c	g	t	t	c	t	t	a	a	a	a	c
DGRP228	a	a	t	t	g	c	g	a	a	c	a	t	a	c	a	t	t	a	a	g	t	t	c	t	t	g	g	a	c	c	c	g	g	a	a	t	a	t	g	t	t	c	t	t	a	a	a	a	c
DGRP310_*	a	a	t	t	g	c	g	a	a	c	a	t	a	c	a	t	t	a	a	g	t	t	c	t	t	g	g	a	c	c	c	a	g	a	a	t	a	c	g	t	t	c	t	t	a	a	a	a	c
DGRP491	a	a	t	t	g	c	g	a	a	c	a	t	a	c	a	t	t	a	a	g	t	t	c	t	t	g	g	a	c	c	c	a	g	a	a	t	a	c	g	t	t	c	t	t	a	a	a	a	c
DGRP853_*	a	a	t	t	g	c	g	a	a	c	a	t	a	c	a	t	t	a	a	g	t	t	c	t	t	g	g	a	c	c	c	a	g	a	a	t	a	c	g	t	t	c	t	t	a	a	a	a	c
DGRP350	a	a	t	t	g	c	g	a	a	c	a	t	a	c	a	t	t	a	a	g	t	t	c	t	t	g	g	a	c	c	c	a	g	a	a	t	a	c	g	t	c	c	t	t	a	g	a	a	c
DGRP639_*	a	a	t	t	g	c	g	a	a	c	a	t	a	c	a	t	t	a	a	g	t	t	c	t	t	g	g	a	c	c	c	a	g	a	a	t	a	c	g	t	t	c	t	t	a	a	a	a	c
DGRP732	a	a	t	t	g	c	g	a	a	c	a	t	a	c	a	t	t	a	a	g	t	t	c	t	t	g	g	a	c	c	c	a	g	a	a	t	a	c	g	t	t	c	t	t	a	a	a	a	c
DGRP40_*	a	a	t	t	g	c	g	a	a	c	a	t	a	c	a	t	t	a	a	g	t	t	c	t	t	g	g	a	c	c	c	a	g	a	a	t	a	c	g	t	t	c	t	t	a	a	a	a	c
DGRP392	a	a	t	t	g	c	g	a	a	c	a	t	a	c	a	t	t	a	a	g	t	t	c	t	t	g	g	r	c	c	c	a	g	a	a	t	a	c	g	t	t	c	t	t	a	a	a	a	c
DGRP272_*	a	a	t	t	g	c	g	a	a	c	a	t	a	c	a	t	t	a	a	g	t	t	c	t	t	g	g	a	c	c	c	a	g	a	a	t	a	c	g	t	t	c	t	t	a	a	a	a	c
DGRP884_*	a	a	t	t	g	c	g	a	a	c	a	t	a	c	a	t	t	a	a	g	t	t	c	t	t	g	g	a	c	c	c	a	g	a	a	t	a	c	g	t	t	c	t	t	a	a	a	a	c
DGRP393_*	a	a	t	t	g	c	g	a	a	c	a	t	a	c	a	t	t	a	a	g	t	t	c	t	t	g	g	a	c	c	c	a	g	a	a	t	a	c	g	t	t	c	t	g	a	a	a	a	c
DGRP531_*	a	a	t	t	g	c	g	a	a	c	a	t	a	c	a	t	t	a	a	g	t	t	c	t	t	g	g	a	c	c	c	a	g	a	a	t	a	c	g	t	t	c	t	t	a	a	a	a	c
DGRP321_*	a	a	t	t	g	c	g	a	a	c	a	t	a	c	a	t	t	a	a	g	t	t	c	t	t	g	g	a	c	c	c	a	g	a	a	t	a	c	g	t	t	c	t	g	a	a	a	a	c
DGRP790_*	a	a	t	t	g	c	g	a	a	c	a	t	a	c	a	t	t	a	a	g	t	t	c	t	t	g	g	a	c	c	c	a	g	a	a	t	a	c	g	t	t	c	t	t	a	a	a	a	c
DGRP381	a	a	t	t	g	c	g	a	a	c	a	t	a	c	a	t	t	a	a	g	t	t	c	t	t	g	g	g	c	c	c	a	g	a	a	t	a	c	g	t	t	c	t	t	a	a	a	a	c
DGRP356_*	a	a	t	t	g	c	g	a	a	c	a	t	a	c	a	t	t	a	a	g	t	t	c	t	t	g	g	a	c	c	c	a	g	a	a	t	a	c	g	t	t	c	t	t	a	a	a	a	c
DGRP21_*	a	a	t	t	g	c	g	a	a	c	a	t	a	c	a	t	t	a	a	g	t	t	c	t	t	g	g	a	c	c	c	a	g	a	a	t	a	t	g	t	t	c	t	t	a	a	a	a	c
DGRP129	a	a	t	t	g	c	g	a	a	c	a	t	a	c	a	t	t	a	a	g	t	t	c	t	t	g	g	a	c	c	c	g	g	a	a	t	a	t	g	t	t	c	t	t	a	a	a	a	c
DGRP879_*	a	a	t	t	g	c	g	a	a	c	a	t	a	c	a	t	t	a	a	g	t	t	c	t	t	g	g	a	c	c	c	a	g	a	a	t	a	c	g	t	t	c	t	t	a	a	a	a	c
DGRP486_*	a	a	t	t	g	c	g	a	a	c	a	c	a	c	a	c	t	a	a	g	t	t	c	t	t	g	g	a	c	c	c	a	g	a	a	t	a	c	g	t	t	c	t	t	a	a	a	a	c
DGRP730_*	a	a	t	t	g	c	g	a	a	c	a	t	a	c	a	t	t	a	a	g	t	t	c	t	t	g	g	a	c	c	c	a	g	a	a	t	a	t	g	t	t	c	t	t	a	a	a	a	c
DGRP786_*	a	a	t	t	g	c	g	a	a	c	a	t	a	c	a	t	t	a	a	g	t	t	c	t	t	g	g	a	c	c	c	a	g	a	a	t	a	c	g	t	t	c	t	t	a	a	a	a	c
DGRP832_*	a	a	t	t	g	c	g	a	a	c	a	t	a	c	a	t	t	a	a	g	t	t	c	t	t	g	g	a	c	c	c	a	g	a	a	t	a	c	g	t	t	c	t	t	a	a	a	a	c
DGRP352_*	a	a	t	t	g	c	g	a	a	c	a	t	a	c	a	t	t	a	a	g	t	t	c	t	t	g	g	a	c	c	c	a	g	a	a	t	a	c	g	t	t	c	t	t	a	a	a	a	c
DGRP85	a	a	t	t	g	c	g	a	a	c	a	c	a	c	a	c	t	a	a	g	t	t	c	t	t	g	g	a	c	c	c	a	g	a	a	t	a	c	g	t	t	c	t	t	a	a	a	a	c
DGRP237_*	a	a	t	t	g	c	g	a	a	c	a	t	a	c	a	t	t	a	a	g	t	t	c	t	t	g	g	a	c	c	c	a	g	a	a	t	a	c	g	t	t	c	t	t	a	g	a	a	c
DGRP492	a	a	t	t	g	c	g	a	a	c	a	t	a	c	a	t	t	a	a	g	t	t	c	t	t	g	g	a	c	c	c	a	g	a	a	t	a	c	g	t	t	c	t	t	a	a	a	a	c
DGRP822_*	a	a	t	t	a	c	g	a	a	c	a	t	a	c	a	t	t	a	a	g	t	t	c	t	t	g	g	a	c	c	c	a	g	a	a	t	a	c	g	t	t	c	t	t	a	a	a	a	c
DGRP280_*	a	a	t	t	g	c	g	a	a	c	a	t	a	c	a	t	t	a	a	g	t	t	c	t	t	g	g	a	c	c	c	a	g	a	a	t	a	c	g	t	t	c	t	t	a	a	a	a	c
DGRP57	a	a	t	t	g	c	g	a	a	c	a	t	a	c	a	t	t	a	a	g	t	t	c	t	t	g	g	a	c	c	c	a	g	a	a	t	a	c	g	t	c	c	t	t	a	g	a	a	c
DGRP338_*	a	a	c	t	a	c	g	a	a	a	a	t	a	c	a	t	t	a	g	g	t	a	c	t	t	g	a	a	t	c	c	a	g	g	a	t	a	c	g	t	t	t	c	t	a	a	a	a	c
DGRP535_*	a	a	t	t	g	c	g	a	a	c	a	t	a	c	a	t	t	a	a	g	t	t	c	t	t	g	g	a	c	c	c	a	g	a	a	t	a	c	g	t	t	c	t	t	a	a	a	a	c
DGRP374_*	a	a	t	t	g	c	g	a	a	c	a	t	a	c	a	t	t	a	a	g	t	t	c	t	t	g	g	a	c	c	c	a	g	a	a	t	a	c	g	t	t	c	t	t	a	a	a	a	c
DGRP882_*	a	a	t	t	g	c	g	a	a	c	a	t	a	c	a	t	t	a	a	g	t	t	c	t	t	g	g	a	c	c	c	a	g	a	a	t	a	c	g	t	t	c	t	t	a	a	a	a	t
DGRP383_*	a	a	t	t	g	c	g	a	a	c	a	t	a	c	a	t	t	a	a	g	t	t	c	t	t	g	g	a	c	c	c	a	g	a	a	t	a	c	g	t	t	c	t	t	a	a	a	a	c
DGRP461_*	a	a	t	t	g	c	g	a	a	c	a	t	a	c	a	t	t	a	a	g	t	t	c	t	t	g	g	a	c	c	c	a	g	a	a	t	a	c	g	t	t	c	t	t	a	a	a	a	c
DGRP377	a	a	t	t	g	c	c	a	a	c	a	t	a	c	a	t	t	a	a	g	t	t	c	t	t	g	g	a	c	c	c	a	g	a	a	t	a	c	g	t	t	c	t	t	a	a	a	a	c
DGRP796_*	a	a	t	t	g	c	g	a	a	c	a	t	a	c	a	t	t	a	a	g	t	t	c	t	t	g	g	a	c	c	c	a	g	a	a	t	a	c	g	t	t	c	t	t	a	a	a	a	c
DGRP859_*	a	a	t	t	g	c	g	a	a	c	a	t	a	c	a	t	t	a	a	g	t	t	c	t	t	g	g	a	c	c	c	a	g	a	a	t	a	c	g	t	t	c	t	t	a	a	a	a	c
DGRP861_*	a	a	t	t	g	c	g	a	a	c	a	c	a	c	a	c	t	a	a	g	t	t	c	t	t	g	g	a	c	c	c	a	g	a	a	t	a	c	g	t	t	c	t	t	a	a	a	a	c
DGRP217	a	a	t	t	a	c	g	a	a	c	a	t	a	c	a	t	t	a	a	a	t	t	c	t	t	g	g	a	c	c	c	a	g	a	a	t	a	c	g	t	t	c	t	t	a	a	a	a	c
DGRP514	a	a	t	t	g	c	g	a	a	c	a	t	a	c	a	t	t	a	a	g	t	t	c	t	t	g	g	a	c	c	c	a	g	a	a	t	a	c	g	t	t	c	t	t	a	a	a	a	c
DGRP28	a	a	t	t	g	c	g	a	a	c	a	t	a	c	a	t	t	a	a	g	t	t	c	t	t	g	g	a	c	c	c	a	g	a	a	t	a	c	g	t	t	c	t	t	a	a	a	a	c
DGRP360_*	a	a	t	t	g	c	g	a	a	c	a	t	a	c	a	t	t	a	a	g	t	t	c	t	t	g	g	a	c	c	c	a	g	a	a	t	a	c	g	t	t	c	t	t	a	a	a	a	c
DGRP158	a	a	t	t	g	y	g	a	a	c	a	t	a	c	a	t	t	a	a	g	t	t	c	t	t	g	g	a	c	c	c	a	g	a	a	t	a	c	g	t	t	c	t	t	a	a	a	a	c
DGRP774	a	a	t	t	g	c	g	a	a	c	a	t	a	c	a	t	t	a	a	g	t	t	c	t	t	g	g	a	c	c	c	a	g	a	a	t	a	c	g	t	t	c	t	t	a	a	a	a	c
DGRP818_*	a	a	t	t	a	c	g	a	a	c	a	t	a	c	a	t	t	a	a	g	t	t	c	t	t	g	g	a	c	c	c	a	g	a	a	t	a	c	g	t	t	c	t	t	a	a	a	a	c
DGRP502	a	a	t	t	a	c	g	a	a	c	a	t	a	c	a	t	t	a	a	g	t	t	c	t	t	g	g	a	c	c	c	a	g	a	a	t	a	c	g	t	t	c	t	t	a	a	a	a	c
DGRP233	a	a	t	t	g	c	g	a	a	c	a	t	a	c	a	t	t	a	a	g	t	t	c	t	t	g	g	a	c	c	c	a	g	a	a	t	a	c	g	t	t	c	t	t	a	a	g	a	c
DGRP45	a	a	t	t	a	c	g	a	a	c	a	t	a	c	a	t	t	a	a	g	t	t	c	t	t	g	g	a	c	c	c	a	g	a	a	t	a	c	g	t	t	c	t	t	a	a	a	a	c
DGRP738_*	a	a	t	t	g	c	g	a	a	c	a	c	a	c	a	c	t	a	a	g	t	t	c	t	t	g	g	a	c	c	c	a	g	a	a	t	a	c	g	t	t	c	t	t	a	a	a	a	c
DGRP83	a	a	t	t	g	c	g	a	a	c	a	t	a	c	a	t	t	a	a	g	t	t	c	t	t	g	g	a	c	c	c	a	g	a	a	t	a	c	g	t	t	c	t	t	a	a	a	a	c
DGRP907	a	a	t	t	a	c	g	a	a	c	a	t	a	c	a	t	t	a	a	a	t	t	c	t	t	g	g	a	c	c	c	a	g	a	a	t	a	c	g	t	t	c	t	t	a	a	a	a	c
DGRP138	a	a	t	t	g	c	g	a	a	c	a	t	a	c	a	t	t	a	a	g	t	t	c	t	t	g	g	a	c	c	c	a	g	a	a	t	a	c	g	t	t	c	t	t	a	a	a	a	c
DGRP93	a	a	t	t	g	c	g	a	a	c	a	t	a	c	a	t	t	a	a	g	t	t	c	t	t	g	g	a	c	c	c	a	g	a	a	t	a	c	g	t	t	c	t	t	a	a	g	a	c
DGRP303	a	a	t	t	g	c	g	a	a	c	a	t	a	c	a	t	t	a	a	g	t	t	c	t	t	g	g	a	c	c	c	a	g	a	a	t	a	c	g	t	t	c	t	t	a	a	g	a	c
DGRP181_*	g	a	t	t	g	c	g	a	a	c	a	c	a	c	a	c	t	a	a	g	t	t	c	t	t	g	g	a	c	c	c	a	g	a	a	t	a	c	g	t	t	c	t	t	a	a	a	a	c
DGRP335_*	a	a	c	t	a	c	g	a	a	a	a	t	a	c	a	t	t	a	g	g	t	a	c	t	t	g	a	a	t	c	c	a	g	g	a	t	a	c	g	t	t	t	c	t	a	a	a	a	c
DGRP802_*	a	a	t	t	g	c	g	a	a	c	a	t	a	c	a	t	t	a	a	g	t	t	c	t	t	g	g	a	c	c	c	a	g	a	a	t	a	c	g	t	t	c	t	t	a	a	a	a	t
DGRP508	a	a	t	t	a	c	g	a	a	c	a	t	a	c	a	t	t	a	a	a	t	t	c	t	t	g	g	a	c	c	c	a	g	a	a	t	a	c	g	t	t	c	t	t	a	a	a	a	c
DGRP367	a	a	t	t	g	c	g	a	a	c	a	t	a	c	a	t	t	a	a	g	t	t	c	t	a	g	g	a	c	c	c	a	g	a	a	t	a	c	g	t	t	c	t	t	a	a	a	a	c
DGRP707_*	a	a	t	t	g	c	g	a	a	c	a	t	a	c	a	t	t	a	a	g	t	t	c	t	t	g	g	a	c	c	c	a	g	a	a	t	a	c	g	t	t	c	t	t	a	a	a	a	c
DGRP357	a	a	t	t	g	c	g	a	a	c	a	t	a	c	a	t	t	a	a	g	t	t	c	t	t	g	g	a	c	c	c	a	g	a	a	t	a	c	g	t	t	c	t	t	a	a	a	a	t
DGRP142_*	a	a	t	t	g	c	g	a	a	c	a	t	a	c	a	t	t	a	a	g	t	t	c	t	t	g	g	a	c	c	c	a	g	a	a	t	a	c	g	t	t	c	t	t	a	a	g	a	c
DGRP894	a	a	t	t	g	c	g	a	a	c	a	t	a	c	a	t	t	a	a	g	t	t	c	t	t	g	g	a	c	c	c	a	g	a	a	t	a	c	g	t	t	c	t	t	a	a	g	a	c
DGRP365_*	a	a	t	t	g	c	g	a	a	c	a	t	a	c	a	t	t	a	a	g	t	t	c	t	t	g	g	a	c	c	c	a	g	a	a	t	a	c	g	t	t	c	t	t	a	a	a	a	c
DGRP325	a	a	t	t	a	c	g	a	a	c	a	t	a	c	a	t	t	a	a	g	t	t	c	t	t	g	g	a	c	c	c	a	g	a	a	t	a	c	g	t	t	c	t	t	a	a	a	a	c
DGRP837_*	a	a	t	t	g	c	g	a	a	c	a	t	a	c	a	t	t	a	a	g	t	t	c	t	t	g	g	a	c	c	c	a	g	a	a	t	a	c	g	t	t	c	t	t	a	a	a	a	c
DGRP426	a	a	t	t	g	c	g	a	a	c	a	t	a	c	a	t	t	a	a	g	t	t	c	t	t	g	g	a	c	c	c	a	g	a	a	t	a	c	g	t	t	c	t	t	a	a	a	a	c
DGRP371	a	a	t	t	g	c	g	a	a	c	a	t	a	c	a	t	t	a	a	g	t	t	c	t	t	g	g	a	c	c	c	a	g	a	a	t	a	c	g	t	t	c	t	t	a	a	a	a	t
DGRP75_*	a	a	t	t	g	c	g	a	a	c	a	t	a	c	a	t	t	a	a	g	t	t	c	t	t	g	g	a	c	c	c	a	g	a	a	t	a	c	a	t	t	c	t	t	a	a	a	a	c
DGRP378	a	a	t	t	g	c	g	a	a	c	a	t	a	c	a	t	t	a	a	g	t	t	c	t	t	g	g	a	c	c	c	a	g	a	a	t	a	c	g	t	t	c	t	t	a	a	a	a	c
DGRP443	a	a	t	t	g	c	g	a	a	c	a	t	a	c	a	t	t	a	a	g	t	t	c	t	t	g	g	a	c	c	c	a	g	a	a	t	a	c	g	t	t	c	t	t	a	g	a	a	c
DGRP812	a	a	t	t	g	c	g	a	a	c	a	t	a	c	a	t	t	a	a	g	t	t	c	t	t	g	g	a	c	c	c	a	g	a	a	t	a	c	g	t	t	c	t	t	a	a	a	a	c
DGRP890_*	a	a	t	t	a	c	g	a	a	c	a	t	a	c	a	t	t	a	a	g	t	t	c	t	t	g	g	a	c	c	c	a	g	a	a	t	a	c	g	t	t	c	t	t	a	a	a	a	c
DGRP783_*	a	a	t	t	g	c	g	a	a	c	a	t	a	c	a	t	t	a	a	g	t	t	c	t	t	g	g	a	c	c	c	a	g	a	a	t	a	c	g	t	t	c	t	t	a	a	a	a	c
DGRP513_*	a	a	t	t	g	c	g	a	a	c	a	t	a	c	a	t	t	a	a	g	t	t	c	t	t	g	g	a	c	c	c	a	g	a	a	t	a	c	g	t	t	c	t	t	a	a	a	a	c
DGRP229	a	a	t	t	g	c	g	a	a	c	a	t	a	c	a	t	t	a	a	g	t	t	c	t	t	g	g	a	c	c	c	a	g	a	a	t	a	c	g	t	t	c	t	t	a	g	a	a	c
DGRP91	a	a	t	t	g	c	g	a	a	c	a	c	a	c	a	c	t	a	a	g	t	t	c	t	t	g	g	a	c	c	c	a	g	a	a	t	a	c	g	t	t	c	t	t	a	a	a	a	c
DGRP136_*	a	a	t	t	g	c	g	a	a	c	a	t	a	c	a	t	t	a	a	g	t	t	c	t	t	g	g	a	c	c	c	a	g	a	a	t	a	c	g	t	t	c	t	t	a	a	a	a	c
DGRP38	a	a	t	t	g	c	g	a	a	c	a	t	a	c	a	t	t	a	a	g	t	t	c	t	t	g	g	a	c	c	c	a	g	a	a	t	a	c	g	t	t	c	t	t	a	a	a	a	c
DGRP306_*	a	a	t	t	g	c	g	a	a	c	a	t	a	c	a	t	t	a	a	g	t	t	c	t	t	g	g	a	c	c	c	a	g	a	a	t	a	c	g	t	t	c	t	t	a	a	a	a	c
DGRP153_*	a	a	t	t	g	c	g	a	a	c	a	t	a	c	a	t	t	a	a	g	t	t	c	t	t	g	g	a	c	c	c	a	g	a	a	t	a	c	g	t	t	c	t	t	a	a	a	a	c
DGRP358	a	a	t	t	g	c	g	a	a	c	a	t	a	c	a	t	t	a	a	g	t	t	c	t	t	g	g	a	c	c	c	a	g	a	a	t	a	c	g	t	c	c	t	t	a	g	a	a	c
DGRP805_*	a	a	t	t	g	c	g	a	a	c	a	t	a	c	a	t	t	a	a	g	t	t	c	t	t	g	g	a	c	c	c	a	g	a	a	t	a	c	g	t	t	c	t	t	a	a	a	a	c
DGRP509	a	a	t	t	a	c	g	a	a	c	a	t	a	c	a	t	t	a	a	g	t	t	c	t	t	g	g	a	c	c	c	a	g	a	a	t	a	c	g	t	t	c	t	t	a	a	a	a	c
DGRP320_*	a	a	t	t	g	c	g	a	a	c	a	t	a	c	a	t	t	a	a	g	t	t	c	t	t	g	g	a	c	c	c	a	g	a	a	t	a	c	g	t	t	c	t	t	a	a	a	a	t
DGRP705_*	a	a	t	t	g	c	g	a	a	c	a	t	a	c	a	t	t	a	a	g	t	t	c	t	t	g	g	a	c	c	c	a	g	a	a	t	a	c	g	t	t	c	t	t	a	a	a	a	c
DGRP716_*	a	a	t	t	g	c	g	a	a	c	a	t	a	c	a	t	t	a	a	g	t	t	c	t	t	g	g	a	c	c	c	a	g	a	a	t	a	t	g	t	t	c	t	t	a	a	a	a	c
DGRP370_*	a	a	t	t	g	c	g	a	a	c	a	t	a	c	a	t	t	a	a	g	t	t	c	t	t	g	g	a	c	c	c	a	g	a	a	t	a	c	g	t	t	c	t	t	a	a	a	a	c
DGRP439	a	a	t	t	g	c	g	a	a	c	a	c	a	c	a	c	t	a	a	g	t	t	c	t	t	g	g	a	c	c	c	a	g	a	a	t	a	c	g	t	t	c	t	t	a	a	a	a	c
DGRP42	a	a	t	t	a	c	g	a	a	c	a	t	a	c	a	t	t	a	a	g	t	t	c	t	t	g	g	a	c	c	c	a	g	a	a	t	a	c	g	t	t	c	t	t	a	a	a	a	c
DGRP149_*	a	a	t	t	a	c	g	a	a	c	a	t	a	c	a	t	t	a	a	a	t	t	c	t	t	g	g	a	c	c	c	a	g	a	a	t	a	c	g	t	t	c	t	t	a	a	a	a	c
DGRP375	a	a	t	t	g	c	g	a	a	c	a	t	a	c	a	t	t	a	a	g	t	t	c	t	t	g	g	a	c	c	c	a	g	a	a	t	a	c	g	t	c	c	t	t	a	g	a	a	c
DGRP386	a	a	t	t	a	c	g	a	a	c	a	t	a	c	a	t	t	a	a	g	t	t	c	t	t	g	g	a	c	c	c	a	g	a	a	t	a	c	g	t	t	c	t	t	a	a	a	a	c
DGRP379	a	a	t	t	g	c	g	a	a	c	a	t	a	c	a	t	t	a	a	g	t	t	c	t	t	g	g	a	c	c	c	a	g	a	a	t	a	c	g	t	t	c	t	t	a	a	a	a	c
DGRP887_*	a	a	t	t	g	c	g	a	a	c	a	t	a	c	a	t	t	a	a	g	t	t	c	t	t	g	g	a	c	c	c	a	g	a	a	t	a	c	g	t	t	c	t	t	a	a	a	a	t
DGRP646_*	a	a	t	t	g	c	g	a	a	c	a	t	a	c	a	t	t	a	a	g	t	t	c	t	t	g	g	a	c	c	c	a	g	a	a	t	a	t	g	t	t	c	t	t	a	a	a	a	c
DGRP105	a	a	t	t	g	c	g	a	a	c	a	t	a	c	a	t	t	a	a	g	t	t	c	t	t	g	g	a	c	c	c	a	g	a	a	t	a	c	g	t	t	c	t	t	a	a	g	a	c
DGRP911	a	a	t	t	g	c	g	a	a	c	a	t	a	c	a	t	t	a	a	g	t	t	c	t	t	g	g	a	c	c	c	a	g	a	a	t	a	c	g	t	t	c	t	t	a	a	a	a	c
DGRP589_*	a	a	t	t	g	c	g	a	a	c	a	t	a	c	a	t	t	a	a	g	t	t	c	t	t	g	g	a	c	c	c	a	g	a	a	t	a	c	g	t	t	c	t	t	a	a	a	a	c
DGRP757	a	a	t	t	g	c	g	a	a	c	a	t	a	c	a	t	t	a	a	g	t	t	c	t	t	g	g	a	c	c	c	a	g	a	a	t	a	c	g	t	t	c	t	t	a	a	a	a	c
DGRP315	a	a	t	t	g	c	g	a	a	c	a	t	a	c	a	t	t	a	a	g	t	t	c	t	t	g	g	a	c	c	c	a	g	a	a	t	a	c	g	t	t	c	t	t	a	a	a	a	c
DGRP195	a	a	t	t	g	c	g	a	a	c	a	t	a	c	a	t	t	a	a	g	t	t	c	t	t	g	g	a	c	c	c	a	g	a	a	t	a	c	g	t	t	c	t	t	a	a	a	a	c
DGRP235	a	a	t	t	g	c	g	a	a	c	a	t	a	c	a	t	t	a	a	g	t	t	c	t	t	g	g	a	c	c	c	a	g	a	a	t	a	c	g	t	t	c	t	t	a	a	a	a	c
DGRP406	a	a	t	t	g	c	g	a	a	c	a	t	a	c	a	t	t	a	a	g	t	t	c	t	t	g	g	a	c	c	c	a	g	a	a	t	a	c	g	t	t	c	t	t	a	a	a	a	c
DGRP161	a	a	t	t	a	c	g	a	a	c	a	t	a	c	a	t	t	a	a	a	t	t	c	t	t	g	g	a	c	c	c	a	g	a	a	t	a	c	g	t	t	c	t	t	a	a	a	a	c
DGRP714	a	a	t	t	g	c	g	a	a	c	a	t	a	c	a	t	t	a	a	g	t	t	c	t	t	g	g	a	c	c	c	a	g	a	a	t	a	c	g	t	t	c	t	t	a	a	a	a	c
DGRP109	a	a	t	t	g	c	g	a	a	c	a	t	a	c	a	t	t	a	a	g	t	t	c	t	t	g	g	a	c	c	c	a	g	a	a	t	a	c	g	t	t	c	t	t	a	a	a	a	c
DGRP804_*	a	a	t	t	g	c	g	a	a	c	a	t	a	c	a	t	t	a	a	g	t	t	c	t	t	g	g	a	c	c	c	a	g	a	a	t	a	c	g	t	t	c	t	t	a	a	a	a	c
DGRP810	a	a	t	t	g	c	g	a	a	c	a	t	a	c	a	t	t	a	a	g	t	t	c	t	t	g	g	a	c	c	c	a	g	a	a	t	a	c	g	t	t	c	t	t	a	a	a	a	c
DGRP642	a	a	t	t	g	c	g	a	a	c	a	t	a	c	a	t	t	a	a	g	t	t	c	t	t	g	g	a	c	c	c	a	g	a	a	t	a	c	g	t	t	c	t	t	a	a	a	a	c
DGRP41	a	a	t	t	a	c	g	a	a	c	a	t	a	c	a	t	t	a	a	g	t	t	c	t	t	g	g	a	c	c	c	a	g	a	a	t	a	c	g	t	t	c	t	t	a	a	a	a	c
DGRP721_*	a	a	t	t	g	c	g	a	a	c	a	t	a	c	a	t	t	a	a	g	t	t	c	t	t	g	g	a	c	c	c	a	g	a	a	t	a	c	g	t	t	c	t	t	a	a	a	a	c
DGRP391	a	a	t	t	g	c	g	a	a	c	a	t	a	c	a	t	t	a	a	g	t	t	c	t	t	g	g	a	c	c	c	a	g	a	a	t	a	c	g	t	t	c	t	t	a	a	g	a	c
DGRP908	a	a	t	t	g	c	g	a	a	c	a	t	a	c	a	t	t	a	a	g	t	t	c	t	t	g	g	a	c	c	c	a	g	a	a	t	a	c	g	t	t	c	t	t	a	a	a	a	c
DGRP737_*	a	a	t	t	g	c	g	a	a	c	a	t	a	c	a	t	t	a	a	g	t	t	c	t	t	g	g	a	c	c	c	a	g	a	a	t	a	c	g	t	t	c	t	t	a	a	a	a	c
DGRP318_*	a	a	t	t	g	c	g	a	a	c	a	t	a	c	a	t	t	a	a	g	t	t	c	t	t	g	g	a	c	c	c	a	g	a	a	t	a	c	g	t	t	c	t	t	a	a	a	a	c
DGRP362_*	a	a	t	t	a	c	g	a	a	c	a	t	a	c	a	t	t	a	a	a	t	t	c	t	t	g	g	a	c	c	c	a	g	a	a	t	a	c	g	t	t	c	t	t	a	a	a	a	c
DGRP761_*	a	a	t	t	g	c	g	a	a	c	a	t	a	c	a	t	t	a	a	g	t	t	c	t	t	g	g	a	c	c	c	a	g	a	a	t	a	c	g	t	t	c	t	t	a	a	a	a	c
DGRP324	a	a	t	t	g	c	g	a	a	c	a	t	a	c	a	t	t	a	a	g	t	t	c	t	t	g	g	a	c	c	c	a	g	a	a	t	a	c	g	t	c	c	t	t	a	g	a	a	c
DGRP892_*	a	a	t	t	g	c	g	a	a	c	a	t	a	c	a	t	t	a	a	g	t	t	c	t	t	g	g	a	c	c	c	a	g	a	a	t	a	c	g	t	t	c	t	t	a	a	g	a	c
DGRP177	a	a	t	t	a	c	g	a	a	c	a	t	a	c	a	t	t	a	a	a	t	t	c	t	t	g	g	a	c	c	c	a	g	a	a	t	a	c	g	t	t	c	t	t	a	a	a	a	c
DGRP517	a	a	t	t	a	c	g	a	a	c	a	t	a	c	a	t	t	a	a	a	t	t	c	t	t	g	g	a	c	c	c	a	g	a	a	t	a	c	g	t	t	c	t	t	a	a	a	a	c
DGRP313	a	a	t	t	g	c	g	a	a	c	a	t	a	c	a	t	t	a	a	g	t	t	c	t	t	g	g	a	c	c	c	a	g	a	a	t	a	c	g	t	c	c	t	t	a	g	a	a	c
DGRP239	a	a	t	t	g	c	g	a	a	c	a	t	a	c	a	t	t	a	a	g	t	t	c	t	t	g	g	a	c	c	c	a	g	a	a	t	a	c	g	t	t	c	t	t	a	a	a	a	c
DGRP897_*	a	a	t	t	g	c	g	a	a	c	a	t	a	c	a	t	t	a	a	g	t	t	c	t	t	g	g	a	c	c	c	a	g	a	a	t	a	c	g	t	t	c	t	t	a	a	a	a	c
DGRP712_*	a	a	t	t	g	c	g	a	a	c	a	t	a	c	a	t	t	a	a	g	t	t	c	t	t	g	g	a	c	c	c	a	g	a	a	t	a	c	g	t	t	c	t	t	a	a	a	a	c
DGRP176_*	a	a	t	t	g	c	g	a	a	c	a	t	a	c	a	t	t	a	a	g	t	t	c	t	t	g	g	a	c	c	c	a	g	a	a	t	a	c	g	t	t	c	t	t	a	a	g	a	c
DGRP703	a	a	t	t	g	c	g	a	a	c	a	t	a	c	a	t	t	a	a	g	t	t	c	t	t	g	g	a	c	c	c	a	g	a	a	t	a	t	g	t	t	c	t	t	a	a	a	a	c
DGRP398_*	a	a	t	t	g	c	g	a	a	c	a	t	a	c	a	t	t	a	a	g	t	t	c	t	t	g	g	a	c	c	c	a	g	a	a	t	a	c	g	t	t	c	t	t	a	a	a	a	c
DGRP101	a	a	t	t	g	c	g	a	a	c	a	t	a	c	a	t	t	a	a	g	t	t	c	t	t	g	g	a	c	c	c	a	g	a	a	t	a	c	g	t	t	c	t	t	a	a	a	a	c
DGRP591_*	a	a	t	t	g	c	g	a	a	c	a	t	a	c	a	t	t	a	a	g	t	t	c	t	t	g	g	a	c	c	c	a	g	a	a	t	a	c	g	t	t	c	t	t	a	a	a	a	t
DGRP808	a	a	t	t	g	c	g	a	a	c	a	t	a	c	a	t	t	a	a	g	t	t	c	t	t	g	g	a	c	c	c	a	g	a	a	t	a	c	g	t	t	c	t	t	a	a	a	a	c
DGRP440_*	a	a	t	t	g	c	g	a	a	c	a	t	a	c	a	t	t	a	a	g	t	t	c	t	t	r	g	a	c	c	c	a	g	a	a	t	a	c	g	t	t	c	t	t	a	a	a	a	c
DGRP380_*	a	a	t	t	a	c	g	a	a	c	a	t	a	c	a	t	t	a	a	a	t	t	c	t	t	g	g	a	c	c	c	a	g	a	a	t	a	c	g	t	t	c	t	t	a	a	a	a	c
DGRP727_*	a	a	t	t	g	c	g	a	a	c	a	t	a	c	a	t	t	a	a	g	t	t	c	t	t	g	g	a	c	c	c	a	g	a	a	t	a	c	g	t	t	c	t	t	a	a	a	a	c
DGRP399	a	a	t	t	g	c	g	a	a	c	a	t	a	c	a	t	t	a	a	g	t	t	c	t	t	g	g	a	c	c	c	a	a	a	a	t	a	c	g	t	t	c	t	t	a	a	a	a	c
RG11N_*	a	a	t	t	g	c	g	a	a	c	a	c	a	c	a	t	t	a	a	g	t	t	c	t	t	g	g	a	c	c	c	a	g	a	a	t	a	c	g	t	t	c	t	t	a	a	a	a	c
RG32N_*	a	a	t	t	g	c	g	a	a	c	a	t	a	c	a	t	t	a	a	g	t	t	c	t	t	g	g	a	c	c	t	a	g	a	a	t	a	c	g	t	t	c	t	t	a	a	a	a	c
RG18N_*	a	a	t	t	g	c	g	a	a	c	a	t	a	c	a	t	t	a	a	g	t	t	t	t	t	g	g	a	c	c	c	a	g	a	a	t	g	c	g	c	t	c	t	t	a	a	a	a	c
RG24_*	a	a	t	t	g	c	g	a	a	c	a	t	a	c	a	t	t	a	a	g	t	t	t	t	t	g	g	a	c	c	c	a	g	a	a	t	g	c	g	c	t	c	t	t	a	a	a	a	c
RG13N_*	a	a	t	t	g	c	g	a	a	c	a	c	a	c	a	t	t	a	a	g	t	t	c	t	t	g	g	a	c	c	c	a	g	a	a	t	a	c	g	t	t	c	t	t	a	a	a	a	c
ZS37_*	a	a	t	t	g	c	g	a	a	c	a	t	a	c	a	t	t	a	a	g	t	t	t	t	t	g	g	a	c	c	c	a	g	a	a	t	g	c	g	c	t	c	t	t	a	a	a	a	c
KR7_*	a	a	t	t	g	c	g	a	a	c	a	c	a	c	a	t	t	a	a	g	t	t	c	t	t	g	g	a	c	c	c	a	g	a	a	t	a	c	g	t	t	c	t	t	a	a	a	a	c
CO15N	a	a	t	t	g	c	g	a	a	c	a	t	a	c	a	t	t	a	a	g	t	t	c	t	t	g	g	a	c	c	c	a	g	a	a	t	a	c	g	t	t	c	t	t	a	a	a	a	c
RG35_*	a	a	t	t	g	c	g	a	a	c	a	c	a	c	a	t	t	a	a	g	t	t	c	t	t	g	g	a	c	c	c	a	g	a	a	t	a	c	g	t	t	c	t	t	a	a	a	a	c
ZI261_*	a	a	t	t	g	c	g	a	a	c	a	c	a	c	a	t	t	a	a	g	t	t	c	t	t	g	g	a	c	c	c	a	g	a	a	t	a	c	g	t	t	c	t	t	a	a	a	a	c
RG37N_*	a	a	t	t	g	c	g	a	a	c	a	c	a	c	a	t	t	a	a	g	t	t	c	t	t	g	g	a	c	c	c	a	g	a	a	t	a	c	g	t	t	c	t	t	g	a	a	a	c
GA145_*	a	a	t	t	g	c	g	a	a	c	a	t	a	c	a	t	t	a	a	g	t	t	c	t	t	g	g	a	c	c	c	a	g	a	a	t	a	c	g	t	t	c	t	t	a	a	a	a	c
CO4N	a	a	t	t	g	c	g	a	a	c	a	t	a	c	a	t	t	a	a	g	t	t	c	t	t	g	g	a	c	c	c	a	g	a	a	t	a	c	g	t	t	c	t	t	a	a	a	a	c
RG33_*	a	a	t	t	g	c	g	a	g	c	a	t	a	c	a	t	a	a	a	g	t	t	t	t	t	g	g	a	c	c	c	a	g	a	a	t	g	c	g	c	t	c	t	t	a	a	a	a	c
RG10_*	a	a	t	t	g	c	g	a	a	c	a	c	a	c	a	t	t	a	a	g	t	t	c	t	t	g	g	a	c	c	c	a	g	a	a	t	a	c	g	t	t	c	t	t	a	a	a	a	c
SP221_*	a	a	t	t	g	c	g	a	a	c	a	c	a	c	a	t	t	a	a	g	t	t	c	t	t	g	g	a	c	c	c	a	g	a	a	t	a	c	g	t	t	c	t	t	a	a	a	a	c
KR4N_*	a	a	t	t	g	c	g	a	a	c	a	t	a	c	a	t	t	a	a	g	t	t	c	t	t	g	g	a	c	c	c	a	g	a	a	t	a	c	g	c	t	c	t	t	a	a	a	g	c
KN20N_*	a	a	t	t	g	c	g	a	a	c	a	t	a	c	a	t	t	a	a	g	t	t	c	t	t	g	g	a	c	c	c	a	g	a	a	t	a	c	g	c	t	c	t	t	a	a	a	a	c
ZO12_*	a	a	t	t	g	c	g	a	a	c	a	t	a	c	a	t	t	a	a	g	t	t	c	t	t	g	g	a	c	c	c	a	g	a	a	t	a	c	g	c	t	c	t	t	a	a	a	a	c
SP254_*	a	a	t	t	g	c	g	a	a	c	a	c	a	c	a	t	t	a	a	g	t	t	c	t	t	g	g	a	c	c	c	a	g	a	a	t	a	c	g	t	t	c	t	t	a	a	a	a	c
UG19_*	a	a	t	t	g	c	g	a	a	c	a	t	a	c	a	t	t	a	a	g	t	t	c	t	t	g	g	a	c	c	c	a	g	a	a	t	a	c	g	c	t	c	t	t	a	a	a	a	c
RG25_*	a	a	t	t	g	c	g	a	a	c	a	c	a	c	a	t	t	a	a	g	t	t	c	t	t	g	g	a	c	c	c	a	g	a	a	t	a	c	g	t	t	c	t	t	a	a	a	a	c
ZS11_*	a	a	t	t	g	c	g	a	a	c	a	c	a	c	a	t	t	a	a	g	t	t	c	t	t	g	g	a	c	c	c	a	g	a	a	t	a	c	g	t	t	c	t	t	a	a	a	a	c
CO14_*	a	a	t	t	g	c	g	a	a	c	a	t	a	c	a	t	t	a	a	g	t	t	c	t	t	g	g	a	c	c	c	a	g	a	a	t	a	c	g	t	t	c	t	t	a	a	a	a	c
KT1_*	a	a	t	t	g	c	g	a	a	c	a	t	a	c	a	t	t	a	a	g	t	t	c	t	t	g	g	a	c	c	c	a	g	a	a	t	a	c	g	t	t	c	t	t	a	a	a	a	c
SP173_*	a	a	t	t	g	c	g	a	a	c	a	c	a	c	a	t	t	a	a	g	t	t	c	t	t	g	g	a	c	c	c	a	g	a	a	t	a	c	g	t	t	c	t	t	a	a	a	a	c
ZI268_*	a	a	t	t	g	c	g	a	a	c	a	c	a	c	a	t	t	a	a	g	t	t	c	t	t	g	g	a	c	c	c	a	g	a	a	t	a	c	g	t	t	c	t	t	a	a	a	a	c
RG36_*	a	a	t	t	g	c	g	a	a	c	a	c	a	c	a	t	t	a	a	g	t	t	c	t	t	g	g	a	c	c	c	a	g	a	a	t	a	c	g	t	t	c	t	t	a	a	a	a	c
GA160_*	a	a	t	t	g	c	g	a	a	c	a	t	a	c	a	t	t	a	a	g	t	t	c	t	t	g	g	a	c	c	c	a	g	a	a	t	a	c	g	t	t	c	t	t	a	a	a	a	c
KR42_*	a	a	t	t	g	c	g	a	a	c	a	t	a	c	a	t	t	a	a	g	t	t	c	t	t	g	g	a	c	c	c	a	g	a	a	t	a	c	g	t	t	c	t	t	a	a	a	a	c
TZ8	a	a	t	t	g	c	g	a	a	c	a	t	a	c	a	t	t	a	r	g	t	t	t	t	t	g	g	a	c	c	c	a	g	a	a	t	g	c	g	c	t	c	t	t	a	a	a	a	c
CO8N	a	a	t	t	g	c	g	a	a	c	a	t	a	c	a	t	t	a	a	g	t	t	c	t	t	g	g	a	c	c	t	a	g	a	a	t	a	c	a	t	t	c	t	t	a	a	a	a	c
RG15_*	a	a	t	t	g	c	g	a	a	c	a	c	a	c	a	t	t	a	a	g	t	t	c	t	t	g	g	a	c	c	c	a	g	a	a	t	a	c	g	t	t	c	t	t	a	a	a	a	c
RG28_*	a	a	t	t	g	c	g	a	a	c	a	t	a	c	a	t	t	a	a	g	t	t	c	t	t	g	g	a	c	c	c	a	g	a	a	t	a	c	g	t	t	c	t	t	a	a	a	a	c
EZ5N_*	a	a	t	t	g	c	g	a	a	c	a	t	a	c	a	t	t	a	a	g	t	t	c	t	t	g	g	a	c	c	c	a	g	a	a	t	a	c	g	t	t	c	t	t	a	a	a	a	c
ZS56_*	a	a	t	t	g	c	g	a	a	c	a	t	a	c	a	t	t	a	a	g	t	t	t	t	t	g	g	a	c	c	c	a	g	a	a	t	g	c	g	c	t	c	t	t	a	a	a	a	c
KT6_*	a	a	t	t	g	c	g	a	a	c	a	c	a	c	a	t	t	a	a	g	t	t	c	t	t	g	g	a	c	c	c	a	g	a	a	t	a	c	g	t	t	c	t	t	a	a	a	a	c
CO13N_*	a	a	t	t	g	c	g	a	a	c	a	c	a	c	a	t	t	a	a	g	t	t	c	t	t	g	g	a	c	c	c	a	g	a	a	t	a	c	g	c	t	c	t	t	a	a	a	a	c
KN34_*	a	a	t	t	g	c	g	a	a	c	a	t	g	c	a	t	t	a	a	g	t	t	c	t	t	g	g	a	c	c	c	a	g	a	a	t	a	c	g	t	t	c	t	t	a	a	a	a	c
FR361	a	a	c	t	a	c	g	g	a	c	a	t	a	a	a	t	t	a	g	g	t	a	c	t	t	g	g	a	c	c	c	a	g	a	a	t	a	c	g	t	t	c	t	t	a	a	a	a	c
RG9_*	a	a	t	t	g	c	g	a	a	c	a	t	a	c	a	t	t	a	a	g	t	t	t	t	t	g	g	a	c	c	c	a	g	a	a	t	g	c	g	c	t	c	t	t	a	a	a	a	c
GA132	a	a	t	t	g	c	g	a	a	c	a	t	a	c	a	t	t	a	a	g	t	t	c	t	t	g	g	a	c	c	c	a	g	a	a	t	a	c	g	t	t	c	t	t	a	a	a	a	c
RG34_*	a	a	t	t	g	c	g	a	a	c	a	t	a	c	a	t	t	a	a	g	t	t	t	t	t	g	g	a	c	c	c	a	g	a	a	t	g	c	g	c	t	c	t	t	a	a	a	a	c
CO2_*	a	a	t	t	g	c	g	a	a	c	a	t	a	c	a	t	t	a	a	g	t	t	c	c	t	g	g	a	c	c	c	a	g	a	a	t	a	c	g	t	t	c	t	t	a	a	a	a	c
ZI468_*	a	a	t	t	g	c	g	a	a	c	a	c	a	c	a	t	t	a	a	g	t	t	c	t	t	g	g	a	c	c	c	a	g	a	a	t	a	c	g	t	t	c	t	t	a	a	a	a	c
KR39_*	a	a	t	t	g	c	g	a	a	c	a	t	a	c	a	t	t	a	a	g	t	t	c	t	t	g	g	a	c	c	c	a	g	a	a	t	a	c	g	t	t	c	t	t	a	a	a	a	c
SP241_*	a	a	t	t	g	c	g	a	a	c	a	c	a	c	a	t	t	a	a	g	t	t	c	t	t	g	g	a	c	c	c	a	g	a	a	t	a	c	g	t	t	c	t	t	a	a	a	a	c
RG3_*	a	a	t	t	g	c	g	a	a	c	a	t	a	c	a	t	t	a	a	g	t	t	t	t	t	g	g	a	c	c	c	a	g	a	a	t	g	c	g	c	t	c	t	t	a	a	a	a	c
ZL130_*	a	a	t	t	g	c	g	a	a	c	a	c	a	c	a	t	t	a	a	g	t	t	c	t	t	g	g	a	c	c	c	a	g	a	a	t	a	c	g	t	t	c	t	t	a	a	a	a	c
EZ25_*	a	a	t	t	g	c	g	a	a	c	a	c	a	c	a	t	t	a	a	g	t	t	c	t	t	g	g	a	c	c	c	a	g	a	a	t	a	c	g	t	t	c	t	t	a	a	a	a	c
CO10N_*	a	a	t	t	g	c	g	a	a	c	a	t	a	c	a	t	t	a	a	g	t	t	c	t	t	g	g	a	c	c	c	a	g	a	a	t	a	c	g	t	t	c	t	t	a	a	a	a	c
NG10N	a	a	t	t	g	c	g	a	a	c	a	t	a	c	a	t	t	a	a	g	t	t	c	t	t	g	g	a	c	c	c	a	g	a	a	t	a	c	g	t	t	c	t	t	a	a	a	a	c
GA191_*	a	a	t	t	g	c	g	a	a	c	a	t	a	c	a	t	t	a	a	g	t	t	c	t	t	g	g	a	c	c	c	a	g	a	a	t	a	c	g	t	t	c	t	t	a	a	a	a	c
KN133N_*	a	a	t	t	g	c	g	a	a	c	a	t	a	c	a	t	t	a	a	g	t	t	c	t	t	g	g	a	c	c	c	a	g	a	a	t	a	c	g	c	t	c	t	t	a	a	a	a	c
GA141	a	a	t	t	g	c	g	a	a	c	a	t	a	c	a	t	t	a	a	g	t	t	c	t	t	g	g	a	c	c	c	a	g	a	a	t	a	c	g	t	t	c	t	t	a	a	a	a	c
FR310_*	a	a	t	t	g	c	g	a	a	c	a	c	a	c	a	t	t	a	a	g	t	t	c	t	t	g	g	a	c	c	c	a	g	a	a	t	a	c	g	t	t	c	t	t	a	a	a	a	c
RG8	a	a	c	t	a	c	g	a	a	a	a	t	a	c	a	t	t	a	g	g	t	a	c	t	t	g	a	a	t	c	c	a	a	g	a	t	a	c	g	t	t	t	c	t	a	a	a	a	c
CO16_*	a	a	t	t	g	c	g	a	a	c	a	t	a	c	a	t	t	a	a	g	t	t	c	t	t	g	g	a	c	c	c	a	g	a	a	t	a	c	g	t	t	c	t	t	a	a	a	a	c
GU10	a	a	t	t	g	c	g	a	a	c	a	t	a	c	a	t	t	a	a	g	t	t	c	t	t	g	g	a	c	c	c	a	g	a	t	t	a	c	g	c	t	c	t	t	a	a	a	a	c
UM118_*	a	a	t	t	g	c	g	a	a	c	a	t	a	c	a	t	t	a	a	g	t	t	c	t	t	g	g	a	c	c	c	a	g	a	a	t	a	c	g	t	t	c	t	t	a	a	a	a	c
EZ2_*	a	a	t	t	g	c	g	a	a	c	a	t	a	c	a	t	t	a	a	g	t	t	c	t	t	g	g	a	c	c	c	a	g	a	a	t	a	c	g	t	t	c	t	t	a	a	a	a	c
EZ9N_*	a	a	t	t	g	c	g	a	a	c	a	c	a	c	a	t	t	a	r	g	t	t	c	t	t	g	g	a	c	c	c	a	g	a	a	t	a	c	g	t	t	c	t	t	a	a	a	a	c
ZO65_*	a	a	t	t	a	c	g	a	a	c	a	c	a	c	a	t	t	a	a	g	t	t	c	t	t	g	g	a	c	c	c	a	g	a	a	t	a	c	g	t	t	c	t	t	a	a	a	a	c
RG39_*	a	a	t	t	g	c	g	a	a	c	a	c	a	c	a	t	t	a	a	g	t	t	t	t	t	g	g	a	c	c	c	a	g	a	a	t	g	c	g	c	t	c	t	t	a	a	a	a	c
ED3_*	a	a	t	t	g	c	g	a	a	c	a	t	a	c	r	t	t	a	a	g	t	t	c	t	t	g	g	a	c	c	c	a	g	a	a	t	a	c	g	t	t	c	t	t	a	a	a	a	c
RG19_*	a	a	t	t	g	c	g	a	a	c	a	t	a	c	a	t	t	a	a	g	t	t	t	t	t	g	g	a	c	c	c	a	g	a	a	t	g	c	g	c	t	c	t	t	a	a	a	a	c
TZ10_*	a	a	t	t	g	c	g	a	a	c	a	c	a	c	a	t	t	a	a	g	t	t	c	t	t	g	g	a	c	c	c	a	g	a	a	t	a	c	a	t	t	c	t	t	a	a	a	a	c
FR151	a	a	t	t	g	c	g	a	a	c	a	c	a	c	a	t	t	a	a	g	t	t	c	t	t	g	g	a	c	c	c	a	g	a	a	t	a	c	g	t	t	c	t	t	a	a	a	a	c
NG9	a	a	t	t	g	c	g	a	a	c	a	t	a	c	a	t	t	a	a	g	t	t	c	t	t	g	g	a	c	c	t	a	g	a	a	a	a	c	g	t	t	c	t	t	a	a	a	a	c
GA130	a	a	c	t	a	c	g	a	a	a	a	t	a	c	a	t	t	a	g	g	t	a	c	t	t	g	a	a	t	c	c	a	g	g	a	t	a	c	g	t	t	t	c	t	a	a	a	a	c
FR229	a	a	t	t	g	c	g	a	a	c	a	c	a	c	a	c	t	a	a	g	t	t	c	t	t	g	g	a	c	c	c	a	g	a	a	t	a	c	g	t	t	c	t	t	a	a	a	a	c
KN35	a	a	t	t	g	c	g	a	a	c	a	t	a	c	a	t	t	a	a	g	t	t	c	t	t	g	g	a	c	c	c	a	g	a	a	t	a	c	g	c	t	c	t	t	a	a	a	a	c
NG1N	a	a	t	t	g	c	g	a	a	c	a	t	a	c	a	t	t	a	a	g	t	t	c	t	t	g	g	a	c	c	c	a	g	a	a	t	a	c	g	c	t	c	t	t	a	a	a	a	c
GA185	a	a	t	t	g	c	g	a	a	c	a	t	a	c	a	t	t	a	a	g	t	t	c	t	t	g	g	a	c	c	c	a	g	a	a	t	a	c	g	t	t	c	t	t	a	a	a	a	c
UG7_*	a	a	t	t	g	c	g	a	a	c	a	t	a	c	a	t	t	a	a	g	t	t	c	t	t	g	g	a	c	c	c	a	g	a	a	t	a	c	g	c	t	c	t	t	a	a	a	a	c
RG2_*	a	a	t	t	g	c	g	a	a	c	a	c	a	c	a	t	t	a	r	g	t	t	c	t	t	g	g	a	c	c	c	a	g	a	a	t	a	c	g	t	t	c	t	t	a	a	a	a	c
ED2_*	a	a	t	t	g	c	g	a	a	c	a	t	a	c	a	t	t	a	a	g	t	t	c	t	t	g	g	a	c	c	c	a	g	a	a	t	a	c	g	t	t	c	t	t	a	a	a	a	c
SP235_*	a	a	t	t	g	c	g	a	a	c	a	c	a	c	a	t	t	a	a	g	t	t	c	t	t	g	g	a	c	c	c	a	g	a	a	t	a	c	g	t	t	c	t	t	a	a	a	a	c
TZ14_*	a	a	t	t	g	c	g	a	a	c	a	t	a	c	a	t	t	a	a	g	t	t	t	t	t	g	g	a	c	c	c	a	g	a	a	t	g	c	g	c	t	c	t	t	a	a	a	a	c
FR14_*	a	a	t	t	g	c	g	a	a	c	a	c	a	c	a	t	t	a	a	g	t	t	c	t	t	g	g	a	c	c	c	a	g	a	a	t	a	c	g	t	t	c	t	t	a	a	a	a	c
RC1_*	a	a	t	t	g	c	g	a	a	c	a	t	a	c	a	t	t	a	a	g	t	t	t	t	t	g	g	a	c	c	c	a	g	a	a	t	g	c	g	c	t	c	t	t	a	a	a	a	c
GU9	a	a	t	t	g	c	g	a	a	c	a	c	a	c	a	t	t	a	a	g	t	t	c	t	t	g	g	a	c	c	c	a	g	a	a	t	a	c	g	t	t	c	t	t	a	a	a	a	c
FR217	a	a	t	t	g	c	g	a	a	c	a	c	a	c	a	t	t	a	a	g	t	t	c	t	t	g	g	a	c	c	c	a	g	a	a	t	a	c	g	t	t	c	t	t	a	a	a	a	c
RG7_*	a	a	t	t	g	c	g	a	a	c	a	c	a	c	a	t	t	a	a	g	t	t	c	t	t	g	g	a	c	c	c	a	g	a	a	t	a	c	g	t	t	c	t	t	a	a	a	a	c
UG28N_*	a	a	t	t	g	c	g	a	a	c	a	t	a	c	a	t	t	a	a	g	t	t	c	t	t	g	g	a	c	c	c	a	g	a	a	t	a	c	g	c	t	c	t	t	a	a	a	a	c
SP188_*	a	a	t	t	g	c	g	a	a	c	a	c	a	c	a	t	t	a	a	g	t	t	c	t	t	g	g	a	c	c	c	a	g	a	a	t	a	c	g	t	t	c	t	t	a	a	a	a	c
SP80_*	a	a	t	c	g	c	g	a	a	c	a	c	a	c	a	t	t	a	a	g	t	t	c	t	t	g	g	a	c	c	c	a	g	a	a	t	a	c	g	t	t	c	t	t	a	a	a	a	c
RG21N_*	a	a	t	t	g	c	g	a	a	c	a	c	a	c	a	t	t	a	a	g	t	t	c	t	t	g	g	a	c	c	c	a	g	a	a	t	a	c	g	t	t	c	t	t	a	a	a	a	c
UG5N_*	a	a	t	t	g	c	g	a	a	c	a	t	a	c	a	t	t	a	a	g	t	t	c	t	t	g	g	a	c	c	c	a	g	a	a	t	a	c	g	c	t	c	t	t	a	a	a	a	c
ED5N_*	a	a	t	t	g	c	g	a	a	c	a	c	a	c	a	t	t	a	a	g	t	t	c	t	t	g	g	a	c	c	c	a	g	a	a	t	a	c	g	t	t	c	t	t	a	a	a	a	c
CK1	a	a	t	t	g	c	g	a	a	c	a	t	a	c	a	t	t	a	a	g	t	t	c	t	t	g	g	a	c	c	c	a	g	a	a	t	a	c	g	t	t	c	t	t	a	a	a	a	c
RC5_*	a	a	t	t	g	c	g	a	a	c	a	c	a	c	a	t	t	a	a	g	t	t	c	t	t	g	g	a	c	c	c	a	g	a	a	t	a	c	g	t	t	c	t	t	a	a	a	a	c
GA125_*	a	a	t	t	g	c	g	a	a	c	a	t	a	c	a	t	t	a	a	g	t	t	c	t	t	g	g	a	c	c	c	a	g	a	a	t	a	c	g	t	t	c	t	t	a	a	a	a	c
FR207	a	a	t	t	g	c	g	a	a	c	a	t	a	c	a	t	t	a	a	g	t	t	c	t	t	g	g	a	c	c	c	a	g	a	a	t	a	c	g	t	t	c	t	t	a	a	a	a	c
RG6N_*	a	a	t	t	g	c	g	a	a	c	a	t	a	c	a	t	t	a	a	g	t	t	t	t	t	g	g	a	c	c	c	a	g	a	a	t	g	c	g	c	t	c	t	t	a	a	a	a	c
GU7	a	a	t	t	g	c	g	a	a	c	a	t	a	c	a	t	t	a	a	g	t	t	c	t	t	g	g	a	c	c	c	a	g	a	a	t	a	c	g	t	t	c	t	t	a	a	a	a	c
CO1_*	a	a	t	t	g	c	g	a	a	c	a	t	a	c	a	t	t	g	a	g	t	t	c	t	t	g	g	a	c	c	c	a	g	a	a	t	a	c	g	t	t	c	t	t	a	a	a	a	c
RG5_*	a	a	t	t	g	c	g	a	a	c	a	c	a	c	a	t	t	a	a	g	t	t	c	t	t	g	g	a	c	c	c	a	g	a	a	t	a	c	g	t	t	c	t	t	a	a	a	a	c
NG6N_*	a	a	t	t	g	c	g	a	a	c	a	t	a	c	a	t	t	a	a	g	t	t	c	t	t	g	g	a	c	c	c	a	g	a	a	t	a	c	g	c	t	c	t	t	a	a	a	a	c
UM37_*	a	a	t	t	g	c	g	a	a	c	a	t	a	c	a	t	t	a	a	g	t	t	c	t	t	g	g	a	c	c	c	a	g	a	a	t	a	c	g	t	t	c	t	t	a	a	a	a	c
RG22_*	a	a	t	t	g	c	g	a	a	c	a	t	a	c	a	t	t	a	a	g	t	t	t	t	t	g	g	a	c	c	c	a	g	a	a	t	g	c	g	c	t	c	t	t	a	a	a	a	c
CO9N_*	a	a	t	t	g	c	g	a	a	c	a	t	a	c	a	t	t	a	a	g	t	t	c	t	t	g	g	a	c	c	c	a	g	a	a	t	a	c	g	c	t	c	t	t	a	a	a	a	c
NG3N	a	a	t	t	g	c	g	a	a	c	a	t	a	c	a	t	t	a	a	g	t	t	c	t	t	g	g	a	c	c	c	a	g	a	a	t	a	c	g	t	t	c	t	t	a	a	a	a	c
GU2	a	g	t	t	g	c	g	a	a	c	a	t	a	c	a	t	t	a	a	g	c	t	c	t	t	g	g	a	c	c	c	a	g	a	a	t	a	c	g	t	t	c	t	t	a	a	a	a	c
UM526_*	a	a	t	t	g	c	g	a	a	c	a	t	a	c	a	t	t	a	a	g	t	t	c	t	t	g	g	a	c	c	c	a	g	a	a	t	a	c	g	t	t	c	t	t	a	a	a	a	c
ED6N_*	a	a	t	t	g	c	g	a	a	c	a	t	a	c	a	t	t	a	a	g	t	t	c	t	t	g	g	a	c	c	c	a	g	a	a	t	a	c	g	t	t	c	t	t	a	a	a	a	c
ED10N_*	a	a	t	t	g	c	g	a	a	c	a	t	a	c	a	t	t	a	g	g	t	t	c	t	t	g	g	a	c	c	c	a	g	a	a	t	a	c	g	t	t	c	t	t	a	a	a	a	c
FR180	a	a	c	t	a	c	g	g	a	c	a	t	a	m	a	t	t	a	g	g	t	a	c	t	t	g	g	a	c	c	c	a	g	a	a	t	a	c	g	t	t	c	t	t	a	a	a	a	c
GA129	a	a	t	t	g	c	g	a	a	c	a	t	a	c	a	t	t	a	a	g	t	t	c	t	t	g	g	a	c	c	c	a	g	a	a	t	a	c	g	t	t	c	t	t	a	a	a	a	c
RG38N_*	a	a	t	t	g	c	g	a	a	c	a	c	a	c	a	t	t	a	a	g	t	t	c	t	t	g	g	a	c	c	c	a	g	a	a	t	a	c	g	t	t	c	t	t	a	a	a	a	c
ZI91_*	a	a	t	t	g	c	g	a	a	c	a	c	a	c	a	t	t	a	a	g	t	t	c	t	t	g	g	a	c	c	c	a	g	a	a	t	a	c	g	t	t	c	t	t	a	a	a	a	c
GU6	a	a	t	t	g	c	g	a	a	c	a	t	a	c	a	t	t	a	a	g	t	t	c	t	t	g	g	a	c	c	c	a	g	a	a	t	a	c	g	t	t	c	t	t	a	a	a	a	c
RG4N_*	a	a	t	t	g	c	g	a	a	c	a	t	a	c	a	t	t	a	a	g	t	t	t	t	t	g	g	a	c	c	c	a	g	a	a	t	g	c	g	c	t	c	t	t	a	a	a	a	c
NG7	a	a	t	t	g	c	g	a	a	c	a	t	a	c	a	t	t	a	a	g	t	t	c	t	t	g	g	a	c	c	c	a	g	a	a	t	a	c	g	c	t	c	t	t	a	a	a	a	c
CK2_*	a	a	t	t	g	c	g	a	a	c	a	t	a	c	a	t	t	a	a	g	t	t	c	t	t	g	g	a	c	c	c	a	g	a	a	t	a	c	g	t	t	c	t	t	a	a	a	a	c
KN6_*	a	a	t	t	g	c	g	a	a	c	a	t	a	c	a	t	t	a	a	g	t	t	c	t	t	g	g	a	c	c	c	a	g	a	a	t	a	c	g	t	t	c	t	t	a	a	a	a	c
wMel	a	a	t	t	g	c	g	a	a	c	g	c	a	c	a	c	t	a	a	g	t	t	c	t	t	g	g	a	c	c	c	a	g	a	a	t	a	c	g	t	t	c	t	t	a	a	a	a	c
wMelCS2_a	a	a	c	t	a	c	g	a	a	a	a	t	a	c	a	t	t	a	g	g	t	a	c	t	t	g	a	a	t	c	c	a	g	g	a	t	a	c	g	t	t	c	t	t	a	a	a	a	c
wMel3	a	a	t	t	g	c	g	a	a	c	a	c	a	c	a	c	t	a	a	g	t	t	c	t	t	g	g	a	c	c	c	a	g	a	a	t	a	c	g	t	t	c	t	t	a	a	a	a	c
wMel2_a	a	a	t	t	g	c	g	a	a	c	a	t	a	c	a	t	t	a	a	g	t	t	c	t	t	g	g	a	c	t	c	a	g	a	a	t	a	c	g	t	t	c	t	t	a	a	a	a	c
wMel2_b	a	a	t	t	g	c	g	a	a	c	a	t	a	c	a	t	t	a	a	g	t	t	c	t	t	g	g	a	c	t	c	a	g	a	a	t	a	c	g	t	t	c	t	t	a	a	a	a	c
wMelCS2_b	a	a	c	t	a	c	g	a	a	a	a	t	a	c	a	t	t	a	g	g	t	a	c	t	t	g	a	a	t	c	c	a	g	g	a	t	a	c	g	t	t	c	t	t	a	a	a	a	c
wMelCS_a	a	a	c	t	a	c	g	a	a	a	a	t	a	c	a	t	t	a	g	g	t	a	c	t	t	g	a	a	t	c	c	a	g	g	a	t	a	c	g	t	t	t	c	t	a	a	a	a	c
wMelPop	a	a	c	t	a	c	g	a	a	a	a	t	a	c	a	t	t	a	g	g	t	a	c	t	t	g	a	a	t	c	c	a	g	g	a	t	a	c	g	t	t	t	c	t	a	a	a	a	c
wMelCS_b	a	a	c	t	a	c	g	a	a	a	a	t	a	c	a	t	t	a	g	g	t	a	c	t	t	g	a	a	t	c	c	a	g	g	a	t	a	c	g	t	t	t	c	t	a	a	a	a	c
[truncated: 332 more columns]
