# Supplementary material for: Wolbachia Variants Induce Differential Protection to Viruses in Drosophila melanogaster: A Phenotypic and Phylogenomic Analysis
Source: PLoS Genet. 2013 Dec 12;9(12):e1003896. doi: 10.1371/journal.pgen.1003896 (PMC3861217; doi:10.1371/journal.pgen.1003896)
Supplement: Dataset S5 — Table of variants for new wMel genomes only. (TXT) [file pgen.1003896.s005.txt]

ref	15742	18175	18552	25603	26870	36114	39135	45207	45292	52601	52842	52919	54973	65076	69287	79898	89829	89970	94978	109211	118051	118692	119806	139161	149923	151274	153665	164590	164955	173865	183394	200034	201340	203561	204413	227907	227981	235518	242461	248476	266039	268493	273138	278050	287099	289140	297946	315395	334514
aln	15740	18173	18550	25601	26868	36110	39131	45203	45288	52597	52838	52915	54969	65072	69283	79894	89797	89938	94946	109179	118019	118660	119774	139129	149891	151242	153633	164558	164923	173833	183362	200002	201308	203529	204381	227875	227894	235431	242374	248389	265952	268406	273051	277900	286949	288990	297796	315245	334346
ann	3	3	2	3	1	1	1	2	5	2	5	2	5	2	1	2	5	5	3	5	1	2	2	3	1	5	3	1	3	1	5	3	3	1	1	2	1	5	3	1	5	3	1	5	5	2	3	3	2
wMel	a	g	a	g	g	c	a	a	c	a	a	a	g	a	a	g	a	a	t	t	c	a	a	t	c	t	c	t	t	c	g	g	g	c	t	g	g	c	g	g	y	k	a	g	g	g	c	c	g
wMelCS2_a	g	a	g	a	a	t	c	g	t	a	a	a	a	g	g	a	a	g	c	g	t	g	g	c	c	a	c	g	t	t	a	t	a	t	c	g	g	c	k	a	c	g	g	a	a	g	c	y	a
wMel3	a	g	a	g	g	c	a	a	c	a	a	a	g	a	a	g	a	a	t	t	c	a	a	t	c	t	c	t	t	c	g	g	g	c	t	g	g	c	g	g	c	g	a	g	g	g	c	c	g
wMel2_a	a	g	a	g	g	c	a	a	c	a	g	g	a	a	a	g	r	a	t	t	c	a	a	c	t	t	t	g	t	c	g	t	g	c	t	g	g	t	g	g	c	g	a	g	g	g	c	c	a
wMel2_b	a	g	a	g	g	c	a	a	c	a	g	g	a	a	a	g	r	a	t	t	c	a	a	c	t	t	t	g	y	c	g	t	g	c	t	a	t	c	g	g	c	g	a	g	g	a	c	c	a
wMelCS2_b	g	a	g	a	a	t	c	g	t	a	a	a	a	g	g	a	a	g	c	g	t	g	g	c	c	a	c	g	t	t	a	t	a	t	c	g	g	c	g	a	c	g	g	a	a	g	c	c	a
wMelCS_a	g	g	g	a	a	t	c	g	t	a	a	a	a	g	g	a	a	g	c	g	t	g	g	c	c	a	c	g	t	t	a	t	a	t	c	g	g	c	g	a	c	g	g	a	a	g	t	c	a
wMelPop	g	g	g	a	a	t	c	g	t	c	a	a	a	g	g	a	a	g	c	g	t	g	g	c	c	a	c	g	t	t	a	t	a	t	c	g	g	c	g	a	c	g	g	a	a	g	t	c	a
wMelCS_b	g	g	g	a	a	t	c	g	t	a	a	a	a	g	g	a	a	g	c	g	t	g	g	c	c	a	c	g	t	t	a	t	a	t	c	g	g	c	g	a	c	g	g	a	a	g	t	c	a
[truncated: 174 more columns]
